# Supplementary material for: Diverse and asymmetric patterns of single-neuron projectome in regulating interhemispheric connectivity
Source: Nat Commun. 2024 Apr 22;15:3403. doi: 10.1038/s41467-024-47762-y (PMC11035633; doi:10.1038/s41467-024-47762-y)
Supplement: Supplementary file 4 — Supplementary Data [file 41467_2024_47762_MOESM4_ESM.zip]

Archive with 17 entries (16 files):
- Supplementary Data/
- Supplementary Data/Supplementary Data 4.xlsx
- __MACOSX/Supplementary Data/._Supplementary Data 4.xlsx
- Supplementary Data/Supplementary Data 8.xlsx
- __MACOSX/Supplementary Data/._Supplementary Data 8.xlsx
- Supplementary Data/Supplementary Data 5.xlsx
- __MACOSX/Supplementary Data/._Supplementary Data 5.xlsx
- Supplementary Data/Supplementary Data 2.xlsx
- __MACOSX/Supplementary Data/._Supplementary Data 2.xlsx
- Supplementary Data/Supplementary Data 3.xlsx
- __MACOSX/Supplementary Data/._Supplementary Data 3.xlsx
- Supplementary Data/Supplementary Data 1.xlsx
- __MACOSX/Supplementary Data/._Supplementary Data 1.xlsx
- Supplementary Data/Supplementary Data 6.xlsx
- __MACOSX/Supplementary Data/._Supplementary Data 6.xlsx
- Supplementary Data/Supplementary Data 7.xlsx
- __MACOSX/Supplementary Data/._Supplementary Data 7.xlsx
