# Supplementary material for: Diverse and asymmetric patterns of single-neuron projectome in regulating interhemispheric connectivity
Source: Nat Commun. 2024 Apr 22;15:3403. doi: 10.1038/s41467-024-47762-y (PMC11035633; doi:10.1038/s41467-024-47762-y)
Supplement: Supplementary file 4 — Supplementary Data [file 41467_2024_47762_MOESM4_ESM.zip › Supplementary Data/Supplementary Data 4.xlsx]

## Sheet: Sheet1
Figure 1E
neuron type	neuron id
I	194525_012
C	195043_032
IB	195199_001
BC	195041_004
B	192982_008
IC	200198_050
IBC	195839_194
Figure S2D
dendrite type	neuron id
subtype 14	194779_027
subtype 24	194780_039
subtype 31	195789_033
