# Supplementary material for: Diverse and asymmetric patterns of single-neuron projectome in regulating interhemispheric connectivity
Source: Nat Commun. 2024 Apr 22;15:3403. doi: 10.1038/s41467-024-47762-y (PMC11035633; doi:10.1038/s41467-024-47762-y)
Supplement: Supplementary file 4 — Supplementary Data [file 41467_2024_47762_MOESM4_ESM.zip › Supplementary Data/Supplementary Data 8.xlsx]

## Sheet: Figure 6
C								Tukey-HSD test with holm's multiple compare
	type	Median	25th percentile vaue	75th percentile value	Minimum	Maximum		group1	group2	meandiff	p-adj
All Connections	homo	0.868065	0.857273	0.885336	0.825313	0.911084		homo	inter-hete	-0.1319	0
	inter-hete	0.743743	0.721951	0.759655	0.651318	0.79379		homo	intra-hete	-0.1575	0
	intra-hete	0.711849	0.699257	0.744345	0.634775	0.777773		inter-hete	intra-hete	-0.0257	0.0485
	type	Median	25th percentile vaue	75th percentile value	Minimum	Maximum		group1	group2	meandiff	p-adj
Paired Connections	inter-hete	0.743743	0.721951	0.759655	0.651318	0.79379		inter-hete	intra-hete	0.047	0.0001
	intra-hete	0.786279	0.774866	0.80669	0.708227	0.841683
D
	type	Median	25th percentile vaue	75th percentile value	Minimum	Maximum		group1	group2	meandiff	p-adj
All Connections	homo	0.0121339	0.0105055	0.0139118	0.00781928	0.0192357		homo	inter-hete	0.0053	0
	inter-hete	0.0176301	0.0169779	0.0181656	0.0153657	0.0195403		homo	intra-hete	0.0077	0
	intra-hete	0.0200932	0.0198252	0.0202873	0.0181962	0.0207141		inter-hete	intra-hete	0.0025	0
	type	Median	25th percentile vaue	75th percentile value	Minimum	Maximum		group1	group2	meandiff	p-adj
Paired Connections	inter-hete	0.0232095	0.0226302	0.0236876	0.0207021	0.0246667		inter-hete	intra-hete	0.0005	0
	intra-hete	0.0236432	0.0233445	0.0239331	0.0222324	0.0246639

## Sheet: Figure S2
A
right column
neuronal type	projection type	Median	25th percentile vaue	75th percentile value	Minimum	Maximum
IB	contralateral	6.65423	5.17822	8.27477	0.300134	16.6531
IB	ipsilateral	6.25726	5.06523	7.8749	0.731568	13.8856
BC	contralateral	8.93583	7.72798	10.7148	3.14582	17.9197
BC	ipsilateral	3.00692	1.21353	5.59185	0.0740114	15.5176
B	contralateral	6.72194	5.47182	8.05663	3.34838	14.0613
B	ipsilateral	2.88237	1.43288	5.54263	0.0686847	11.8438
IC	contralateral	7.71744	6.32733	10.7912	2.03261	16.2377
IC	ipsilateral	3.8422	1.48478	6.64148	0.264209	13.9006
IBC	contralateral	9.05597	7.85272	10.9787	3.14607	18.6608
IBC	ipsilateral	6.78706	5.14894	8.91808	0.726958	21.4247
Notes: The adjuested p values for multiple comparison were provide in Table S5.

## Sheet: Figure S7
B
		type	Median	25th percentile vaue	75th percentile value	Minimum	Maximum				type	Median	25th percentile vaue	75th percentile value	Minimum	Maximum				type	Median	25th percentile vaue	75th percentile value	Minimum	Maximum
awake-NREM	All Connections	homo	0.0213278	0.0158841	0.02686	0.00107862	0.0637988		awake-REM	All Connections	homo	0.0355744	0.0137974	0.0483901	0.00069473	0.103144		REM-NREM	All Connections	homo	0.0347569	0.0150739	0.0579405	0.000383891	0.0967417
		inter-hete	0.0803162	0.0527246	0.109243	0.0118048	0.139171				inter-hete	0.0426103	0.024991	0.0688767	0.00359182	0.279451				inter-hete	0.0857232	0.0701166	0.133421	0.0243127	0.171755
		intra-hete	0.10395	0.0658711	0.13402	0.0157571	0.169483				intra-hete	0.0368688	0.0155005	0.0679048	0.000221891	0.304851				intra-hete	0.0994111	0.0798642	0.146649	0.0372712	0.186149
		type	Median	25th percentile vaue	75th percentile value	Minimum	Maximum				type	Median	25th percentile vaue	75th percentile value	Minimum	Maximum				type	Median	25th percentile vaue	75th percentile value	Minimum	Maximum
	Paired Connections	inter-hete	0.0803162	0.0527246	0.109243	0.0118048	0.139171			Paired Connections	inter-hete	0.0426103	0.024991	0.0688767	0.00359182	0.279451			Paired Connections	inter-hete	0.0857232	0.0701166	0.133421	0.0243127	0.171755
		intra-hete	0.0751682	0.0440193	0.09935	0.00411641	0.11672				intra-hete	0.0346941	0.0124025	0.0559485	0.0011992	0.241762				intra-hete	0.0747096	0.0616033	0.107321	0.0301885	0.146281
C									Tukey-HSD test with holm's multiple compare
		type	Median	25th percentile vaue	75th percentile value	Minimum	Maximum		group1	group2	meandiff	p-adj
awake	All Connections	homo	0.878877	0.851153	0.895291	0.830369	0.90753		homo	inter-hete	-0.0988	0
		inter-hete	0.781936	0.752553	0.800657	0.693998	0.85031		homo	intra-hete	-0.1107	0
		intra-hete	0.768763	0.732415	0.794693	0.683612	0.83826		inter-hete	intra-hete	-0.0119	0.579
		type	Median	25th percentile vaue	75th percentile value	Minimum	Maximum		group1	group2	meandiff	p-adj
	Paired Connections	inter-hete	0.781936	0.752553	0.800657	0.693998	0.85031		inter-hete	intra-hete	0.0448	0.0007
		intra-hete	0.830536	0.796216	0.842687	0.751996	0.877893
		type	Median	25th percentile vaue	75th percentile value	Minimum	Maximum		group1	group2	meandiff	p-adj
NREM	All Connections	homo	0.863905	0.839781	0.877239	0.807778	0.919153		homo	inter-hete	-0.1608	0
		inter-hete	0.695342	0.686629	0.727185	0.580134	0.746363		homo	intra-hete	-0.1966	0
		intra-hete	0.661697	0.646556	0.693425	0.557807	0.715244		inter-hete	intra-hete	-0.0357	0.0083
		type	Median	25th percentile vaue	75th percentile value	Minimum	Maximum		group1	group2	meandiff	p-adj
	Paired Connections	inter-hete	0.695342	0.686629	0.727185	0.580134	0.746363		inter-hete	intra-hete	0.0508	0.0002
		intra-hete	0.748596	0.735803	0.77146	0.649276	0.799536
		type	Median	25th percentile vaue	75th percentile value	Minimum	Maximum		group1	group2	meandiff	p-adj
REM	All Connections	homo	0.895399	0.868652	0.915315	0.791565	0.935485		homo	inter-hete	-0.1227	0
		inter-hete	0.774598	0.737913	0.818581	0.520777	0.884427		homo	intra-hete	-0.1516	0
		intra-hete	0.749177	0.716192	0.792396	0.475817	0.868315		inter-hete	intra-hete	-0.029	0.5054
		type	Median	25th percentile vaue	75th percentile value	Minimum	Maximum		group1	group2	meandiff	p-adj
	Paired Connections	inter-hete	0.774598	0.737913	0.818581	0.520777	0.884427		inter-hete	intra-hete	0.0407	0.1396
		intra-hete	0.820978	0.790388	0.848871	0.593851	0.907575

## Sheet: Figure S9
B									Tukey-HSD test with holm's multiple compare
	type	Median	25th percentile vaue	75th percentile value	Minimum	Maximum			group1	group2	meandiff	p-adj
All Connections	homo	0.00948741	0.00824356	0.0109967	0.00639252	0.0150362			homo	inter-hete	0.006	0
	inter-hete	0.0157632	0.0154256	0.016028	0.0142842	0.0168124			homo	intra-hete	0.0069	0
	intra-hete	0.016688	0.0164858	0.0168331	0.0156008	0.0172116			inter-hete	intra-hete	0.0009	0
	type	Median	25th percentile vaue	75th percentile value	Minimum	Maximum			group1	group2	meandiff	p-adj
Paired Connections	inter-hete	0.0170305	0.0167571	0.0172866	0.0144722	0.0178922			inter-hete	intra-hete	0.0002	0
	intra-hete	0.017216	0.01703	0.0173764	0.0160612	0.0178116
C									Tukey-HSD test with holm's multiple compare
		type	Median	25th percentile vaue	75th percentile value	Minimum	Maximum		group1	group2	meandiff	p-adj
All	All Connections	homo	0.868065	0.857273	0.885336	0.825313	0.911084		homo	inter-hete	-0.1852	0
		inter-hete	0.68859	0.65875	0.715104	0.596006	0.747297		homo	intra-hete	-0.1877	0
		intra-hete	0.681266	0.664983	0.716137	0.611767	0.75161		inter-hete	intra-hete	-0.0025	0.9749
		type	Median	25th percentile vaue	75th percentile value	Minimum	Maximum		group1	group2	meandiff	p-adj
	Paired Connections	inter-hete	0.68859	0.65875	0.715104	0.596006	0.747297		inter-hete	intra-hete	0.033	0.0148
		intra-hete	0.71873	0.703966	0.74858	0.635886	0.783186
		type	Median	25th percentile vaue	75th percentile value	Minimum	Maximum		group1	group2	meandiff	p-adj
awake	All Connections	homo	0.878877	0.851153	0.895291	0.830369	0.90753		homo	inter-hete	-0.1384	0
		inter-hete	0.743328	0.700929	0.764638	0.653826	0.820897		homo	intra-hete	-0.1344	0
		intra-hete	0.747971	0.70464	0.771971	0.655711	0.819065		inter-hete	intra-hete	0.004	0.948
		type	Median	25th percentile vaue	75th percentile value	Minimum	Maximum		group1	group2	meandiff	p-adj
	Paired Connections	inter-hete	0.743328	0.700929	0.764638	0.653826	0.820897		inter-hete	intra-hete	0.031	0.0375
		intra-hete	0.773551	0.736136	0.797543	0.687032	0.841142
		type	Median	25th percentile vaue	75th percentile value	Minimum	Maximum		group1	group2	meandiff	p-adj
NREM	All Connections	homo	0.863905	0.839781	0.877239	0.807778	0.919153		homo	inter-hete	-0.2258	0
		inter-hete	0.63501	0.616783	0.666941	0.510162	0.684633		homo	intra-hete	-0.2334	0
		intra-hete	0.626452	0.607728	0.659846	0.530449	0.679678		inter-hete	intra-hete	-0.0076	0.799
		type	Median	25th percentile vaue	75th percentile value	Minimum	Maximum		group1	group2	meandiff	p-adj
	Paired Connections	inter-hete	0.63501	0.616783	0.666941	0.510162	0.684633		inter-hete	intra-hete	0.0361	0.0095
		intra-hete	0.669021	0.651474	0.701458	0.559982	0.723761
		type	Median	25th percentile vaue	75th percentile value	Minimum	Maximum		group1	group2	meandiff	p-adj
REM	All Connections	homo	0.895399	0.868652	0.915315	0.791565	0.935485		homo	inter-hete	-0.1755	0
		inter-hete	0.72503	0.691597	0.775401	0.430541	0.853894		homo	intra-hete	-0.1833	0
		intra-hete	0.711371	0.681547	0.763127	0.44031	0.850682		inter-hete	intra-hete	-0.0078	0.9602
		type	Median	25th percentile vaue	75th percentile value	Minimum	Maximum		group1	group2	meandiff	p-adj
	Paired Connections	inter-hete	0.72503	0.691597	0.775401	0.430541	0.853894		inter-hete	intra-hete	0.0289	0.3884
		intra-hete	0.754959	0.720286	0.798575	0.477985	0.870183
