# Supplementary material for: Diverse and asymmetric patterns of single-neuron projectome in regulating interhemispheric connectivity
Source: Nat Commun. 2024 Apr 22;15:3403. doi: 10.1038/s41467-024-47762-y (PMC11035633; doi:10.1038/s41467-024-47762-y)
Supplement: Supplementary file 4 — Supplementary Data [file 41467_2024_47762_MOESM4_ESM.zip › Supplementary Data/Supplementary Data 5.xlsx]

## Sheet: branch number of axon
group1	group2	p-value
IBC	IB	0.001
IBC	BC	0.001
IBC	B	0.001
IBC	IC	0.001
IB	BC	0.001
IB	B	0.001
IB	IC	0.001
BC	B	0.0227
BC	IC	0.0265
B	IC	0.9
Note: Paired groups with significiance of the above table are marked in red. And the statistical test employed was the Tukey-HSD test, a two-sided test, followed by Holm's multiple comparison correction method. The reported p-values have been a adjusted value.

## Sheet: total length of axon
group1	group2	p-value
IBC	IB	0.001
IBC	BC	0.001
IBC	B	0.001
IBC	IC	0.001
IB	BC	0.0179
IB	B	0.001
IB	IC	0.001
BC	B	0.001
BC	IC	0.0018
B	IC	0.9
Note: Paired groups with significiance of the above table are marked in red. And the statistical test employed was the Tukey-HSD test, a two-sided test, followed by Holm's multiple comparison correction method. The reported p-values have been a adjusted value.

## Sheet: max length of axon
intrahemispheric			interhemispheric				comparison between intrahemisphere and interhemisphere
group1	group2	p-value	group1	group2	p-value		subtype	p-value
IBC	IB	0.001	IBC	IB	0.001		IBC	0.001
IBC	BC	0.001	IBC	BC	0.2805		IB	0.1709
IBC	B	0.001	IBC	B	0.001		BC	0.001
IBC	IC	0.001	IBC	IC	0.001		B	0.001
IB	BC	0.001	IB	BC	0.001		IC	0.001
IB	B	0.001	IB	B	0.9
IB	IC	0.001	IB	IC	0.001
BC	B	0.9	BC	B	0.001
BC	IC	0.0143	BC	IC	0.0238
B	IC	0.0132	B	IC	0.001
Note: Paired groups with significiance of the above table are marked in red. And the statistical test employed was the Tukey-HSD test, a two-sided test, followed by Holm's multiple comparison correction method. The reported p-values have been a adjusted value.

## Sheet: max length of refined axon
si			bi			bc			sc
group1	group2	p-value	group1	group2	p-value	group1	group2	p-value	group1	group2	p-value
IBC	IB	0.0053	IBC	IB	0.001	IBC	IB	0.001	IBC	BC	0.9
IBC	IC	0.001	IBC	BC	0.001	IBC	BC	0.5835	IBC	IC	0.3951
IB	IC	0.001	IBC	B	0.001	IBC	B	0.001	BC	IC	0.441
			IB	BC	0.001	IB	BC	0.001
			IB	B	0.001	IB	B	0.9
			BC	B	0.9	BC	B	0.001
Note: The illustrations of si, bi, bc and sc are shown below, and paired groups with significiance of the above table are marked in red. And the statistical test employed was the Tukey-HSD test, a two-sided test, followed by Holm's multiple comparison correction method. The reported p-values have been a adjusted value.
si:	axons projecting to a specific intrahemispheric target
bi:	axons projecting to an intrahemispheric target with a common heterotopic target
bc:	axons projecting to a heterotopic target with a common intrahemispheric target
sc:	axons projecting to a specific heterotopic target

## Sheet: branch number of dendrite
group1	group2	p-value
IBC	IB	0.6264
IBC	BC	0.8333
IBC	B	0.848
IBC	IC	0.9
IB	BC	0.9
IB	B	0.9
IB	IC	0.9
BC	B	0.9
BC	IC	0.9
B	IC	0.9
Note: Paired groups with significiance of the above table are marked in red. And the statistical test employed was the Tukey-HSD test, a two-sided test, followed by Holm's multiple comparison correction method. The reported p-values have been a adjusted value.

## Sheet: total length of dendrite
group1	group2	p-value
IBC	IB	0.001
IBC	BC	0.0839
IBC	B	0.0015
IBC	IC	0.4059
IB	BC	0.4009
IB	B	0.5924
IB	IC	0.9
BC	B	0.1532
BC	IC	0.9
B	IC	0.7437
Note: Paired groups with significiance of the above table are marked in red. And the statistical test employed was the Tukey-HSD test, a two-sided test, followed by Holm's multiple comparison correction method. The reported p-values have been a adjusted value.

## Sheet: max length of dendrite
group1	group2	p-value
IBC	IB	0.001
IBC	BC	0.001
IBC	B	0.0015
IBC	IC	0.6462
IB	BC	0.3024
IB	B	0.3508
IB	IC	0.9
BC	B	0.9
BC	IC	0.7421
B	IC	0.5614
Note: Paired groups with significiance of the above table are marked in red. And the statistical test employed was the Tukey-HSD test, a two-sided test, followed by Holm's multiple comparison correction method. The reported p-values have been a adjusted value.
