# Supplementary material for: Diverse and asymmetric patterns of single-neuron projectome in regulating interhemispheric connectivity
Source: Nat Commun. 2024 Apr 22;15:3403. doi: 10.1038/s41467-024-47762-y (PMC11035633; doi:10.1038/s41467-024-47762-y)
Supplement: Supplementary file 4 — Supplementary Data [file 41467_2024_47762_MOESM4_ESM.zip › Supplementary Data/Supplementary Data 2.xlsx]

## Sheet: wild type mice
experiment id	injection structure name
180073473	AUDpo
307297141	VISp
180917660	VISC
174360333	SSs
100140949	RSPv
100141454	MOs
272916202	VISpl
113887162	VISp
180296424	VISp
180404418	GU
112596790	AId
272697944	MOp
126861679	VISam
146858006	AUDp
180720175	MOp
141603190	MOs
100141563	MOp
127866392	SSp-bfd
146593590	ACAd
127084296	MOp
146858755	VISl
100147853	VISp
180709942	MOs
307321674	VISp
180709230	ORBl
304586645	VISp
112514202	ACAv
307558646	VISp
112951804	SSp-bfd
307320960	VISp
180673746	ORBl
180719293	MOs
126908007	SSp-n
157062358	VISpor
157654817	SSp-m
307743253	VISp
272737914	AId
100141796	VISli
139426984	ACAd
116903968	VISl
112882565	SSp-bfd
112935169	SSp-ll
141602484	MOs
100148503	VISam
113887868	VISp
180717881	SSp-m
180403712	ECT
307557934	VISp
112229103	RSPagl
100148142	RSPv
126909424	MOp
309003780	VISp
277712166	VISp
146077302	VISpm
112952510	MOs
304565427	VISp
277616630	VISp
180718587	SSp-ul
114292355	SSp-ll
117298988	SSs
114290938	SSp-m
180074890	VISC
120437703	VISal
126907302	SSp-bfd
112373830	VISli
277714322	VISp
157556400	ILA
307137980	VISp
304585910	VISp
309004492	VISp
100141495	SSp-tr
112373124	SSp-n
309113907	VISp
127089669	VISpor
112881858	AUDv
277713580	VISp
307295727	VISl
126862385	VISp
585025284	MOs
170721670	ORBl
307296433	VISp
112514915	SSs
112595376	RSPv
112229814	SSp-ul
114250546	VISl
112423392	ORBvl
112306316	ORBl
126852363	SSp-tr
100142655	SSp-bfd
157711748	PL
112936582	SSp-m
158314278	AUDd
127138787	VISp
158435116	ORBvl
116903230	AUDp
120491896	AUDp
112458114	ACAd
307593747	VISp
174361040	VISp
100149109	AUDp
100141219	VISp
139519496	AUDd
304564721	VISp
272782668	VISp
584903636	MOp
304762965	VISp
139520203	ACAv
100141599	VISam
272916915	RSPd
180436360	VISC
112424813	RSPd
115958825	AUDpo
100141473	SSp-bfd
309372716	VISp
100141780	MOp
638314843	VISp
100140756	FRP
100141273	MOp
174361746	VISC
157710335	MOs
180916954	MOs
148964212	SSp-ul
112162251	SSp-n
180435652	ECT
100149969	SSp-m
126860974	ORBm
112791318	SSp-ll

## Sheet: Emx1
experiment id	injection structure name	transgenic line
500836840	VISp	Emx1-IRES-Cre
584194481	ACAd	Emx1-IRES-Cre
478376197	PL	Emx1-IRES-Cre
500836105	VISl	Emx1-IRES-Cre
512315551	VISp	Emx1-IRES-Cre
501483880	ACAd	Emx1-IRES-Cre
598605738	VISp	Emx1-IRES-Cre
522409371	VISp	Emx1-IRES-Cre
521600943	VISrl	Emx1-IRES-Cre
501484658	RSPv	Emx1-IRES-Cre
479981981	VISp	Emx1-IRES-Cre
502966396	VISp	Emx1-IRES-Cre
518742338	VISam	Emx1-IRES-Cre
479673174	VISl	Emx1-IRES-Cre
512314723	VISpm	Emx1-IRES-Cre
500837552	VISp	Emx1-IRES-Cre
574941472	VISp	Emx1-IRES-Cre
501006221	VISpm	Emx1-IRES-Cre
478491090	ACAd	Emx1-IRES-Cre
579203888	AUDpo	Emx1-IRES-Cre
576332845	AUDp	Emx1-IRES-Cre
572588941	VISpm	Emx1-IRES-Cre
583747816	ACAd	Emx1-IRES-Cre
584895127	RSPd	Emx1-IRES-Cre
536298726	VISp	Emx1-IRES-Cre
479755622	VISp	Emx1-IRES-Cre
518606617	VISrl	Emx1-IRES-Cre
571100135	VISam	Emx1-IRES-Cre
479700629	VISl	Emx1-IRES-Cre
590988082	VISpor	Emx1-IRES-Cre
479701339	VISp	Emx1-IRES-Cre
479984127	VISp	Emx1-IRES-Cre
518605900	VISal	Emx1-IRES-Cre
583748537	SSp-bfd	Emx1-IRES-Cre
575782182	RSPagl	Emx1-IRES-Cre
592540591	RSPv	Emx1-IRES-Cre
478376911	ACAd	Emx1-IRES-Cre
479982715	VISp	Emx1-IRES-Cre
502074651	VISpm	Emx1-IRES-Cre
535692871	VISp	Emx1-IRES-Cre
563179067	AUDpo	Emx1-IRES-Cre
501115762	VISp	Emx1-IRES-Cre
536299435	VISp	Emx1-IRES-Cre
479983421	VISp	Emx1-IRES-Cre
501004474	VISp	Emx1-IRES-Cre
562061175	VISp	Emx1-IRES-Cre
562521707	RSPd	Emx1-IRES-Cre
546103149	VISp	Emx1-IRES-Cre
562671482	AUDp	Emx1-IRES-Cre
562520963	VISl	Emx1-IRES-Cre
593016678	VISp	Emx1-IRES-Cre
478582494	ORBm	Emx1-IRES-Cre
479673887	VISl	Emx1-IRES-Cre
584511827	VISp	Emx1-IRES-Cre
479980810	VISl	Emx1-IRES-Cre
480069939	VISp	Emx1-IRES-Cre
591535205	RSPv	Emx1-IRES-Cre
562674923	RSPagl	Emx1-IRES-Cre
601476074	VISp	Emx1-IRES-Cre
580150240	VISp	Emx1-IRES-Cre
554421791	AUDpo	Emx1-IRES-Cre
479756361	VISp	Emx1-IRES-Cre

## Sheet: L2 and L3
experiment id	injection structure name	transgenic line
520996382	VISal	Cux2-IRES-Cre
272821309	VISp	Cux2-IRES-Cre
183472596	ACAd	Grp-Cre_KH288
495345959	RSPagl	Cux2-IRES-Cre
287953929	VISpor	Cux2-IRES-Cre
183461297	ACAv	Cux2-IRES-Cre
569994739	AUDp	Cux2-IRES-Cre
517962038	VISp	Cux2-IRES-Cre
501117182	VISp	Cux2-IRES-Cre
265291552	ACAv	Grp-Cre_KH288
272781246	ORBm	Cux2-IRES-Cre
182461051	MOs	Cux2-IRES-Cre
265292679	MOs	Grp-Cre_KH288
477834984	AUDd	Sepw1-Cre_NP39
168002073	MOs	Cux2-IRES-Cre
511234957	SSp-bfd	Sepw1-Cre_NP39
298829455	VISl	Cux2-IRES-Cre
266564027	ORBvl	Grp-Cre_KH288
286300594	SSp-ul	Cux2-IRES-Cre
297855879	SSs	Cux2-IRES-Cre
184213701	ACAv	Grp-Cre_KH288
272827141	AIp	Cux2-IRES-Cre
616676552	MOs	Sepw1-Cre_NP39
297669605	MOs	Plxnd1-Cre_OG1
272735744	RSPv	Cux2-IRES-Cre
517962765	VISp	Cux2-IRES-Cre
264076854	AId	Cux2-IRES-Cre
299783689	AId	Cux2-IRES-Cre
296047806	AId	Cux2-IRES-Cre
266645328	MOs	Cux2-IRES-Cre
299859225	VISp	Plxnd1-Cre_OG1
303783725	ORBl	Rasgrf2-T2A-dCre
177907082	RSPv	Cux2-IRES-Cre
506891241	VISp	Cux2-IRES-Cre
286301303	VISrl	Cux2-IRES-Cre
526502961	RSPv	Sepw1-Cre_NP39
182814071	MOs	Grm2-Cre_MR90
587345518	AUDpo	Cux2-IRES-Cre
298106713	SSp-ul	Cux2-IRES-Cre
288324211	ORBl	Grp-Cre_KH288
517078399	VISli	Cux2-IRES-Cre
526502209	VISp	Cux2-IRES-Cre
298719484	AUDp	Rasgrf2-T2A-dCre
184167484	VISam	Cux2-IRES-Cre
298758841	ACAd	Rasgrf2-T2A-dCre
539521918	ACAd	Cux2-IRES-Cre
183471174	ORBl	Cux2-IRES-Cre
178284661	SSp-ll	Cux2-IRES-Cre
182338356	RSPv	Cux2-IRES-Cre
266644610	SSp-ll	Cux2-IRES-Cre
266486371	SSp-bfd	Cux2-IRES-Cre
557187751	RSPagl	Cux2-IRES-Cre
522774029	ACAd	Cux2-IRES-Cre
522773270	ORBvl	Cux2-IRES-Cre
263781454	MOs	Cux2-IRES-Cre
524656772	VISp	Cux2-IRES-Cre
294484177	VISp	Cux2-IRES-Cre
485022815	AUDp	Calb1-T2A-dgCre
477037203	MOs	Sepw1-Cre_NP39
266503540	MOs	Grp-Cre_KH288
294434867	VISam	Cux2-IRES-Cre
570460301	VISpm	Cux2-IRES-Cre
506946046	VISp	Cux2-IRES-Cre
286302294	VISp	Cux2-IRES-Cre
477835774	MOs	Sepw1-Cre_NP39
168003640	SSp-bfd	Cux2-IRES-Cre
298830161	SSp-ll	Cux2-IRES-Cre
286299886	FRP	Cux2-IRES-Cre
483014695	VISp	Cux2-IRES-Cre
298718072	MOs	Rasgrf2-T2A-dCre
300235349	MOs	Grm2-Cre_MR90
293472335	VISp	Cux2-IRES-Cre
484503464	VISl	Cux2-IRES-Cre
183470468	ACAv	Cux2-IRES-Cre
264708349	ORBl	Grm2-Cre_MR90
592518697	VISl	Cux2-IRES-Cre
184169615	MOs	Grp-Cre_KH288
560736987	VISal	Cux2-IRES-Cre
272736450	VISpor	Cux2-IRES-Cre
265289624	MOs	Grp-Cre_KH288
266487079	VISl	Cux2-IRES-Cre
294397199	SSp-m	Cux2-IRES-Cre
182616478	MOp	Cux2-IRES-Cre
477269754	VISp	Sepw1-Cre_NP39
587659400	MOs	Cux2-IRES-Cre
518023283	MOs	Cux2-IRES-Cre
524666049	VISp	Cux2-IRES-Cre
577773267	SSs	Cux2-IRES-Cre
587344810	VISl	Cux2-IRES-Cre
496150781	MOs	Cux2-IRES-Cre
297668898	SSp-bfd	Plxnd1-Cre_OG1
303783015	ACAv	Rasgrf2-T2A-dCre
592392441	VISpor	Cux2-IRES-Cre
287951098	SSs	Cux2-IRES-Cre
278317945	SSp-m	Cux2-IRES-Cre
506890448	VISp	Cux2-IRES-Cre
485022109	SSp-bfd	Calb1-T2A-dgCre
294396492	PL	Cux2-IRES-Cre
287494320	PL	Cux2-IRES-Cre
184159706	AUDp	Cux2-IRES-Cre
566454054	VISrl	Cux2-IRES-Cre
560725737	VISp	Cux2-IRES-Cre
477836675	MOp	Calb1-T2A-dgCre
292477301	ORBm	Grp-Cre_KH288
517077687	VISp	Cux2-IRES-Cre
566244185	VISam	Cux2-IRES-Cre
501116471	VISp	Cux2-IRES-Cre
517325325	VISrl	Cux2-IRES-Cre
552544756	VISpor	Cux2-IRES-Cre
478780588	ACAv	Sepw1-Cre_NP39
278433737	PL	Cux2-IRES-Cre
266582782	PL	Grp-Cre_KH288
478782005	VISa	Sepw1-Cre_NP39
176430283	AUDd	Cux2-IRES-Cre
184168899	AId	Grp-Cre_KH288
560736273	SSp-bfd	Cux2-IRES-Cre
526501457	VISp	Cux2-IRES-Cre
591623061	VISp	Cux2-IRES-Cre
272822110	MOs	Cux2-IRES-Cre
184168193	RSPv	Cux2-IRES-Cre
294435580	SSp-bfd	Cux2-IRES-Cre
495344543	VISl	Cux2-IRES-Cre
571823196	ACAv	Cux2-IRES-Cre
556922099	AUDpo	Cux2-IRES-Cre
265288825	ACAv	Grp-Cre_KH288
183471884	VISp	Cux2-IRES-Cre
495345251	VISpm	Cux2-IRES-Cre
293470216	VISpor	Cux2-IRES-Cre
182795499	MOs	Grm2-Cre_MR90
292034715	MOs	Grp-Cre_KH288
511234217	VISp	Sepw1-Cre_NP39
483013787	VISp	Cux2-IRES-Cre
294434161	ACAv	Cux2-IRES-Cre
524268045	MOs	Calb1-T2A-dgCre
566732238	VISp	Cux2-IRES-Cre
496097913	ILA	Cux2-IRES-Cre
566730846	AUDpo	Cux2-IRES-Cre
182467736	RSPd	Cux2-IRES-Cre
287495026	VISl	Cux2-IRES-Cre
303713313	SSp-tr	Rasgrf2-T2A-dCre
521600217	ORBl	Sepw1-Cre_NP39
517326050	VISam	Cux2-IRES-Cre
504105304	MOs	Cux2-IRES-Cre
552431726	VISam	Cux2-IRES-Cre
293471629	ORBm	Cux2-IRES-Cre
298718778	SSp-bfd	Rasgrf2-T2A-dCre
576036240	RSPagl	Cux2-IRES-Cre
263780729	VISp	Cux2-IRES-Cre

## Sheet: L4
experiment id	injection structure name	transgenic line
277851379	VISrl	Nr5a1-Cre
166566678	SSp-ll	Nr5a1-Cre
265929196	MOs	Nr5a1-Cre
266100645	VISp	Nr5a1-Cre
177892379	SSp-m	Nr5a1-Cre
177322838	SSp-n	Nr5a1-Cre
159887627	ORBl	Nr5a1-Cre
177781006	VISp	Nr5a1-Cre
176882966	VISp	Nr5a1-Cre
114752488	AUDd	Nr5a1-Cre
167791990	MOs	Nr5a1-Cre
293548317	VISrl	Nr5a1-Cre
266177248	VISp	Nr5a1-Cre
177893658	MOp	Nr5a1-Cre
286554724	VISli	Nr5a1-Cre
177782493	SSp-m	Nr5a1-Cre
115956702	SSp-bfd	Nr5a1-Cre
277849965	VISl	Nr5a1-Cre
176881134	SSp-bfd	Nr5a1-Cre
157767683	VISp	Nr5a1-Cre
176901480	VISp	Nr5a1-Cre
177781745	VISp	Nr5a1-Cre
266175461	SSs	Nr5a1-Cre

## Sheet: L5
experiment id	injection structure name	transgenic line
517314004	MOs	Tlx3-Cre_PL56
278069982	ACAd	Chrna2-Cre_OE25
297858011	AIp	Chrna2-Cre_OE25
249402048	GU	Rbp4-Cre_KL100
167570021	SSp-bfd	Etv1-CreERT2
523718823	VISpm	Rbp4-Cre_KL100
158018630	ACAd	Gng7-Cre_KH71
294481346	VISpm	Rbp4-Cre_KL100
614735393	MOs	Tlx3-Cre_PL56
591233395	RSPd	Tlx3-Cre_PL56
575216368	MOs	Npr3-IRES2-Cre
297948420	SSp-m	Sim1-Cre_KJ18
510581751	VISp	Tlx3-Cre_PL56
591622344	SSp-ll	Tlx3-Cre_PL56
512130913	SSp-n	Npr3-IRES2-Cre
298351630	VISp	A930038C07Rik-Tg1-Cre
156493815	AUDd	Etv1-CreERT2
521402511	VISrl	Drd3-Cre_KI196
309427991	SSp-m	Drd3-Cre_KI196
166153483	AIv	Rbp4-Cre_KL100
606570335	MOs	Sim1-Cre_KJ18
606929366	VISp	Rbp4-Cre_KL100
175819113	SSp-bfd	Gpr26-Cre_KO250
516838033	RSPv	Drd3-Cre_KI196
579628905	VISp	A930038C07Rik-Tg1-Cre
528963991	VISp	Tlx3-Cre_PL56
298759552	VISp	Drd3-Cre_KI196
576684233	VISal	A930038C07Rik-Tg1-Cre
299781566	VISp	Chrna2-Cre_OE25
294533406	VISa	Tlx3-Cre_PL56
510848595	VISal	Tlx3-Cre_PL56
593018150	RSPagl	Rbp4-Cre_KL100
298720191	RSPd	Gpr26-Cre_KO250
496554237	ORBm	Rbp4-Cre_KL100
292174974	MOs	Chrna2-Cre_OE25
519488493	VISp	A930038C07Rik-Tg1-Cre
292172100	RSPv	Chrna2-Cre_OE25
545434921	PL	Tlx3-Cre_PL56
519486602	VISp	A930038C07Rik-Tg1-Cre
156394513	MOs	A930038C07Rik-Tg1-Cre
526783054	ACAd	Rbp4-Cre_KL100
520012330	VISa	A930038C07Rik-Tg1-Cre
286774770	ACAd	A930038C07Rik-Tg1-Cre
264629246	SSp-ll	A930038C07Rik-Tg1-Cre
157954927	AUDp	Gng7-Cre_KH71
297854981	MOs	Sim1-Cre_KJ18
158017916	SSp-n	Gng7-Cre_KH71
528509838	VISal	Tlx3-Cre_PL56
114428632	ACAd	Etv1-CreERT2
296047084	SSs	Chrna2-Cre_OE25
297597186	VISp	Chrna2-Cre_OE25
299784429	SSp-tr	Sim1-Cre_KJ18
301267162	MOs	Gpr26-Cre_KO250
530018580	VISl	Drd3-Cre_KI196
168164972	ORBl	A930038C07Rik-Tg1-Cre
313327735	ORBl	Glt25d2-Cre_NF107
278258073	MOs	Efr3a-Cre_NO108
508889322	VISp	A930038C07Rik-Tg1-Cre
554333581	RSPagl	A930038C07Rik-Tg1-Cre
267661018	RSPv	Efr3a-Cre_NO108
299782983	ACAv	Chrna2-Cre_OE25
168165712	VISa	A930038C07Rik-Tg1-Cre
309428697	SSp-ul	Drd3-Cre_KI196
182803137	SSp-ll	Rbp4-Cre_KL100
181601101	VISp	Gpr26-Cre_KO250
267750528	MOs	Chrna2-Cre_OE25
540146149	VISp	Tlx3-Cre_PL56
591223633	RSPd	Tlx3-Cre_PL56
292174264	VISli	Chrna2-Cre_OE25
181599674	SSp-n	Gpr26-Cre_KO250
606778738	RSPv	A930038C07Rik-Tg1-Cre
303582161	AUDp	Tlx3-Cre_PL56
518222748	MOs	Sim1-Cre_KJ18
297951732	SSp-ul	Sim1-Cre_KJ18
287996596	SSs	Efr3a-Cre_NO108
530008580	VISl	Drd3-Cre_KI196
586041882	VISa	Npr3-IRES2-Cre
584511119	VISp	A930038C07Rik-Tg1-Cre
286835688	VISl	Efr3a-Cre_NO108
266249483	SSp-ul	Rbp4-Cre_KL100
166055636	MOs	Rbp4-Cre_KL100
125833030	ACAd	Rbp4-Cre_KL100
272928602	SSp-m	Rbp4-Cre_KL100
159097209	RSPv	Etv1-CreERT2
288169135	MOp	Efr3a-Cre_NO108
480994108	ORBvl	Rbp4-Cre_KL100
283019341	ILA	A930038C07Rik-Tg1-Cre
602094339	VISp	Sim1-Cre_KJ18
538078619	RSPv	Drd3-Cre_KI196
592513871	AUDd	Npr3-IRES2-Cre
166271142	RSPv	A930038C07Rik-Tg1-Cre
606100558	AUDpo	Rbp4-Cre_KL100
278175580	VISa	Chrnb4-Cre_OL57
120916102	SSs	Rbp4-Cre_KL100
293821389	VISam	Sim1-Cre_KJ18
297710633	SSp-bfd	Sim1-Cre_KJ18
265713683	ORBl	Gpr26-Cre_KO250
176433237	MOs	A930038C07Rik-Tg1-Cre
297712045	VISrl	Sim1-Cre_KJ18
294482052	VISp	Rbp4-Cre_KL100
287769286	ORBvl	Rbp4-Cre_KL100
297946154	VISpm	Chrna2-Cre_OE25
530574594	VISp	Rbp4-Cre_KL100
530555292	VISp	Rbp4-Cre_KL100
482578964	VISp	Rbp4-Cre_KL100
307766627	ORBl	Etv1-CreERT2
297713365	SSp-n	Sim1-Cre_KJ18
297892843	ORBvl	Chrna2-Cre_OE25
584896065	AUDpo	A930038C07Rik-Tg1-Cre
599076623	RSPv	A930038C07Rik-Tg1-Cre
297671018	SSp-bfd	Drd3-Cre_KI196
288169842	MOs	Tlx3-Cre_PL56
293820681	AUDp	Sim1-Cre_KJ18
519186737	VISpm	Tlx3-Cre_PL56
520985971	VISp	A930038C07Rik-Tg1-Cre
292792724	VISrl	A930038C07Rik-Tg1-Cre
294525229	AId	Tlx3-Cre_PL56
297985755	SSp-m	Sim1-Cre_KJ18
298350212	VISp	Efr3a-Cre_NO108
520018181	RSPd	A930038C07Rik-Tg1-Cre
540145406	VISrl	Rbp4-Cre_KL100
528510546	VISam	Tlx3-Cre_PL56
296052839	SSp-ll	Tlx3-Cre_PL56
272735030	SSp-bfd	Rbp4-Cre_KL100
266250195	VISp	Rbp4-Cre_KL100
516491813	VISam	Tlx3-Cre_PL56
298352336	SSp-ul	Efr3a-Cre_NO108
510834706	VISal	Rbp4-Cre_KL100
292124765	SSp-tr	Chrna2-Cre_OE25
298601161	MOs	Gpr26-Cre_KO250
517082898	MOs	Tlx3-Cre_PL56
555745687	VISpl	Tlx3-Cre_PL56
166324604	VISp	A930038C07Rik-Tg1-Cre
286313491	ILA	Rbp4-Cre_KL100
297593235	VISp	Tlx3-Cre_PL56
605661910	VISam	Tlx3-Cre_PL56
495562600	VISl	Rbp4-Cre_KL100
522408611	VISp	Tlx3-Cre_PL56
292620251	SSp-ll	Trib2-F2A-CreERT2
596252304	VISp	Tlx3-Cre_PL56
511550172	SSp-bfd	Rbp4-Cre_KL100
278173743	ACAv	Chrna2-Cre_OE25
503809372	VISp	Rbp4-Cre_KL100
182793477	MOs	Rbp4-Cre_KL100
478257195	VISp	A930038C07Rik-Tg1-Cre
482581199	RSPd	Rbp4-Cre_KL100
156395997	SSs	A930038C07Rik-Tg1-Cre
286775476	AIp	A930038C07Rik-Tg1-Cre
313327028	AId	Glt25d2-Cre_NF107
297231636	VISal	Tlx3-Cre_PL56
298404154	SSp-tr	Gpr26-Cre_KO250
287601808	VISam	Trib2-F2A-CreERT2
293431869	ACAd	Tlx3-Cre_PL56
171276330	SSp-n	A930038C07Rik-Tg1-Cre
286834976	SSs	A930038C07Rik-Tg1-Cre
297592527	VISp	Tlx3-Cre_PL56
281459203	SSp-tr	A930038C07Rik-Tg1-Cre
301210923	VISl	Gpr26-Cre_KO250
584507699	VISp	A930038C07Rik-Tg1-Cre
266176167	MOs	Trib2-F2A-CreERT2
292173552	SSp-ul	Chrna2-Cre_OE25
496113850	RSPv	Rbp4-Cre_KL100
592391705	ACAd	Npr3-IRES2-Cre
503017948	VISp	Tlx3-Cre_PL56
308879859	VISp	Trib2-F2A-CreERT2
126117554	ACAv	Rbp4-Cre_KL100
171275617	ACAd	A930038C07Rik-Tg1-Cre
516848198	ACAd	Drd3-Cre_KI196
522636747	VISp	Tlx3-Cre_PL56
287807030	MOs	Sim1-Cre_KJ18
576341623	RSPagl	Rbp4-Cre_KL100
283020912	VISp	A930038C07Rik-Tg1-Cre
597256577	VISp	Tlx3-Cre_PL56
297945448	SSs	Chrna2-Cre_OE25
297987980	MOs	Chrnb4-Cre_OL57
303614706	SSp-m	Tlx3-Cre_PL56
614094233	RSPagl	Tlx3-Cre_PL56
297654263	SSp-bfd	Tlx3-Cre_PL56
181858761	ACAd	Etv1-CreERT2
183330908	AIp	Rbp4-Cre_KL100
298275548	RSPv	Chrna2-Cre_OE25
298404860	VISp	Gpr26-Cre_KO250
167569313	MOs	Etv1-CreERT2
283017324	VISl	A930038C07Rik-Tg1-Cre
298324391	VISpm	A930038C07Rik-Tg1-Cre
182090318	AUDp	Rbp4-Cre_KL100
510417993	VISp	Rbp4-Cre_KL100
166460484	MOs	A930038C07Rik-Tg1-Cre
278174451	ORBl	Chrna2-Cre_OE25
298274021	ILA	Chrna2-Cre_OE25
503018656	VISl	Tlx3-Cre_PL56
510582887	VISp	Tlx3-Cre_PL56
536298009	VISp	A930038C07Rik-Tg1-Cre
268320515	VISp	Trib2-F2A-CreERT2
510835921	VISp	Tlx3-Cre_PL56
521264566	RSPv	Drd3-Cre_KI196
305618479	PL	Glt25d2-Cre_NF107
272698650	SSp-ll	Rbp4-Cre_KL100
524667618	VISam	Rbp4-Cre_KL100
577241399	VISp	A930038C07Rik-Tg1-Cre
177907797	SSp-bfd	A930038C07Rik-Tg1-Cre
294266031	VISl	Efr3a-Cre_NO108
531441947	VISp	Tlx3-Cre_PL56
596253012	VISp	Rbp4-Cre_KL100
267704653	VISp	Efr3a-Cre_NO108
590983389	VISpor	Tlx3-Cre_PL56
167794131	VISal	Rbp4-Cre_KL100
298179622	SSs	Rbp4-Cre_KL100
166083557	VISpor	Rbp4-Cre_KL100
585911240	ACAv	Npr3-IRES2-Cre
267660272	SSp-bfd	Efr3a-Cre_NO108
292318449	SSp-m	Efr3a-Cre_NO108
496252297	VISp	A930038C07Rik-Tg1-Cre
520341802	VISl	A930038C07Rik-Tg1-Cre
286836394	VISp	A930038C07Rik-Tg1-Cre
278068196	VISp	Chrna2-Cre_OE25
507798246	MOs	Sim1-Cre_KJ18
292476595	MOs	A930038C07Rik-Tg1-Cre
554334685	VISpor	Rbp4-Cre_KL100
168164230	RSPagl	Rbp4-Cre_KL100
297627858	VISp	Chrna2-Cre_OE25
292373346	RSPv	A930038C07Rik-Tg1-Cre
278257366	SSp-ll	Efr3a-Cre_NO108
278258780	MOs	Efr3a-Cre_NO108
292792016	SSp-ul	A930038C07Rik-Tg1-Cre
298325807	MOp	Chrna2-Cre_OE25
265712971	ACAv	Gpr26-Cre_KO250
267659565	MOs	Efr3a-Cre_NO108
478256439	VISp	A930038C07Rik-Tg1-Cre
286482701	ACAv	Rbp4-Cre_KL100
272929308	VISrl	Rbp4-Cre_KL100
303616833	SSs	Tlx3-Cre_PL56
288171964	VISp	Tlx3-Cre_PL56
264630019	VISli	A930038C07Rik-Tg1-Cre
120875816	SSp-n	Rbp4-Cre_KL100
166054929	RSPv	Rbp4-Cre_KL100
591169915	VISp	Tlx3-Cre_PL56
287807743	MOs	Sim1-Cre_KJ18
503058936	VISp	Tlx3-Cre_PL56
294532700	MOs	Tlx3-Cre_PL56
298350922	VISpor	A930038C07Rik-Tg1-Cre
572969377	AUDd	Tlx3-Cre_PL56
502180994	VISpm	Tlx3-Cre_PL56
166082842	MOp	Rbp4-Cre_KL100
258316155	ACAd	Gpr26-Cre_KO250
515254107	SSp-ul	Sim1-Cre_KJ18
293728197	SSp-bfd	Drd3-Cre_KI196
520750912	VISl	Tlx3-Cre_PL56
292374068	MOs	A930038C07Rik-Tg1-Cre
527576192	VISp	A930038C07Rik-Tg1-Cre
597007858	MOp	Sim1-Cre_KJ18
286314623	SSs	Rbp4-Cre_KL100
298230624	ORBl	Efr3a-Cre_NO108
496151571	MOs	Rbp4-Cre_KL100
595884140	RSPagl	Tlx3-Cre_PL56
294525944	MOs	Tlx3-Cre_PL56
603479758	VISp	Rbp4-Cre_KL100
298760261	SSp-bfd	Sim1-Cre_KJ18
181598954	MOs	Gpr26-Cre_KO250
297593942	VISl	Tlx3-Cre_PL56
156741826	ORBl	Rbp4-Cre_KL100
286772650	SSp-bfd	Etv1-CreERT2
182896517	VISpm	Etv1-CreERT2
519487627	VISal	A930038C07Rik-Tg1-Cre
502140653	VISp	Tlx3-Cre_PL56
158255941	VISp	A930038C07Rik-Tg1-Cre
287599685	ACAd	Trib2-F2A-CreERT2
267749821	SSp-n	Chrna2-Cre_OE25
156494530	VISp	Etv1-CreERT2
266172624	SSp-bfd	Trib2-F2A-CreERT2
277908168	ACAd	Efr3a-Cre_NO108
554641575	VISp	Tlx3-Cre_PL56
181600380	AUDp	Gpr26-Cre_KO250
292793967	VISp	A930038C07Rik-Tg1-Cre
582814018	ACAv	Glt25d2-Cre_NF107
508373923	VISC	Sim1-Cre_KJ18
267705378	ACAd	Efr3a-Cre_NO108
527575484	VISp	A930038C07Rik-Tg1-Cre
159753308	VISam	Rbp4-Cre_KL100
298272589	ILA	Chrna2-Cre_OE25
159832064	RSPv	Rbp4-Cre_KL100
166323186	SSp-ll	A930038C07Rik-Tg1-Cre
293432575	ACAd	Tlx3-Cre_PL56
527577056	VISpor	Drd3-Cre_KI196
576340889	VISpor	Rbp4-Cre_KL100
292210312	MOs	Chrna2-Cre_OE25
522635991	VISrl	Tlx3-Cre_PL56
286417464	VISpl	Rbp4-Cre_KL100
297652799	SSp-ll	Rbp4-Cre_KL100
168163498	SSs	Rbp4-Cre_KL100
517072832	VISp	Rbp4-Cre_KL100
518741580	VISrl	Tlx3-Cre_PL56
292375491	GU	A930038C07Rik-Tg1-Cre
535696750	VISa	A930038C07Rik-Tg1-Cre
121510421	VISp	Rbp4-Cre_KL100
277907462	SSp-tr	Efr3a-Cre_NO108
540140513	MOs	Tlx3-Cre_PL56
183171679	SSp-bfd	Rbp4-Cre_KL100
292124058	RSPv	Chrna2-Cre_OE25
529692491	VISp	Tlx3-Cre_PL56
298273313	MOp	Chrna2-Cre_OE25
518619451	VISam	Tlx3-Cre_PL56
287461719	MOp	A930038C07Rik-Tg1-Cre
577298618	RSPagl	A930038C07Rik-Tg1-Cre
309564818	VISl	Efr3a-Cre_NO108
297946935	MOs	Sim1-Cre_KJ18
479203646	VISp	A930038C07Rik-Tg1-Cre
267658040	RSPv	Gpr26-Cre_KO250
287995889	MOs	Efr3a-Cre_NO108
278181912	MOs	Efr3a-Cre_NO108
292208876	TEa	Chrna2-Cre_OE25
166323896	ACAd	A930038C07Rik-Tg1-Cre
286773358	VISp	Efr3a-Cre_NO108
297714071	SSp-ll	Sim1-Cre_KJ18
120814821	MOs	Rbp4-Cre_KL100
267761438	VISa	Efr3a-Cre_NO108
303785454	SSp-m	Rbp4-Cre_KL100
303615412	SSp-ul	Tlx3-Cre_PL56
503323656	VISp	Rbp4-Cre_KL100
298178204	VISpor	Rbp4-Cre_KL100
586042591	RSPv	Npr3-IRES2-Cre
286312782	SSp-ul	Rbp4-Cre_KL100
182686935	AUDp	Trib2-F2A-CreERT2
596798450	MOs	Sim1-Cre_KJ18
161458737	ACAv	Rbp4-Cre_KL100
168162771	MOs	Rbp4-Cre_KL100
292125472	ACAd	Chrna2-Cre_OE25
298796577	SSp-m	A930038C07Rik-Tg1-Cre
520728084	SSs	Sim1-Cre_KJ18
584902900	SSp-ll	Tlx3-Cre_PL56
606250170	MOp	Sim1-Cre_KJ18
602166541	VISp	Sim1-Cre_KJ18
166461193	MOp	A930038C07Rik-Tg1-Cre
308721884	RSPv	Trib2-F2A-CreERT2
524874308	VISrl	Rbp4-Cre_KL100
292374777	PL	A930038C07Rik-Tg1-Cre
298182842	SSp-tr	Tlx3-Cre_PL56
597007143	VISa	Rbp4-Cre_KL100
606785720	MOs	Rbp4-Cre_KL100
272930013	VISp	Rbp4-Cre_KL100
303616127	VISrl	Tlx3-Cre_PL56
614737677	MOs	Glt25d2-Cre_NF107
482580380	VISl	Rbp4-Cre_KL100
591612976	MOp	Tlx3-Cre_PL56
496576666	ACAd	Rbp4-Cre_KL100
298000163	MOs	Chrnb4-Cre_OL57
520019334	VISp	A930038C07Rik-Tg1-Cre
586052938	SSp-tr	Npr3-IRES2-Cre
508273699	MOs	Sim1-Cre_KJ18
574950390	VISp	Npr3-IRES2-Cre
298797288	ACAv	A930038C07Rik-Tg1-Cre
288170549	SSp-bfd	Tlx3-Cre_PL56
591224520	VISpl	Tlx3-Cre_PL56
297670312	VISam	Drd3-Cre_KI196
297711339	MOp	Sim1-Cre_KJ18
510417255	VISp	Rbp4-Cre_KL100
278179794	RSPd	Efr3a-Cre_NO108
593277684	VISpl	Rbp4-Cre_KL100
309515141	VISam	Efr3a-Cre_NO108
293433283	ORBvl	Tlx3-Cre_PL56
292172846	MOs	Chrna2-Cre_OE25
517313256	MOs	Tlx3-Cre_PL56
263106036	PL	Rbp4-Cre_KL100
534175823	VISal	A930038C07Rik-Tg1-Cre
297225422	VISl	Tlx3-Cre_PL56
616857128	MOs	Glt25d2-Cre_NF107
590987294	VISpm	Tlx3-Cre_PL56
485237081	VISpm	Rbp4-Cre_KL100
585935640	ORBl	Npr3-IRES2-Cre
496152279	VISp	A930038C07Rik-Tg1-Cre
560724955	VISam	A930038C07Rik-Tg1-Cre
267658747	SSp-ll	Gpr26-Cre_KO250
166461899	VISl	A930038C07Rik-Tg1-Cre
552430870	VISl	A930038C07Rik-Tg1-Cre
249327301	SSp-n	Rbp4-Cre_KL100
114475228	ACAv	Etv1-CreERT2
293827470	MOs	Sim1-Cre_KJ18
293889922	SSp-bfd	Chrna2-Cre_OE25
299782273	VISli	Chrna2-Cre_OE25
288171256	SSs	Tlx3-Cre_PL56
294516943	VISpor	Tlx3-Cre_PL56
526924964	VISp	A930038C07Rik-Tg1-Cre
590548119	VISam	Tlx3-Cre_PL56
297947641	MOs	Sim1-Cre_KJ18
156492394	MOs	Etv1-CreERT2
167902586	ORBvl	Rbp4-Cre_KL100
287248684	ACAd	Gpr26-Cre_KO250
287601100	RSPv	Trib2-F2A-CreERT2
524666904	VISal	Rbp4-Cre_KL100
296052133	VISp	Tlx3-Cre_PL56
267749107	ACAv	Efr3a-Cre_NO108
523718075	RSPd	Rbp4-Cre_KL100
166325321	RSPv	A930038C07Rik-Tg1-Cre
292209592	AId	Chrna2-Cre_OE25
176429574	VISpor	A930038C07Rik-Tg1-Cre
166082128	MOs	Rbp4-Cre_KL100
576660608	VISrl	A930038C07Rik-Tg1-Cre
263242463	MOs	Rbp4-Cre_KL100
292126180	VISp	Chrna2-Cre_OE25
267657327	VISam	Gpr26-Cre_KO250
286648997	SSp-bfd	Efr3a-Cre_NO108
182467026	SSp-bfd	A930038C07Rik-Tg1-Cre
287600392	ACAv	Trib2-F2A-CreERT2
516848906	ACAv	Drd3-Cre_KI196
183173527	VISp	Rbp4-Cre_KL100
297233422	VISam	Tlx3-Cre_PL56
512130198	MOp	Npr3-IRES2-Cre
157955639	VISp	Gng7-Cre_KH71
159319654	ACAv	A930038C07Rik-Tg1-Cre
595858299	VISli	Tlx3-Cre_PL56
518222038	MOs	Sim1-Cre_KJ18
598604288	MOs	Rbp4-Cre_KL100
301178953	SSp-n	Efr3a-Cre_NO108
296048512	AId	Rbp4-Cre_KL100
554420321	VISli	Tlx3-Cre_PL56
503069254	VISp	Rbp4-Cre_KL100
572770444	VISl	Tlx3-Cre_PL56
297892130	MOs	Tlx3-Cre_PL56
301179679	ACAv	Efr3a-Cre_NO108

## Sheet: L6
experiment id	injection structure name	transgenic line
299828473	VISpl	Syt6-Cre_KI148
292791310	VISli	Syt6-Cre_KI148
553743594	VISpl	Ntsr1-Cre_GN220
299733445	VISpm	Syt6-Cre_KI148
523714940	VISam	Ntsr1-Cre_GN220
178487444	SSp-bfd	Syt6-Cre_KI148
157711043	RSPv	Syt6-Cre_KI148
593407064	VISpor	Ntsr1-Cre_GN220
267032286	RSPagl	Syt6-Cre_KI148
170261951	VISpor	Ntsr1-Cre_GN220
543679575	VISp	Ntsr1-Cre_GN220
159322514	AId	Ntsr1-Cre_GN220
159223769	SSp-bfd	Syt6-Cre_KI148
159320367	VISli	Ntsr1-Cre_GN220
159372889	MOs	Ntsr1-Cre_GN220
552757477	MOs	Syt6-Cre_KI148
299829892	ACAv	Syt6-Cre_KI148
159209586	ORBm	Syt6-Cre_KI148
560799305	VISp	Ntsr1-Cre_GN220
177889243	ILA	Syt6-Cre_KI148
544488252	VISp	Ntsr1-Cre_GN220
159554010	RSPd	Ntsr1-Cre_GN220
266412788	ACAv	Ntsr1-Cre_GN220
552279683	VISa	Ntsr1-Cre_GN220
168229820	SSp-m	Syt6-Cre_KI148
528963283	VISam	Ntsr1-Cre_GN220
553092069	AUDp	Ntsr1-Cre_GN220
159508775	SSs	Syt6-Cre_KI148
159550125	VISp	Ntsr1-Cre_GN220
266964075	ACAd	Ntsr1-Cre_GN220
552758186	MOs	Syt6-Cre_KI148
297628576	SSp-bfd	Ntsr1-Cre_GN220
478257959	VISp	Ntsr1-Cre_GN220
157769139	VISa	Syt6-Cre_KI148
297629282	VISp	Ntsr1-Cre_GN220
159373612	MOs	Ntsr1-Cre_GN220
159651770	SSp-m	Ntsr1-Cre_GN220
177319974	MOs	Syt6-Cre_KI148
156546627	ACAv	Ntsr1-Cre_GN220
557347149	VISa	Ntsr1-Cre_GN220
514314707	VISp	Ntsr1-Cre_GN220
159321806	VISpor	Ntsr1-Cre_GN220
156784823	VISp	Syt6-Cre_KI148
539739321	VISp	Ntsr1-Cre_GN220
177319236	SSp-ll	Syt6-Cre_KI148
297671724	VISpl	Syt6-Cre_KI148
177783918	SSs	Syt6-Cre_KI148
585760423	RSPagl	Ntsr1-Cre_GN220
287036898	VISl	Ntsr1-Cre_GN220
303617548	SSp-m	Ntsr1-Cre_GN220
158139883	MOs	Ntsr1-Cre_GN220
511817919	VISp	Ntsr1-Cre_GN220
157909001	MOp	Ntsr1-Cre_GN220
158141324	VISpor	Syt6-Cre_KI148
159551564	ACAd	Ntsr1-Cre_GN220
516273371	RSPd	Ntsr1-Cre_GN220
560800029	RSPd	Ntsr1-Cre_GN220
161463521	PL	Ntsr1-Cre_GN220
583749274	MOs	Syt6-Cre_KI148
603717226	SSp-bfd	Ntsr1-Cre_GN220
181180790	SSp-un	Ntsr1-Cre_GN220
518217838	MOs	Ntsr1-Cre_GN220
517974408	SSp-bfd	Ntsr1-Cre_GN220
603890605	TEa	Ntsr1-Cre_GN220
298830868	VISpor	Ntsr1-Cre_GN220
156786939	VISpor	Syt6-Cre_KI148
538079359	SSp-bfd	Ntsr1-Cre_GN220
495754475	VISl	Ntsr1-Cre_GN220
120494024	SSs	Ntsr1-Cre_GN220
122642490	MOs	Syt6-Cre_KI148
523714193	VISp	Ntsr1-Cre_GN220
495753765	VISp	Ntsr1-Cre_GN220
159330030	VISp	Syt6-Cre_KI148
557341233	AUDpo	Ntsr1-Cre_GN220
265820216	ORBm	Syt6-Cre_KI148
159330754	ACAd	Syt6-Cre_KI148
120584036	MOs	Ntsr1-Cre_GN220
287633753	MOs	Syt6-Cre_KI148
179641666	MOp	Syt6-Cre_KI148
181179335	ACAd	Ntsr1-Cre_GN220
126190033	ACAv	Syt6-Cre_KI148
124060405	AUDp	Syt6-Cre_KI148
156786234	MOp	Syt6-Cre_KI148
159750477	SSp-m	Ntsr1-Cre_GN220
159224478	VISl	Syt6-Cre_KI148
585021827	RSPagl	Ntsr1-Cre_GN220
299829181	SSp-m	Syt6-Cre_KI148
557827228	RSPagl	Ntsr1-Cre_GN220
485847695	AIp	Ntng2-IRES2-Cre
553746532	RSPagl	Ntsr1-Cre_GN220
156785529	ACAd	Syt6-Cre_KI148
177459319	MOs	Syt6-Cre_KI148
266963362	AUDp	Ntsr1-Cre_GN220
557826519	SSp-bfd	Ntsr1-Cre_GN220
518218546	MOs	Ntsr1-Cre_GN220
544488964	VISal	Ntsr1-Cre_GN220
514332492	VISp	Ntsr1-Cre_GN220
495875751	VISl	Ntsr1-Cre_GN220
166533924	SSp-bfd	Ntsr1-Cre_GN220
543680289	RSPd	Ntsr1-Cre_GN220
539738599	VISp	Ntsr1-Cre_GN220
168096467	SSp-n	Syt6-Cre_KI148
599136295	RSPagl	Ntsr1-Cre_GN220
156671933	VISam	Ntsr1-Cre_GN220
159651060	MOp	Ntsr1-Cre_GN220
516274127	VISal	Ntsr1-Cre_GN220
181258571	VISp	Ntsr1-Cre_GN220
304641170	SSp-tr	Ntsr1-Cre_GN220
168229113	MOp	Syt6-Cre_KI148
557342452	VISpm	Ntsr1-Cre_GN220
125801033	ACAv	Syt6-Cre_KI148
126353451	ORBl	Syt6-Cre_KI148
513773998	AIv	Ntng2-IRES2-Cre
266964788	SSp-ll	Ntsr1-Cre_GN220
125435783	VISp	Syt6-Cre_KI148
264320859	AId	Syt6-Cre_KI148
159321097	SSp-bfd	Ntsr1-Cre_GN220
177783204	ACAd	Syt6-Cre_KI148
168363168	RSPv	Syt6-Cre_KI148
601268292	SSp-bfd	Ntsr1-Cre_GN220
287037604	SSs	Ntsr1-Cre_GN220
176497015	RSPv	Syt6-Cre_KI148
267031577	VISpor	Syt6-Cre_KI148
177890246	FRP	Syt6-Cre_KI148
584513749	MOs	Syt6-Cre_KI148
297629988	VISl	Ntsr1-Cre_GN220
496097187	VISpm	Ntsr1-Cre_GN220
157768393	SSp-ll	Ntsr1-Cre_GN220
159511623	ILA	Ntsr1-Cre_GN220
514313871	VISp	Ntsr1-Cre_GN220
299820770	VISrl	Syt6-Cre_KI148
557200148	VISl	Ntng2-IRES2-Cre
168097187	VISp	Syt6-Cre_KI148
123664417	SSp-n	Syt6-Cre_KI148
156545918	VISp	Ntsr1-Cre_GN220
