# Supplementary material for: Diverse and asymmetric patterns of single-neuron projectome in regulating interhemispheric connectivity
Source: Nat Commun. 2024 Apr 22;15:3403. doi: 10.1038/s41467-024-47762-y (PMC11035633; doi:10.1038/s41467-024-47762-y)
Supplement: Supplementary file 4 — Supplementary Data [file 41467_2024_47762_MOESM4_ESM.zip › Supplementary Data/Supplementary Data 3.xlsx]

## Sheet: cortex
acronym	name
FRP	Frontal pole, cerebral cortex
MOp	Primary motor area
MOs	Secondary motor area
SSp-n	Primary somatosensory area, nose
SSp-bfd	Primary somatosensory area, barrel field
SSp-ll	Primary somatosensory area, lower limb
SSp-m	Primary somatosensory area, mouth
SSp-ul	Primary somatosensory area, upper limb
SSp-tr	Primary somatosensory area, trunk
SSp-un	Primary somatosensory area, unassigned
SSs	Supplemental somatosensory area
GU	Gustatory areas
VISC	Visceral area
AUDd	Dorsal auditory area
AUDp	Primary auditory area
AUDpo	Posterior auditory area
AUDv	Ventral auditory area
VISal	Anterolateral visual area
VISam	Anteromedial visual area
VISl	Lateral visual area
VISp	Primary visual area
VISpl	Posterolateral visual area
VISpm	posteromedial visual area
VISli	Laterointermediate area
VISpor	Postrhinal area
ACAd	Anterior cingulate area, dorsal part
ACAv	Anterior cingulate area, ventral part
PL	Prelimbic area
ILA	Infralimbic area
ORBl	Orbital area, lateral part
ORBm	Orbital area, medial part
ORBvl	Orbital area, ventrolateral part
AId	Agranular insular area, dorsal part
AIp	Agranular insular area, posterior part
AIv	Agranular insular area, ventral part
RSPagl	Retrosplenial area, lateral agranular part
RSPd	Retrosplenial area, dorsal part
RSPv	Retrosplenial area, ventral part
VISa	Anterior area
VISrl	Rostrolateral visual area
TEa	Temporal association areas
PERI	Perirhinal area
ECT	Ectorhinal area
