# Supplementary material for: Diverse and asymmetric patterns of single-neuron projectome in regulating interhemispheric connectivity
Source: Nat Commun. 2024 Apr 22;15:3403. doi: 10.1038/s41467-024-47762-y (PMC11035633; doi:10.1038/s41467-024-47762-y)
Supplement: Supplementary file 4 — Supplementary Data [file 41467_2024_47762_MOESM4_ESM.zip › Supplementary Data/Supplementary Data 1.xlsx]

## Sheet: Sheet1
type	mouseline	intrahemispheric connection	interhemispheric connection	Regions with homotopic connection	heterotopic connections with corresponding intrahemispheric connections	heterotopic connections without corresponding intrahemispheric connections	Reciporal pairs of connections	Spearman correlation between intrahemispheric connections and interhemispheric connections
Wildtype	wildtype	1263 (69.93%)	637(34.45%)	42/43	571 ( ipsi >contra) 15(ipsi<contra)	9	33.78%(201/595, heterotopic) 41.9%(529/1263, ipsilateral)	0.4898(P=0, two-sided test)
Emx1	Emx1	1324(73.31%)	693(37.48%)	33/43	631 ( ipsi >contra) 25(ipsi<contra)	4	25.3%(167/660, heterotopic) 34.97%(463/1324, ipsilateral)	0.6359(P=0, two-sided test)
L2/3	Cux2-IRES-Cre	1104(61.13%)	344(18.60%)	32/43	306 ( ipsi >contra) 4(ipsi<contra)	2	21.47%(67/312, heterotopic) 37.14%(410/1104, ipsilateral)	0.2103(P=0.1758, two-sided test)
	Sepw1-Cre_NP39
	Calb1-T2A-dgCre
	Rasgrf2-T2A-dCre
	Grm2-Cre_MR90
	Grp-Cre_KH288
	Plxnd1-Cre_OG1
L4	Nr5a1-Cre	728(40.31%)	325(17.58%)	24/43	280 ( ipsi >contra) 10(ipsi<contra)	11	22.26%(67/301, heterotopic) 31.46%(229/728, ipsilateral)	0.1755(P=0.2602, two-sided test)
L5	Rbp4-Cre_KL100	1085(60.08%)	531(28.72%)	39/43	474( ipsi >contra) 12(ipsi<contra)	6	31.1%(153/492, heterotopic) 41.01%(445/1085, ipsilateral)	0.4817(P=0.0011, two-sided test)
	Tlx3-Cre_PL56
	A93-Tg1-Cre
	Chrna2-Cre_OE25
	Efr3a-Cre_NO108
	Sim1-Cre_KJ18
	Chrnb4-Cre_OL57
	Drd3-Cre_KI196
	Etv1-CreERT2
	Glt25d2-Cre_NF107
	Gng7-Cre_KH71
	Gpr26-Cre_KO250
	Npr3-IRES2-Cre
	Trib2-2A-CreERT2
L6	Ntsr1-Cre_GN220	580(32.12%)	59(3.19%)	11/43	48 ( ipsi >contra)	0	25%(12/48, heterotopic) 35.86%(208/580, ipsilateral)	0.3039(P=0.0475, two-sided test)
	Syt6-Cre_KI148
	Ntng2-IRES2-Cre
