# Supplementary material for: Diverse and asymmetric patterns of single-neuron projectome in regulating interhemispheric connectivity
Source: Nat Commun. 2024 Apr 22;15:3403. doi: 10.1038/s41467-024-47762-y (PMC11035633; doi:10.1038/s41467-024-47762-y)
Supplement: Supplementary file 4 — Supplementary Data [file 41467_2024_47762_MOESM4_ESM.zip › Supplementary Data/Supplementary Data 6.xlsx]

## Sheet: Sheet1
Mouse	Session	Awake	NREM	REM
M1	s1	3437.80s	3502.45s	259.75s
	s2	3319.15s	3366.4s	514.45s
M2	s1	3598.65s	3006.95s	594.4s
	s2	1638.2s	4862.5s	699.3s
M3	s1	3024.35s	3571.3s	604.35s
	s2	4612.7s	2212.75s	374.55s
	s3	4764.25s	2126.1s	309.65s
M4	s1	1947.95s	4842.45s	409.6s
	s2	2050.45s	4904.85s	244.7s
	s3	2138.45s	4642.05s	419.5s
M5	s1	2597.85s	4512.2s	89.95s
	s2	3324.4s	3790.95s	84.65s
	s3	2804.75s	4060.65s	334.6s
	s4	5724.05s	1361.05s	114.9s
M6	s1	2651.15s	3964.45s	584.4s
M7	s1	2642.95s	4162.45s	394.6s
M8	s1	1833.25s	4392.8s	973.95s
	s2	4749.7s	2240.5s	209.8s
	s3	2540s	4105.75s	554.25s
