# Supplementary material for: Diverse and asymmetric patterns of single-neuron projectome in regulating interhemispheric connectivity
Source: Nat Commun. 2024 Apr 22;15:3403. doi: 10.1038/s41467-024-47762-y (PMC11035633; doi:10.1038/s41467-024-47762-y)
Supplement: Supplementary file 4 — Supplementary Data [file 41467_2024_47762_MOESM4_ESM.zip › Supplementary Data/Supplementary Data 7.xlsx]

## Sheet: Figure 5
C
awake-NREM(intrahemispheric, t statistic)																																		awake-NREM(intrahemispheric, p value)
	FRP	ACAd	PL	Mos	TEa	SSs	SSp-bfd	SSp-tr	SSp-ll	SSp-ul	SSp-un	SSp-n	SSp-m	Mop	VISal	VISl	VISp	VISpl	VISli	VISpor	VISrl	VISa	VISam	VISpm	RSPagl	RSPd	RSPv	AUDp	AUDd	AUDv	AUDpo			FRP	ACAd	PL	Mos	TEa	SSs	SSp-bfd	SSp-tr	SSp-ll	SSp-ul	SSp-un	SSp-n	SSp-m	Mop	VISal	VISl
FRP	NaN	4.46795	4.24663	4.63655	8.35212	5.38045	7.27761	8.94668	9.37329	8.78461	8.00261	3.65446	4.62166	4.78979	7.73961	9.31548	8.39117	5.92962	9.24032	7.35658	7.48449	7.62902	8.30699	8.15546	8.20173	8.12241	6.09705	7.18099	6.59901	6.32215	7.53684		FRP	NaN	0.000297302	0.000485275	0.000205096	1.31991e-07	4.10582e-05	9.17951e-07	4.81123e-08	2.39504e-08	6.3072e-08	2.43938e-07	0.00181356	0.000211919	0.000146628	3.91334e-07	2.62913e-08
ACAd	4.46795	NaN	3.38964	5.6536	7.49634	3.15885	3.70239	6.19345	8.06043	7.11502	6.27593	2.45209	5.73475	4.6096	6.43988	10.5541	9.78504	5.14535	10.2863	5.10009	5.12555	4.62749	5.05215	7.03633	6.06764	7.21576	5.86038	3.95341	3.5465	3.25941	5.11551		ACAd	0.000297302	NaN	0.00326557	2.30856e-05	6.10892e-07	0.00543189	0.00162997	7.60184e-06	2.2013e-07	1.24765e-06	6.43658e-06	0.0246367	1.94894e-05	0.000217606	4.63644e-06	3.86989e-09
PL	4.24663	3.38964	NaN	2.95626	7.29625	3.28054	5.04099	6.83906	7.37547	5.54782	5.55215	1.60312	3.4504	2.82583	6.97243	7.90809	8.11372	4.06376	8.0302	4.31864	6.78987	6.17507	6.61894	7.40369	6.20589	5.94987	4.11738	5.84088	5.32889	4.15287	6.32955		PL	0.000485275	0.00326557	NaN	0.00845123	8.86418e-07	0.00415595	8.49674e-05	2.11773e-06	7.64447e-07	2.88218e-05	2.85606e-05	0.126311	0.00285421	0.0111987	1.63782e-06	2.88799e-07
Mos	4.63655	5.6536	2.95626	NaN	15.6734	2.72087	4.78926	9.68489	12.2685	8.48313	6.20834	0.903793	5.7292	4.31197	10.0358	15.8245	12.8154	6.71653	17.8445	9.45082	7.82723	8.23821	9.72578	11.8006	10.4238	14.1778	10.9872	6.83349	5.0649	4.61941	9.77623		Mos	0.000205096	2.30856e-05	0.00845123	NaN	6.1685e-12	0.0140159	0.000146801	1.45846e-08	3.53099e-10	1.05274e-07	7.37642e-06	0.378042	1.97158e-05	0.000419807	8.45224e-09	5.24824e-12
TEa	8.35212	7.49634	7.29625	15.6734	NaN	18.4992	14.8344	15.9583	20.6513	22.1624	20.8203	9.54171	11.7723	14.9948	-0.513485	0.82317	0.83258	1.97002	-0.266725	0.499013	4.1943	10.5258	8.66273	5.29127	12.1799	10.5605	5.98849	8.48611	10.3075	8.95546	0.629306		TEa	1.31991e-07	6.10892e-07	8.86418e-07	6.1685e-12	NaN	3.68636e-13	1.5519e-11	4.55357e-12	5.53543e-14	1.62545e-14	4.80689e-14	1.82927e-08	6.86533e-10	1.29654e-11	0.613857	0.421184
SSs	5.38045	3.15885	3.28054	2.72087	18.4992	NaN	3.0242	4.47641	4.47532	3.62569	2.29068	-0.012382	6.55634	3.76137	15.7037	18.7451	13.5876	6.24573	19.7744	8.97481	12.753	7.5888	9.26875	9.4805	6.98263	7.3882	4.82527	7.43269	4.00768	4.23351	12.3792		SSs	4.10582e-05	0.00543189	0.00415595	0.0140159	3.68636e-13	NaN	0.00729114	0.000291799	0.000292501	0.00193347	0.0342681	0.990257	3.68076e-06	0.00142928	5.97115e-12	2.93926e-13
SSp-bfd	7.27761	3.70239	5.04099	4.78926	14.8344	3.0242	NaN	2.52615	2.79488	4.35052	4.45921	1.74426	7.64728	4.47304	13.1376	14.4051	12.187	6.63839	14.5714	7.64684	11.635	4.62961	7.10125	9.03251	6.31499	5.91065	3.05077	4.62815	1.26001	3.18861	12.062		SSp-bfd	9.17951e-07	0.00162997	8.49674e-05	0.000146801	1.5519e-11	0.00729114	NaN	0.0211261	0.0119672	0.000385439	0.00030309	0.0981664	4.62972e-07	0.000293979	1.15873e-10	2.53213e-11
SSp-tr	8.94668	6.19345	6.83906	9.68489	15.9583	4.47641	2.52615	NaN	4.30715	6.82428	5.89464	2.40886	7.90083	6.15912	11.7343	18.6383	21.9406	6.22071	15.8585	7.76466	9.19196	9.46407	13.3486	14.7548	15.3603	10.0055	3.86591	6.36238	3.542	6.43818	10.7543		SSp-tr	4.81123e-08	7.60184e-06	2.11773e-06	1.45846e-08	4.55357e-12	0.000291799	0.0211261	NaN	0.000424316	2.17924e-06	1.3994e-05	0.0269326	2.92578e-07	8.14914e-06	7.23044e-10	3.24191e-13
SSp-ll	9.37329	8.06043	7.37547	12.2685	20.6513	4.47532	2.79488	4.30715	NaN	7.0486	6.04514	2.42004	8.31372	6.65612	12.0005	21.3884	20.4391	6.77628	19.8218	9.49878	8.01706	6.36105	11.0774	14.9512	14.9855	15.2955	6.53236	6.68531	4.36957	6.36292	10.7952		SSp-ll	2.39504e-08	2.2013e-07	7.64447e-07	3.53099e-10	5.53543e-14	0.000292501	0.0119672	0.000424316	NaN	1.41577e-06	1.02761e-05	0.0263204	1.41098e-07	3.02462e-06	5.0434e-10	3.0145e-14
SSp-ul	8.78461	7.11502	5.54782	8.48313	22.1624	3.62569	4.35052	6.82428	7.0486	NaN	3.75866	-0.550479	5.7479	4.45782	14.6787	19.4331	16.7882	6.13908	21.2665	10.6308	10.5597	8.8249	11.9813	14.2034	12.3976	13.8275	8.63961	7.97042	5.70783	6.38824	13.7489		SSp-ul	6.3072e-08	1.24765e-06	2.88218e-05	1.05274e-07	1.62545e-14	0.00193347	0.000385439	2.17924e-06	1.41577e-06	NaN	0.00143792	0.588758	1.89634e-05	0.000304025	1.85088e-11	1.58138e-13
SSp-un	8.00261	6.27593	5.55215	6.20834	20.8203	2.29068	4.45921	5.89464	6.04514	3.75866	NaN	-0.952774	6.38646	3.94655	15.0417	17.5878	16.2149	6.40156	18.6323	9.42843	11.964	9.85729	13.2268	14.0275	11.8526	12.2279	6.78531	8.41863	5.23316	6.54504	15.6661		SSp-un	2.43938e-07	6.43658e-06	2.85606e-05	7.37642e-06	4.80689e-14	0.0342681	0.00030309	1.3994e-05	1.02761e-05	0.00143792	NaN	0.353325	5.15741e-06	0.000946026	1.23053e-11	8.74697e-13
SSp-n	3.65446	2.45209	1.60312	0.903793	9.54171	-0.012382	1.74426	2.40886	2.42004	-0.550479	-0.952774	NaN	6.48478	1.64824	8.90704	10.2003	7.77308	4.77696	12.094	7.48486	6.37131	3.96688	5.94564	6.70814	4.11769	5.07309	4.213	3.15802	1.62327	1.88389	7.54412		SSp-n	0.00181356	0.0246367	0.126311	0.378042	1.82927e-08	0.990257	0.0981664	0.0269326	0.0263204	0.588758	0.353325	NaN	4.24075e-06	0.116648	5.13905e-08	6.57638e-09
SSp-m	4.62166	5.73475	3.4504	5.7292	11.7723	6.55634	7.64728	7.90083	8.31372	5.7479	6.38646	6.48478	NaN	6.70797	11.4255	11.3715	9.40233	4.28419	13.4886	8.05398	10.5438	8.88986	9.60449	9.05589	8.18178	9.29201	7.66654	8.41711	8.06176	6.72938	10.8783		SSp-m	0.000211919	1.94894e-05	0.00285421	1.97158e-05	6.86533e-10	3.68076e-06	4.62972e-07	2.92578e-07	1.41098e-07	1.89634e-05	5.15741e-06	4.24075e-06	NaN	2.73273e-06	1.1071e-09	1.19373e-09
Mop	4.78979	4.6096	2.82583	4.31197	14.9948	3.76137	4.47304	6.15912	6.65612	4.45782	3.94655	1.64824	6.70797	NaN	10.1924	14.8152	11.883	6.64004	16.6463	10.5973	7.94372	6.86981	8.76909	10.6326	8.84554	10.6643	8.35708	6.82649	5.27934	4.88018	10.1475		Mop	0.000146628	0.000217606	0.0111987	0.000419807	1.29654e-11	0.00142928	0.000293979	8.14914e-06	3.02462e-06	0.000304025	0.000946026	0.116648	2.73273e-06	NaN	6.65559e-09	1.58591e-11
VISal	7.73961	6.43988	6.97243	10.0358	-0.513485	15.7037	13.1376	11.7343	12.0005	14.6787	15.0417	8.90704	11.4255	10.1924	NaN	3.08085	2.60196	2.16388	1.69829	0.480378	5.80251	8.60118	5.95379	5.53437	9.13044	6.30516	3.7794	7.88496	10.3968	6.24864	0.832187		VISal	3.91334e-07	4.63644e-06	1.63782e-06	8.45224e-09	0.613857	5.97115e-12	1.15873e-10	7.23044e-10	5.0434e-10	1.85088e-11	1.23053e-11	5.13905e-08	1.1071e-09	6.65559e-09	NaN	0.00644353
VISl	9.31548	10.5541	7.90809	15.8245	0.82317	18.7451	14.4051	18.6383	21.3884	19.4331	17.5878	10.2003	11.3715	14.8152	3.08085	NaN	4.61815	1.51321	-1.13907	0.186791	7.57894	13.0021	11.5698	8.0335	14.4533	12.1043	7.29304	9.4946	10.2427	10.0164	3.47361		VISl	2.62913e-08	3.86989e-09	2.88799e-07	5.24824e-12	0.421184	2.93926e-13	2.53213e-11	3.24191e-13	3.0145e-14	1.58138e-13	8.74697e-13	6.57638e-09	1.19373e-09	1.58591e-11	0.00644353	NaN
VISp	8.39117	9.78504	8.11372	12.8154	0.83258	13.5876	12.187	21.9406	20.4391	16.7882	16.2149	7.77308	9.40233	11.883	2.60196	4.61815	NaN	1.38678	2.90825	0.00499206	6.36623	15.7217	16.1161	11.2155	16.9615	9.65011	4.70207	7.72796	8.93741	8.56379	2.67162		VISp	1.23358e-07	1.24646e-08	2.00327e-07	1.73901e-10	0.415992	6.66262e-11	3.93299e-10	1.93606e-14	6.61844e-14	1.93085e-12	3.47804e-12	3.68305e-07	2.28575e-08	5.90799e-10	0.0180251	0.000213555
VISpl	5.92962	5.14535	4.06376	6.71653	1.97002	6.24573	6.63839	6.22071	6.77628	6.13908	6.40156	4.77696	4.28419	6.64004	2.16388	1.51321	1.38678	NaN	1.69927	2.13067	3.83834	5.56565	5.10952	3.27262	5.21194	6.0736	4.84366	4.99086	5.74854	5.40497	2.04569		VISpl	1.30214e-05	6.7855e-05	0.000728674	2.68741e-06	0.0644195	6.84021e-06	3.13169e-06	7.19438e-06	2.39206e-06	8.48716e-06	5.00433e-06	0.000150798	0.000446479	3.12159e-06	0.0441672	0.147586
VISli	9.24032	10.2863	8.0302	17.8445	-0.266725	19.7744	14.5714	15.8585	19.8218	21.2665	18.6323	12.094	13.4886	16.6463	1.69829	-1.13907	2.90825	1.69927	NaN	0.325707	6.46891	10.8114	9.14603	6.43283	12.2102	10.9104	7.47485	8.69804	9.87713	9.56795	2.64834		VISli	2.9698e-08	5.77385e-09	2.32259e-07	6.83e-13	0.792712	1.17148e-13	2.09171e-11	5.06178e-12	1.12407e-13	3.32869e-14	3.26002e-13	4.45033e-10	7.51569e-11	2.22997e-12	0.106673	0.269608
VISpor	7.35658	5.10009	4.31864	9.45082	0.499013	8.97481	7.64684	7.76466	9.49878	10.6308	9.42843	7.48486	8.05398	10.5973	0.480378	0.186791	0.00499206	2.13067	0.325707	NaN	2.88039	5.66257	4.14252	2.06375	4.56528	5.72522	4.84873	4.1951	6.16989	5.45381	0.487862		VISpor	7.91851e-07	7.4796e-05	0.000413645	2.11474e-08	0.623814	4.59188e-08	4.63342e-07	3.73957e-07	1.95871e-08	3.45592e-09	2.192e-08	6.23987e-07	2.22659e-07	3.63078e-09	0.636745	0.853914
VISrl	7.48449	5.12555	6.78987	7.82723	4.1943	12.753	11.635	9.19196	8.01706	10.5597	11.964	6.37131	10.5438	7.94372	5.80251	7.57894	6.36623	3.83834	6.46891	2.88039	NaN	6.52945	3.82821	5.50617	7.10011	4.07224	1.94881	4.78095	7.52178	4.8593	3.0035		VISrl	6.24415e-07	7.08065e-05	2.32971e-06	3.33981e-07	0.000545082	1.88294e-10	8.28373e-10	3.21311e-08	2.37744e-07	3.83834e-09	5.29655e-10	5.31596e-06	3.9297e-09	2.70955e-07	1.69303e-05	5.24692e-07
VISa	7.62902	4.62749	6.17507	8.23821	10.5258	7.5888	4.62961	9.46407	6.36105	8.8249	9.85729	3.96688	8.88986	6.86981	8.60118	13.0021	15.7217	5.56565	10.8114	5.66257	6.52945	NaN	8.02516	10.8246	9.93464	4.48017	1.37272	2.94585	3.63581	5.23445	7.49242		VISa	4.78681e-07	0.000209219	7.8899e-06	1.60962e-07	4.03602e-09	5.15289e-07	0.000208249	2.07039e-08	5.42618e-06	5.89494e-08	1.1137e-08	0.000904129	5.28835e-08	1.99549e-06	8.60232e-08	1.37317e-10
VISam	8.30699	5.05215	6.61894	9.72578	8.66273	9.26875	7.10125	13.3486	11.0774	11.9813	13.2268	5.94564	9.60449	8.76909	5.95379	11.5698	16.1161	5.10952	9.14603	4.14252	3.82821	8.02516	NaN	10.1434	9.15366	1.31604	0.20299	4.5365	5.54109	5.6748	5.30158		VISam	1.42759e-07	8.29431e-05	3.25364e-06	1.36768e-08	7.74802e-08	2.83583e-08	1.28072e-06	8.92162e-11	1.80906e-09	5.17462e-10	1.03711e-10	1.25997e-05	1.65581e-08	6.47402e-08	1.23905e-05	9.0626e-10
VISpm	8.15546	7.03633	7.40369	11.8006	5.29127	9.4805	9.03251	14.7548	14.9512	14.2034	14.0275	6.70814	9.05589	10.6326	5.53437	8.0335	11.2155	3.27262	6.43283	2.06375	5.50617	10.8246	10.1434	NaN	4.5393	2.09281	0.981377	5.85522	6.56126	5.52819	4.70024		VISpm	1.86116e-07	1.4493e-06	7.25335e-07	6.6062e-10	4.96427e-05	2.01672e-08	4.17393e-08	1.69778e-11	1.36119e-11	3.20056e-11	3.93561e-11	2.73183e-06	4.01608e-08	3.44678e-09	2.96493e-05	2.30901e-07
RSPagl	8.20173	6.06764	6.20589	10.4238	12.1799	6.98263	6.31499	15.3603	14.9855	12.3976	11.8526	4.11769	8.18178	8.84554	9.13044	14.4533	16.9615	5.21194	12.2102	4.56528	7.10011	9.93464	9.15366	4.5393	NaN	0.897278	0.39706	6.926	6.36296	6.82247	8.74901		RSPagl	1.71584e-07	9.81501e-06	7.41297e-06	4.69726e-09	3.96995e-10	1.60609e-06	5.9507e-06	8.65901e-12	1.31003e-11	2.98084e-10	6.15551e-10	0.000646275	1.777e-07	5.69468e-08	3.55313e-08	2.39526e-11
RSPd	8.12241	7.21576	5.94987	14.1778	10.5605	7.3882	5.91065	10.0055	15.2955	13.8275	12.2279	5.07309	9.29201	10.6643	6.30516	12.1043	9.65011	6.0736	10.9104	5.72522	4.07224	4.48017	1.31604	2.09281	0.897278	NaN	1.14592	6.1914	5.71673	5.42716	5.86184		RSPd	1.97279e-07	1.03118e-06	1.24907e-05	3.29806e-11	3.83355e-09	7.46538e-07	1.354e-05	8.8552e-09	9.29598e-12	4.99128e-11	3.72567e-10	7.9278e-05	2.73093e-08	3.29001e-09	6.06935e-06	4.38974e-10
RSPv	6.09705	5.86038	4.11738	10.9872	5.98849	4.82527	3.05077	3.86591	6.53236	8.63961	6.78531	4.213	7.66654	8.35708	3.7794	7.29304	4.70207	4.84366	7.47485	4.84873	1.94881	1.37272	0.20299	0.981377	0.39706	1.14592	NaN	3.03448	2.96273	3.2506	3.15464		RSPv	9.24416e-06	1.50192e-05	0.00064673	2.05823e-09	1.15388e-05	0.000135706	0.00688091	0.00113225	3.85931e-06	8.058e-08	2.35046e-06	0.000522903	4.46976e-07	1.30861e-07	0.00137299	8.91756e-07
AUDp	7.18099	3.95341	5.84088	6.83349	8.48611	7.43269	4.62815	6.36238	6.68531	7.97042	8.41863	3.15802	8.41711	6.82649	7.88496	9.4946	7.72796	4.99086	8.69804	4.1951	4.78095	2.94585	4.5365	5.85522	6.926	6.1914	3.03448	NaN	4.79249	2.2085	7.69835		AUDp	1.1011e-06	0.000931683	1.56373e-05	2.14071e-06	1.04737e-07	6.87286e-07	0.000208918	5.41176e-06	2.85656e-06	2.58338e-07	1.17642e-07	0.00544181	1.17951e-07	2.16991e-06	3.0103e-07	1.97182e-08
AUDd	6.59901	3.5465	5.32889	5.0649	10.3075	4.00768	1.26001	3.542	4.36957	5.70783	5.23316	1.62327	8.06176	5.27934	10.3968	10.2427	8.93741	5.74854	9.87713	6.16989	7.52178	3.63581	5.54109	6.56126	6.36296	5.71673	2.96273	4.79249	NaN	2.2283	9.81349		AUDd	3.38376e-06	0.00230583	4.58166e-05	8.06924e-05	5.59217e-09	0.000825578	0.223757	0.00232896	0.000369523	2.06134e-05	5.6206e-05	0.121914	2.1961e-07	5.09232e-05	4.89098e-09	6.16667e-09
AUDv	6.32215	3.25941	4.15287	4.61941	8.95546	4.23351	3.18861	6.43818	6.36292	6.38824	6.54504	1.88389	6.72938	4.88018	6.24864	10.0164	8.56379	5.40497	9.56795	5.45381	4.8593	5.23445	5.6748	5.52819	6.82247	5.42716	3.2506	2.2085	2.2283	NaN	5.38449		AUDv	5.86588e-06	0.00435414	0.000597644	0.000212965	4.74159e-08	0.000499621	0.00508832	4.65217e-06	5.40594e-06	5.13911e-06	3.76377e-06	0.0758372	2.62087e-06	0.000120409	6.80021e-06	8.7079e-09
AUDpo	7.53684	5.11551	6.32955	9.77623	0.629306	12.3792	12.062	10.7543	10.7952	13.7489	15.6661	7.54412	10.8783	10.1475	0.832187	3.47361	2.67162	2.04569	2.64834	0.487862	3.0035	7.49242	5.30158	4.70024	8.74901	5.86184	3.15464	7.69835	9.81349	5.38449	NaN		AUDpo	5.66927e-07	7.23531e-05	5.77949e-06	1.26373e-08	0.537055	3.05343e-10	4.64423e-10	2.8837e-09	2.71677e-09	5.48411e-11	6.21673e-12	5.59383e-07	2.40802e-09	7.12581e-09	0.416208	0.00271097
awake-REM(intrahemispheric, t statistic)																																		awake-REM(intrahemispheric, p value)
	FRP	ACAd	PL	Mos	TEa	SSs	SSp-bfd	SSp-tr	SSp-ll	SSp-ul	SSp-un	SSp-n	SSp-m	Mop	VISal	VISl	VISp	VISpl	VISli	VISpor	VISrl	VISa	VISam	VISpm	RSPagl	RSPd	RSPv	AUDp	AUDd	AUDv	AUDpo			FRP	ACAd	PL	Mos	TEa	SSs	SSp-bfd	SSp-tr	SSp-ll	SSp-ul	SSp-un	SSp-n	SSp-m	Mop	VISal	VISl
FRP	NaN	0.840857	1.61681	1.94152	2.31164	1.32989	1.94049	2.45659	2.92995	2.46094	2.25454	0.899672	0.589508	1.09325	2.37292	3.29876	3.11595	1.48033	2.89612	2.45814	2.42031	2.39446	2.64179	2.89836	3.1337	2.58303	1.5095	1.64862	1.7104	1.72386	2.03141		FRP	NaN	0.411459	0.12331	0.068015	0.0328446	0.200163	0.0681489	0.0244085	0.00894687	0.0241902	0.0368576	0.380174	0.562848	0.2887	0.0289918	0.00399222
ACAd	0.840857	NaN	1.2819	-1.31217	-1.60843	-3.4303	-2.76464	-1.67285	-0.469626	-0.912066	-1.68238	-4.24103	-2.46989	-3.25579	-1.39779	0.307299	0.729468	-1.3021	-0.388262	-1.82398	-1.60608	-2.75559	-1.34991	0.657126	1.63405	1.65083	-0.0696116	-3.41416	-3.30394	-3.70514	-1.98057		ACAd	0.411459	NaN	0.216145	0.205951	0.12514	0.00298431	0.0127669	0.111647	0.644262	0.373788	0.109762	0.000491344	0.0237461	0.00438902	0.179167	0.762142
PL	1.61681	1.2819	NaN	-0.679066	1.02206	-1.9618	-0.287045	1.29532	1.43406	-0.0919129	-0.068578	-3.50107	-3.36312	-2.41396	1.15859	2.8439	3.02092	0.805269	2.44266	0.557196	1.12907	1.18476	1.97477	2.92148	3.30581	2.66304	0.965824	0.198888	-0.518561	-0.490811	0.801037		PL	0.12331	0.216145	NaN	0.505735	0.320292	0.0654388	0.777356	0.211577	0.1687	0.927782	0.946082	0.00255064	0.00346299	0.0266516	0.261762	0.0107721
Mos	1.94152	-1.31217	-0.679066	NaN	1.71675	-0.754733	0.45029	1.82093	2.72444	1.69197	1.16346	-1.31403	0.396277	-2.2948	1.93794	3.31078	3.2945	0.406828	2.83903	1.08162	1.81585	1.7376	2.85462	3.4395	4.58328	4.32736	2.24836	0.24335	-0.23797	-0.403219	1.36598		Mos	0.068015	0.205951	0.505735	NaN	0.103184	0.46017	0.657878	0.0852825	0.0139097	0.10789	0.259833	0.205336	0.696559	0.0339841	0.0684799	0.00388763
TEa	2.31164	-1.60843	1.02206	1.71675	NaN	3.06668	1.28308	0.543586	0.93848	2.6213	2.31179	3.18248	4.53209	1.79407	-2.22859	-2.93556	-2.93271	-0.211228	-4.09777	-0.343054	-0.590947	-0.212993	-1.444	-0.959892	-1.06902	-1.80722	-2.89973	0.470296	1.60366	1.17089	-2.32437		TEa	0.0328446	0.12514	0.320292	0.103184	NaN	0.00664607	0.215738	0.593395	0.360421	0.0173059	0.0328343	0.00515722	0.00025808	0.0896169	0.0388265	0.00883892
SSs	1.32989	-3.4303	-1.9618	-0.754733	3.06668	NaN	2.21985	1.19681	0.667282	1.02506	1.19518	-1.24399	1.67727	0.471124	3.55884	3.63436	3.34193	1.00461	3.75695	1.80887	3.36189	2.27912	2.79644	3.56675	3.16804	2.10385	-0.189638	2.22429	1.43974	1.44588	3.36037		SSs	0.200163	0.00298431	0.0654388	0.46017	0.00664607	NaN	0.0395116	0.246907	0.513057	0.318915	0.247528	0.22946	0.110768	0.643211	0.00224341	0.00189651
SSp-bfd	1.94049	-2.76464	-0.287045	0.45029	1.28308	2.21985	NaN	0.299145	-0.312465	2.44697	3.50314	1.86738	2.96471	0.689883	1.94025	1.48303	2.01258	-0.0812155	1.48362	0.336371	2.25303	1.61139	2.05019	2.65516	2.33222	1.32467	-0.760579	1.1346	0.408857	0.366742	1.84321		SSp-bfd	0.0681489	0.0127669	0.777356	0.657878	0.215738	0.0395116	NaN	0.768256	0.758278	0.0248989	0.00253895	0.0782214	0.00829764	0.499066	0.0681798	0.155365
SSp-tr	2.45659	-1.67285	1.29532	1.82093	0.543586	1.19681	0.299145	NaN	1.10279	2.87799	2.41555	0.412385	1.37406	0.575904	0.826936	0.982862	1.71983	-0.146299	0.704537	-0.204353	0.840632	2.19442	2.41418	2.60211	2.8994	1.27065	-1.10085	0.490857	0.579235	0.278495	0.726548		SSp-tr	0.0244085	0.111647	0.211577	0.0852825	0.593395	0.246907	0.768256	NaN	0.284643	0.0100097	0.0265644	0.684927	0.186292	0.571811	0.419101	0.338703
SSp-ll	2.92995	-0.469626	1.43406	2.72444	0.93848	0.667282	-0.312465	1.10279	NaN	3.09365	1.77525	-0.318333	1.21945	0.800974	1.27546	1.37263	2.05995	-0.379872	1.1504	0.130252	1.36791	2.63523	2.64482	2.70136	3.24746	2.32881	0.148367	0.949547	0.735895	0.284991	1.12556		SSp-ll	0.00894687	0.644262	0.1687	0.0139097	0.360421	0.513057	0.758278	0.284643	NaN	0.00626574	0.0927677	0.753896	0.238413	0.433593	0.218363	0.186731
SSp-ul	2.46094	-0.912066	-0.0919129	1.69197	2.6213	1.02506	2.44697	2.87799	3.09365	NaN	0.744722	-2.08476	-1.12673	-0.594398	3.47935	3.36241	3.55037	0.271459	3.28477	1.46223	3.75675	3.8286	3.75156	3.75325	4.2262	3.57933	1.18701	2.50226	2.80253	1.50444	2.90752		SSp-ul	0.0241902	0.373788	0.927782	0.10789	0.0173059	0.318915	0.0248989	0.0100097	0.00626574	NaN	0.466052	0.0516063	0.274654	0.559644	0.00267667	0.00346845
SSp-un	2.25454	-1.68238	-0.068578	1.16346	2.31179	1.19518	3.50314	2.41555	1.77525	0.744722	NaN	-1.96423	-0.47478	0.0617734	3.12932	2.68749	3.11388	0.310113	2.74165	1.07206	3.63254	3.85022	3.48193	3.58895	3.63722	2.61477	0.315312	2.23063	2.58841	1.29244	2.83883		SSp-un	0.0368576	0.109762	0.946082	0.259833	0.0328343	0.247528	0.00253895	0.0265644	0.0927677	0.466052	NaN	0.0651358	0.640654	0.951424	0.00579513	0.0150458
SSp-n	0.899672	-4.24103	-3.50107	-1.31403	3.18248	-1.24399	1.86738	0.412385	-0.318333	-2.08476	-1.96423	NaN	0.794279	0.476259	4.10338	4.11116	3.14017	0.566941	4.63919	2.05409	3.94518	1.6875	2.48852	3.23872	2.69193	2.12161	-0.221302	1.07136	0.789007	-0.203357	3.51147		SSp-n	0.380174	0.000491344	0.00255064	0.205336	0.00515722	0.22946	0.0782214	0.684927	0.753896	0.0516063	0.0651358	NaN	0.43738	0.63962	0.000667186	0.000655737
SSp-m	0.589508	-2.46989	-3.36312	0.396277	4.53209	1.67727	2.96471	1.37406	1.21945	-1.12673	-0.47478	0.794279	NaN	2.28623	5.77645	5.56897	3.84049	0.959713	6.15287	2.8747	4.65504	2.24708	2.83746	3.35247	2.99923	2.86598	0.884491	2.42074	2.59532	1.26392	4.75058		SSp-m	0.562848	0.0237461	0.00346299	0.696559	0.00025808	0.110768	0.00829764	0.186292	0.238413	0.274654	0.640654	0.43738	NaN	0.0345774	1.78709e-05	2.75677e-05
Mop	1.09325	-3.25579	-2.41396	-2.2948	1.79407	0.471124	0.689883	0.575904	0.800974	-0.594398	0.0617734	0.476259	2.28623	NaN	2.36972	3.13904	2.7211	-0.0569994	2.89151	1.22833	2.17426	1.06447	2.18479	2.83151	3.27291	3.23046	1.21511	0.220346	0.134714	-0.439033	1.58553		Mop	0.2887	0.00438902	0.0266516	0.0339841	0.0896169	0.643211	0.499066	0.571811	0.433593	0.559644	0.951424	0.63962	0.0345774	NaN	0.029182	0.005673
VISal	2.37292	-1.39779	1.15859	1.93794	-2.22859	3.55884	1.94025	0.826936	1.27546	3.47935	3.12932	4.10338	5.77645	2.36972	NaN	-1.32861	-0.117834	-0.559592	-1.92202	-1.12013	0.280523	0.0520036	-0.489393	0.70421	0.265773	-0.730228	-2.24231	0.830386	2.16638	1.02414	-1.47151		VISal	0.0289918	0.179167	0.261762	0.0684799	0.0388265	0.00224341	0.0681798	0.419101	0.218363	0.00267667	0.00579513	0.000667186	1.78709e-05	0.029182	NaN	0.200574
VISl	3.29876	0.307299	2.8439	3.31078	-2.93556	3.63436	1.48303	0.982862	1.37263	3.36241	2.68749	4.11116	5.56897	3.13904	-1.32861	NaN	-1.55194	0.26129	-4.74835	-0.203682	-0.107231	0.303046	-0.771439	-0.858179	-0.637245	-1.12709	-1.9983	0.715631	1.75312	1.5317	-1.92761		VISl	0.00399222	0.762142	0.0107721	0.00388763	0.00883892	0.00189651	0.155365	0.338703	0.186731	0.00346845	0.0150458	0.000655737	2.75677e-05	0.005673	0.200574	NaN
VISp	3.11595	0.729468	3.02092	3.2945	-2.93271	3.34193	2.01258	1.71983	2.05995	3.55037	3.11388	3.14017	3.84049	2.7211	-0.117834	-1.55194	NaN	-0.0400685	-3.21173	-0.976744	0.721098	1.21961	-0.0334042	-0.564738	-0.310274	-0.993836	-2.07763	1.37862	2.26184	1.74979	-0.86203		VISp	0.00596736	0.475102	0.00734337	0.00402996	0.0088935	0.0036291	0.0593662	0.102611	0.0541633	0.00228607	0.00599444	0.00565896	0.00119825	0.014009	0.907504	0.138082
VISpl	1.48033	-1.3021	0.805269	0.406828	-0.211228	1.00461	-0.0812155	-0.146299	-0.379872	0.271459	0.310113	0.566941	0.959713	-0.0569994	-0.559592	0.26129	-0.0400685	NaN	0.191058	0.25923	-0.477431	-0.295706	-0.419502	-0.461252	-0.106909	-0.407202	-1.01714	-0.586802	0.176715	-0.248164	-1.10262		VISpl	0.156075	0.209298	0.431174	0.688931	0.835083	0.328397	0.936167	0.885311	0.708485	0.789127	0.760037	0.577757	0.349915	0.955174	0.582655	0.796835
VISli	2.89612	-0.388262	2.44266	2.83903	-4.09777	3.75695	1.48362	0.704537	1.1504	3.28477	2.74165	4.63919	6.15287	2.89151	-1.92202	-4.74835	-3.21173	0.191058	NaN	-0.145843	-0.384273	-0.0631636	-1.45071	-1.69358	-1.38067	-1.93963	-2.78896	0.723863	1.78593	1.63632	-2.22275		VISli	0.00962561	0.702376	0.0251215	0.0108855	0.000675558	0.00144342	0.155209	0.490114	0.265034	0.00411735	0.0134089	0.000203912	8.25293e-06	0.00972201	0.0705782	0.000160529
VISpor	2.45814	-1.82398	0.557196	1.08162	-0.343054	1.80887	0.336371	-0.204353	0.130252	1.46223	1.07206	2.05409	2.8747	1.22833	-1.12013	-0.203682	-0.976744	0.25923	-0.145843	NaN	-0.711592	-0.774645	-1.68039	-1.57388	-1.37124	-1.48882	-2.08598	-0.605126	0.414179	0.0534928	-1.43391		VISpor	0.0243305	0.0848029	0.584256	0.293699	0.735532	0.0872066	0.74048	0.840371	0.897812	0.160919	0.297856	0.0547837	0.0100809	0.235143	0.277383	0.840887
VISrl	2.42031	-1.60608	1.12907	1.81585	-0.590947	3.36189	2.25303	0.840632	1.36791	3.75675	3.63254	3.94518	4.65504	2.17426	0.280523	-0.107231	0.721098	-0.477431	-0.384273	-0.711592	NaN	0.0603875	0.254225	1.39956	1.00061	0.029239	-1.60747	0.970284	1.95421	0.94671	0.0802679		VISrl	0.0263056	0.125657	0.273692	0.0860886	0.561904	0.00347244	0.0369692	0.411582	0.188176	0.00144408	0.00190423	0.000948918	0.000196939	0.0432674	0.782275	0.915792
VISa	2.39446	-2.75559	1.18476	1.7376	-0.212993	2.27912	1.61139	2.19442	2.63523	3.8286	3.85022	1.6875	2.24708	1.06447	0.0520036	0.303046	1.21961	-0.295706	-0.0631636	-0.774645	0.0603875	NaN	1.74027	2.40518	2.32771	-0.0457786	-2.70721	-0.0537193	0.997218	0.397867	-0.0949595		VISa	0.0277403	0.0130162	0.251519	0.0993609	0.833726	0.0350773	0.12449	0.0415681	0.0168049	0.00123042	0.00117255	0.108759	0.0374139	0.30119	0.959099	0.76533
VISam	2.64179	-1.34991	1.97477	2.85462	-1.444	2.79644	2.05019	2.41418	2.64482	3.75156	3.48193	2.48852	2.83746	2.18479	-0.489393	-0.771439	-0.0334042	-0.419502	-1.45071	-1.68039	0.254225	1.74027	NaN	1.90581	1.28867	-2.62143	-4.50635	0.493845	1.70631	0.825592	-0.819515		VISam	0.0165739	0.193778	0.0638376	0.0105267	0.165919	0.0119274	0.0552006	0.0266395	0.016468	0.00146085	0.00266139	0.0228464	0.0109224	0.0423724	0.630474	0.450456
VISpm	2.89836	0.657126	2.92148	3.4395	-0.959892	3.56675	2.65516	2.60211	2.70136	3.75325	3.58895	3.23872	3.35247	2.83151	0.70421	-0.858179	-0.564738	-0.461252	-1.69358	-1.57388	1.39956	2.40518	1.90581	NaN	-1.45648	-2.53752	-3.54014	1.97036	2.72152	1.98053	0.488555		VISpm	0.00957927	0.519415	0.00911237	0.00292405	0.349827	0.00220429	0.0161123	0.0180194	0.0146094	0.00145537	0.00209816	0.0045572	0.00354548	0.011063	0.490313	0.402077
RSPagl	3.1337	1.63405	3.30581	4.58328	-1.06902	3.16804	2.33222	2.8994	3.24746	4.2262	3.63722	2.69193	2.99923	3.27291	0.265773	-0.637245	-0.310274	-0.106909	-1.38067	-1.37124	1.00061	2.32771	1.28867	-1.45648	NaN	-3.74104	-4.32316	1.39385	2.26327	1.55557	-0.0377017		RSPagl	0.00573987	0.119616	0.00393057	0.000230576	0.299188	0.00532336	0.0315005	0.00955782	0.00447038	0.000507791	0.00188447	0.0149049	0.00769831	0.00422651	0.793434	0.531988
RSPd	2.58303	1.65083	2.66304	4.32736	-1.80722	2.10385	1.32467	1.27065	2.32881	3.57933	2.61477	2.12161	2.86598	3.23046	-0.730228	-1.12709	-0.993836	-0.407202	-1.93963	-1.48882	0.029239	-0.0457786	-2.62143	-2.53752	-3.74104	NaN	-5.06891	-0.212581	0.733037	0.185498	-1.10094		RSPd	0.018756	0.116112	0.0158459	0.000405734	0.0874724	0.049714	0.201853	0.220032	0.0317194	0.00214353	0.0175456	0.0480103	0.0102721	0.00464087	0.474648	0.274504
RSPv	1.5095	-0.0696116	0.965824	2.24836	-2.89973	-0.189638	-0.760579	-1.10085	0.148367	1.18701	0.315312	-0.221302	0.884491	1.21511	-2.24231	-1.9983	-2.07763	-1.01714	-2.78896	-2.08598	-1.60747	-2.70721	-4.50635	-3.54014	-4.32316	-5.06891	NaN	-2.43761	-1.78179	-1.91063	-2.60285		RSPv	0.148524	0.94527	0.34693	0.037318	0.00955096	0.851715	0.456757	0.285466	0.883703	0.250655	0.756151	0.827349	0.388094	0.240024	0.037774	0.0610202
AUDp	1.64862	-3.41416	0.198888	0.24335	0.470296	2.22429	1.1346	0.490857	0.949547	2.50226	2.23063	1.07136	2.42074	0.220346	0.830386	0.715631	1.37862	-0.586802	0.723863	-0.605126	0.970284	-0.0537193	0.493845	1.97036	1.39385	-0.212581	-2.43761	NaN	1.68817	-0.829481	1.57606		AUDp	0.116568	0.00309296	0.84458	0.810486	0.643792	0.0391625	0.271428	0.629458	0.354918	0.0222033	0.0386687	0.298164	0.0262824	0.828082	0.417199	0.4834
AUDd	1.7104	-3.30394	-0.518561	-0.23797	1.60366	1.43974	0.408857	0.579235	0.735895	2.80253	2.58841	0.789007	2.59532	0.134714	2.16638	1.75312	2.26184	0.176715	1.78593	0.414179	1.95421	0.997218	1.70631	2.72152	2.26327	0.733037	-1.78179	1.68817	NaN	0.496221	2.28935		AUDd	0.104372	0.00394687	0.610383	0.814593	0.126192	0.167105	0.687468	0.569609	0.471276	0.0117728	0.0185453	0.440377	0.0182784	0.894333	0.0439486	0.0965954
AUDv	1.72386	-3.70514	-0.490811	-0.403219	1.17089	1.44588	0.366742	0.278495	0.284991	1.50444	1.29244	-0.203357	1.26392	-0.439033	1.02414	1.5317	1.74979	-0.248164	1.63632	0.0534928	0.94671	0.397867	0.825592	1.98053	1.55557	0.185498	-1.91063	-0.829481	0.496221	NaN	1.28756		AUDv	0.101865	0.00162001	0.629491	0.691537	0.256912	0.165399	0.718087	0.783807	0.778904	0.149812	0.212552	0.841137	0.222382	0.665863	0.319336	0.142984
AUDpo	2.03141	-1.98057	0.801037	1.36598	-2.32437	3.36037	1.84321	0.726548	1.12556	2.90752	2.83883	3.51147	4.75058	1.58553	-1.47151	-1.92761	-0.86203	-1.10262	-2.22275	-1.43391	0.0802679	-0.0949595	-0.819515	0.488555	-0.0377017	-1.10094	-2.60285	1.57606	2.28935	1.28756	NaN		AUDpo	0.0572464	0.0631319	0.433557	0.18877	0.0320067	0.0034841	0.081828	0.476846	0.275136	0.0093916	0.0108903	0.00249241	0.000159747	0.130256	0.158422	0.0698342
REM-NREM(intrahemispheric, t statistic)																																		REM-NREM(intrahemispheric, p value)
	FRP	ACAd	PL	Mos	TEa	SSs	SSp-bfd	SSp-tr	SSp-ll	SSp-ul	SSp-un	SSp-n	SSp-m	Mop	VISal	VISl	VISp	VISpl	VISli	VISpor	VISrl	VISa	VISam	VISpm	RSPagl	RSPd	RSPv	AUDp	AUDd	AUDv	AUDpo			FRP	ACAd	PL	Mos	TEa	SSs	SSp-bfd	SSp-tr	SSp-ll	SSp-ul	SSp-un	SSp-n	SSp-m	Mop	VISal	VISl
FRP	NaN	3.68695	0.608217	1.14891	2.45694	1.81349	2.12859	2.50953	2.48089	2.35609	2.29493	1.50885	2.63452	2.54255	2.45949	1.9017	1.53159	1.80943	2.32502	1.51104	2.2763	2.36363	1.74969	0.954791	0.742322	1.73852	3.00093	2.67757	2.47955	2.4331	2.59803		FRP	NaN	0.00168699	0.550642	0.265634	0.0243909	0.0864654	0.0473549	0.0218704	0.0232108	0.0300055	0.0339747	0.148689	0.0168303	0.0204151	0.0242626	0.073339
ACAd	3.68695	NaN	2.60043	5.38322	5.6569	5.01947	5.20781	5.61159	5.48044	6.02283	5.88188	5.82042	6.9396	7.17257	6.18033	5.83912	4.29771	6.05496	6.13913	8.06352	5.11392	5.73428	4.61392	2.64141	2.3256	2.52576	3.26235	6.93166	5.27269	6.46081	6.43321		ACAd	0.00168699	NaN	0.0180831	4.08172e-05	2.29268e-05	8.9012e-05	5.93415e-05	2.52086e-05	3.32214e-05	1.07555e-05	1.43672e-05	1.63134e-05	1.74437e-06	1.11877e-06	7.80626e-06	1.5694e-05
PL	0.608217	2.60043	NaN	3.94347	4.31338	4.40294	4.38457	3.87682	3.66251	5.09693	4.7977	5.1641	6.59963	5.56617	5.11644	3.94517	3.16649	2.67936	4.40651	3.70546	4.46371	4.26138	3.41543	2.21525	1.73426	2.42287	3.06858	5.14606	4.76848	4.82667	5.3563		PL	0.550642	0.0180831	NaN	0.000952531	0.000418497	0.000343226	0.000357462	0.00110506	0.00178133	7.53074e-05	0.000144118	6.51759e-05	3.37964e-06	2.77306e-05	7.22084e-05	0.00094893
Mos	1.14891	5.38322	3.94347	NaN	3.80997	2.66782	2.42453	2.7584	2.23038	2.37583	1.8677	1.89911	4.02986	5.93833	3.77417	4.02449	2.45817	4.25791	4.22652	5.00845	2.71876	3.22931	1.86395	0.5608	-0.274274	0.548944	2.26669	4.69796	3.88212	4.81691	3.70108		Mos	0.265634	4.08172e-05	0.000952531	NaN	0.00128259	0.0156864	0.0260783	0.0129382	0.0386881	0.0288196	0.0781734	0.073698	0.000785809	1.27902e-05	0.00138907	0.000795259
TEa	2.45694	5.6569	4.31338	3.80997	NaN	1.17754	2.09795	2.71116	2.89519	2.47335	1.94971	1.54802	2.85425	3.86103	2.60654	3.25366	3.37416	1.50472	5.56599	0.926735	2.14537	3.29605	5.10716	3.69259	4.92657	5.92083	6.82819	2.91114	1.90949	2.30376	3.74199		TEa	0.0243909	2.29268e-05	0.000418497	0.00128259	NaN	0.254314	0.0502916	0.0143083	0.00964511	0.0235767	0.0669639	0.139019	0.0105349	0.00114464	0.0178523	0.00440968
SSs	1.81349	5.01947	4.40294	2.66782	1.17754	NaN	-0.562354	1.03901	2.42026	1.94178	0.271051	0.879886	3.52533	2.49553	0.599937	1.26731	0.514724	2.4913	1.01659	1.74694	0.24976	0.188998	-0.173787	-0.942836	-1.24879	0.23053	2.68626	0.506512	0.772967	0.863777	0.103862		SSs	0.0864654	8.9012e-05	0.000343226	0.0156864	0.254314	NaN	0.580811	0.312556	0.0263081	0.0679813	0.789435	0.390517	0.00241685	0.0225162	0.556027	0.221196
SSp-bfd	2.12859	5.20781	4.38457	2.42453	2.09795	-0.562354	NaN	1.41975	3.23236	2.22598	-0.0309397	0.00604418	3.46388	3.09953	1.68153	2.62378	1.56316	3.34801	2.3812	2.63381	1.08377	0.289974	-0.18163	-0.484455	-0.83468	0.172457	2.40495	0.661943	0.623827	1.33918	0.963264		SSp-bfd	0.0473549	5.93415e-05	0.000357462	0.0260783	0.0502916	0.580811	NaN	0.172769	0.00462152	0.0390303	0.975658	0.995244	0.00277012	0.00618568	0.109927	0.0172155
SSp-tr	2.50953	5.61159	3.87682	2.7584	2.71116	1.03901	1.41975	NaN	3.22366	1.54834	1.11126	1.68084	3.47476	3.527	2.72727	3.23014	2.23465	3.42006	3.22684	3.41115	2.25116	0.620477	0.29006	0.198832	-0.456982	0.798035	3.356	1.68734	1.3681	2.03922	2.05963		SSp-tr	0.0218704	2.52086e-05	0.00110506	0.0129382	0.0143083	0.312556	0.172769	NaN	0.00471086	0.138943	0.281078	0.110064	0.00270405	0.0024079	0.0138261	0.00464413
SSp-ll	2.48089	5.48044	3.66251	2.23038	2.89519	2.42026	3.23236	3.22366	NaN	2.07506	2.75057	2.5877	4.07543	3.33467	3.18295	3.58592	2.37819	4.31004	3.59359	3.80473	2.74253	2.13877	0.726215	0.51818	-0.155931	0.475852	2.37917	3.02466	2.93758	3.38786	2.62493		SSp-ll	0.0232108	3.32214e-05	0.00178133	0.0386881	0.00964511	0.0263081	0.00462152	0.00471086	NaN	0.0525927	0.0131563	0.0185731	0.000709996	0.00368777	0.00515191	0.00211232
SSp-ul	2.35609	6.02283	5.09693	2.37583	2.47335	1.94178	2.22598	1.54834	2.07506	NaN	2.27308	1.61704	5.04414	3.60961	2.36459	2.97084	1.76088	3.93684	2.91313	3.29971	1.55377	1.19977	0.650047	0.281737	-0.281421	0.539889	2.44836	2.483	2.82265	3.19306	1.83623		SSp-ul	0.0300055	1.07555e-05	7.53074e-05	0.0288196	0.0235767	0.0679813	0.0390303	0.138943	0.0525927	NaN	0.0355069	0.12326	8.43904e-05	0.00200389	0.0294895	0.00818808
SSp-un	2.29493	5.88188	4.7977	1.8677	1.94971	0.271051	-0.0309397	1.11126	2.75057	2.27308	NaN	0.87949	4.72979	2.69691	1.62737	2.38793	1.34998	3.53156	2.27294	2.68724	0.84206	0.187829	-0.04726	-0.253444	-0.725274	0.349737	2.4437	1.27858	0.938233	1.80874	1.11858		SSp-un	0.0339747	1.43672e-05	0.000144118	0.0781734	0.0669639	0.789435	0.975658	0.281078	0.0131563	0.0355069	NaN	0.390726	0.00016718	0.0147481	0.121037	0.0281141
SSp-n	1.50885	5.82042	5.1641	1.89911	1.54802	0.879886	0.00604418	1.68084	2.5877	1.61704	0.87949	NaN	3.63957	0.867671	0.78584	1.38976	0.647168	2.67422	1.26421	2.31794	0.186726	0.820926	0.31729	-0.603976	-0.841412	0.788613	3.35484	1.54836	0.989962	2.00741	0.584233		SSp-n	0.148689	1.63134e-05	6.51759e-05	0.073698	0.139019	0.390517	0.995244	0.110064	0.0185731	0.12326	0.390726	NaN	0.00187464	0.396995	0.442184	0.181552
SSp-m	2.63452	6.9396	6.59963	4.02986	2.85425	3.52533	3.46388	3.47476	4.07543	5.04414	4.72979	3.63957	NaN	3.23235	2.26873	1.2993	1.36518	2.23467	1.61194	2.92033	2.07158	2.97927	2.49456	1.24843	1.65304	2.85524	4.91111	3.99239	3.90608	4.64546	2.29978		SSp-m	0.0168303	1.74437e-06	3.37964e-06	0.000785809	0.0105349	0.00241685	0.00277012	0.00270405	0.000709996	8.43904e-05	0.00016718	0.00187464	NaN	0.0046216	0.0358196	0.210236
Mop	2.54255	7.17257	5.56617	5.93833	3.86103	2.49553	3.09953	3.527	3.33467	3.60961	2.69691	0.867671	3.23235	NaN	3.92672	4.23626	2.86379	4.20007	4.33342	5.05389	2.90415	3.74399	2.60059	1.37165	1.04003	1.64801	3.35001	5.05524	4.91204	5.65411	3.52218		Mop	0.0204151	1.11877e-06	2.77306e-05	1.27902e-05	0.00114464	0.0225162	0.00618568	0.0024079	0.00368777	0.00200389	0.0147481	0.396995	0.0046216	NaN	0.000988768	0.000496574
VISal	2.45949	6.18033	5.11644	3.77417	2.60654	0.599937	1.68153	2.72727	3.18295	2.36459	1.62737	0.78584	2.26873	3.92672	NaN	3.91031	1.74589	2.00151	3.55312	2.06995	1.44423	3.32199	3.60798	1.40901	2.70205	3.86659	5.70108	2.96635	1.61232	2.27315	2.25457		VISal	0.0242626	7.80626e-06	7.22084e-05	0.00138907	0.0178523	0.556027	0.109927	0.0138261	0.00515191	0.0294895	0.121037	0.442184	0.0358196	0.000988768	NaN	0.00102558
VISl	1.9017	5.83912	3.94517	4.02449	3.25366	1.26731	2.62378	3.23014	3.58592	2.97084	2.38793	1.38976	1.2993	4.23626	3.91031	NaN	4.27815	0.609504	5.72336	0.465874	2.93738	3.90531	5.7889	5.33625	5.69425	6.50516	7.26509	3.7555	2.71061	3.11838	5.23644		VISl	0.073339	1.5694e-05	0.00094893	0.000795259	0.00440968	0.221196	0.0172155	0.00464413	0.00211232	0.00818808	0.0281141	0.181552	0.210236	0.000496574	0.00102558	NaN
VISp	1.53159	4.29771	3.16649	2.45817	3.37416	0.514724	1.56316	2.23465	2.37819	1.76088	1.34998	0.647168	1.36518	2.86379	1.74589	4.27815	NaN	1.1581	4.52798	1.87192	1.36124	2.74679	4.86717	5.87412	5.45263	5.96501	6.14467	2.60161	1.61593	2.11887	3.62584		VISp	0.143011	0.000433288	0.00534156	0.0243292	0.00337942	0.613008	0.135424	0.0383586	0.0286808	0.0952384	0.193756	0.525691	0.189017	0.0103209	0.0978758	0.000452497
VISpl	1.80943	6.05496	2.67936	4.25791	1.50472	2.4913	3.34801	3.42006	4.31004	3.93684	3.53156	2.67422	2.23467	4.20007	2.00151	0.609504	1.1581	NaN	0.836302	0.574206	2.5272	3.12607	3.31633	2.75469	2.96831	3.79512	4.94129	3.08863	2.80788	3.00625	2.51328		VISpl	0.0871165	1.00721e-05	0.0153076	0.000473278	0.149741	0.0227148	0.00358067	0.0030528	0.000421607	0.000966704	0.00238367	0.0154752	0.038357	0.000538131	0.0606446	0.549807
VISli	2.32502	6.13913	4.40651	4.22652	5.56599	1.01659	2.3812	3.22684	3.59359	2.91313	2.27294	1.26421	1.61194	4.33342	3.55312	5.72336	4.52798	0.836302	NaN	0.444473	2.68448	3.89421	6.07812	5.51829	6.17415	7.11039	7.76898	3.20791	2.32703	2.51303	5.26861		VISli	0.0319649	8.48641e-06	0.000340524	0.000507435	2.77409e-05	0.322817	0.0285047	0.00467795	0.00207662	0.00927838	0.035517	0.22228	0.124371	0.000400324	0.00227215	1.99573e-05
VISpor	1.51104	8.06352	3.70546	5.00845	0.926735	1.74694	2.63381	3.41115	3.80473	3.29971	2.68724	2.31794	2.92033	5.05389	2.06995	0.465874	1.87192	0.574206	0.444473	NaN	2.26121	3.8109	6.1858	4.86266	6.4443	7.54499	8.74131	2.98504	2.50599	2.6126	2.4485		VISpor	0.148134	2.18926e-07	0.00161885	9.11588e-05	0.366324	0.0976883	0.0168552	0.00311364	0.00129765	0.00398385	0.0150538	0.0324278	0.00913498	8.26319e-05	0.0531192	0.646894
VISrl	2.2763	5.11392	4.46371	2.71876	2.14537	0.24976	1.08377	2.25116	2.74253	1.55377	0.84206	0.186726	2.07158	2.90415	1.44423	2.93738	1.36124	2.5272	2.68448	2.26121	NaN	2.49972	1.10885	-0.0763607	0.511417	1.26432	3.22299	1.27009	0.887808	1.54462	0.75973		VISrl	0.0352778	7.26008e-05	0.000300093	0.0140789	0.0458145	0.805601	0.292769	0.0371085	0.0133838	0.137645	0.410803	0.853964	0.0529503	0.00946011	0.165856	0.00880408
VISa	2.36363	5.73428	4.26138	3.22931	3.29605	0.188998	0.289974	0.620477	2.13877	1.19977	0.187829	0.820926	2.97927	3.74399	3.32199	3.90531	2.74679	3.12607	3.89421	3.8109	2.49972	NaN	0.39625	-0.00473849	-0.323138	1.58383	4.51909	1.25757	0.454842	1.44135	2.48148		VISa	0.0295473	1.95084e-05	0.000469651	0.00465262	0.00401614	0.852209	0.77515	0.542721	0.0464147	0.245783	0.853112	0.422428	0.00803947	0.00148572	0.00379258	0.00103707
VISam	1.74969	4.61392	3.41543	1.86395	5.10716	-0.173787	-0.18163	0.29006	0.726215	0.650047	-0.04726	0.31729	2.49456	2.60059	3.60798	5.7889	4.86717	3.31633	6.07812	6.1858	1.10885	0.39625	NaN	0.154184	0.695381	4.87158	6.59872	1.32295	0.28586	1.36987	3.31668		VISam	0.0971999	0.000215551	0.00308426	0.0787233	7.36664e-05	0.863972	0.857903	0.775085	0.477045	0.523872	0.962826	0.754674	0.0225616	0.0180768	0.00201116	1.74149e-05
VISpm	0.954791	2.64141	2.21525	0.5608	3.69259	-0.942836	-0.484455	0.198832	0.51818	0.281737	-0.253444	-0.603976	1.24843	1.37165	1.40901	5.33625	5.87412	2.75469	5.51829	4.86266	-0.0763607	-0.00473849	0.154184	NaN	4.28879	5.37528	5.21385	0.206876	-0.449205	0.319241	1.67487		VISpm	0.352331	0.0165873	0.0398762	0.581848	0.00166592	0.358248	0.633906	0.844623	0.610644	0.781358	0.802797	0.553396	0.22787	0.187028	0.175873	4.51041e-05
RSPagl	0.742322	2.3256	1.73426	-0.274274	4.92657	-1.24879	-0.83468	-0.456982	-0.155931	-0.281421	-0.725274	-0.841412	1.65304	1.04003	2.70205	5.69425	5.45263	2.96831	6.17415	6.4443	0.511417	-0.323138	0.695381	4.28879	NaN	6.5431	5.04588	0.601515	-0.443876	0.622059	2.65403		RSPagl	0.467469	0.0319272	0.0999647	0.786997	0.000108861	0.227738	0.414839	0.653151	0.877823	0.781598	0.477608	0.411157	0.115657	0.312094	0.0145881	2.12058e-05
RSPd	1.73852	2.52576	2.42287	0.548944	5.92083	0.23053	0.172457	0.798035	0.475852	0.539889	0.349737	0.788613	2.85524	1.64801	3.86659	6.50516	5.96501	3.79512	7.11039	7.54499	1.26432	1.58383	4.87158	5.37528	6.5431	NaN	5.3704	2.46577	1.23945	2.24812	3.97459		RSPd	0.0991951	0.0211434	0.0261674	0.589789	1.32592e-05	0.82028	0.865002	0.435253	0.639904	0.59589	0.730595	0.440602	0.0105125	0.116696	0.00113053	4.07282e-06
RSPv	3.00093	3.26235	3.06858	2.26669	6.82819	2.68626	2.40495	3.356	2.37917	2.44836	2.4437	3.35484	4.91111	3.35001	5.70108	7.26509	6.14467	4.94129	7.76898	8.74131	3.22299	4.51909	6.59872	5.21385	5.04588	5.3704	NaN	5.10531	3.99997	4.76	5.87635		RSPv	0.00766991	0.00432606	0.00661852	0.0359674	2.16278e-06	0.0150853	0.0271495	0.00351793	0.0286229	0.0248276	0.0250675	0.00352696	0.000112579	0.00356485	2.0906e-05	9.39775e-07
AUDp	2.67757	6.93166	5.14606	4.69796	2.91114	0.506512	0.661943	1.68734	3.02466	2.483	1.27858	1.54836	3.99239	5.05524	2.96635	3.7555	2.60161	3.08863	3.20791	2.98504	1.27009	1.25757	1.32295	0.206876	0.601515	2.46577	5.10531	NaN	-0.260148	2.09712	1.21051		AUDp	0.0153657	1.7712e-06	6.77521e-05	0.000179252	0.00931843	0.618645	0.516394	0.10879	0.00728387	0.0231096	0.217286	0.138937	0.000854177	8.23915e-05	0.00826828	0.00144811
AUDd	2.47955	5.27269	4.76848	3.88212	1.90949	0.772967	0.623827	1.3681	2.93758	2.82265	0.938233	0.989962	3.90608	4.91204	1.61232	2.71061	1.61593	2.80788	2.32703	2.50599	0.887808	0.454842	0.28586	-0.449205	-0.443876	1.23945	3.99997	-0.260148	NaN	0.789437	0.432642		AUDd	0.0232756	5.16514e-05	0.000153616	0.00109208	0.0722701	0.449574	0.540567	0.188118	0.00880032	0.0112754	0.360545	0.335315	0.0010353	0.00011235	0.124287	0.0143251
AUDv	2.4331	6.46081	4.82667	4.81691	2.30376	0.863777	1.33918	2.03922	3.38786	3.19306	1.80874	2.00741	4.64546	5.65411	2.27315	3.11838	2.11887	3.00625	2.51303	2.6126	1.54462	1.44135	1.36987	0.319241	0.622059	2.24812	4.76	2.09712	0.789437	NaN	1.10094		AUDv	0.0256215	4.44744e-06	0.000135291	0.000138203	0.0333733	0.399075	0.197179	0.0563876	0.00327848	0.0050388	0.0872265	0.05996	0.000201126	2.30607e-05	0.035502	0.00593569
AUDpo	2.59803	6.43321	5.3563	3.70108	3.74199	0.103862	0.963264	2.05963	2.62493	1.83623	1.11858	0.584233	2.29978	3.52218	2.25457	5.23644	3.62584	2.51328	5.26861	2.4485	0.75973	2.48148	3.31668	1.67487	2.65403	3.97459	5.87635	1.21051	0.432642	1.10094	NaN		AUDpo	0.0181746	4.69841e-06	4.32201e-05	0.00163471	0.00149232	0.918427	0.348179	0.0541972	0.017174	0.0828975	0.278026	0.566314	0.0336431	0.00243384	0.0368552	5.58133e-05
[truncated: 79 more columns]

## Sheet: Figure S7
A (right)																																					A (right column)
awake(t statistic)																																		awake(p value)
	FRP	ACAd	PL	Mos	Tea	SSs	SSp-bfd	SSp-tr	SSp-ll	SSp-ul	SSp-un	SSp-n	SSp-m	Mop	VISal	VISl	VISp	VISpl	VISli	VISpor	VISrl	VISa	VISam	VISpm	RSPagl	RSPd	RSPv	AUDd	AUDp	AUDpo	AUDv			FRP	ACAd	PL	Mos	Tea	SSs	SSp-bfd	SSp-tr	SSp-ll	SSp-ul	SSp-un	SSp-n	SSp-m	Mop	VISal	VISl
FRP	3.83711	-0.434951	-1.35728	3.08691	0.850981	0.625935	-1.63991	-2.40325	-0.579639	0.393053	-1.56504	-0.289523	0.736231	1.82681	0.0349387	-0.062611	-1.15721	-1.61639	-0.0547738	-0.22767	-1.20798	-0.548844	0.237648	1.5468	-0.466444	-0.436865	0.258205	-0.00424974	1.01255	0.356663	1.56618		FRP	0.0012073	0.668768	0.19147	0.00635874	0.405959	0.539214	0.118382	0.0272444	0.569343	0.698896	0.134984	0.77549	0.471077	0.0843597	0.972513	0.950766
ACAd	-0.480112	4.98047	3.46167	0.50776	-0.158855	-0.142631	-1.729	-3.30101	0.0733844	0.771066	-1.4232	-0.544897	-0.102102	0.539932	-1.90336	-0.382748	-0.837464	-1.27623	-0.625838	-0.568949	-2.37344	-0.633523	0.031247	1.77428	-0.847768	-2.50436	0.348051	-1.23645	0.116166	-0.235275	0.0124199		ACAd	0.636931	9.68518e-05	0.00278374	0.617787	0.875552	0.888166	0.100921	0.00397242	0.94231	0.450672	0.17178	0.592512	0.919805	0.595861	0.07311	0.706389
PL	-0.709398	-2.05656	5.61144	1.70827	-0.210742	0.147385	-1.32057	-2.59734	0.0936652	0.676575	-1.01234	-0.452212	0.139273	1.71378	-1.95503	-0.777888	-1.50541	-1.3907	-0.926942	-0.849783	-2.81332	-0.959464	0.0207889	0.937936	-0.488738	-1.36773	-0.255147	-0.432874	1.17238	-0.109835	0.619608		PL	0.487166	0.0545218	2.52165e-05	0.104774	0.835456	0.884466	0.203189	0.0182009	0.92641	0.507278	0.324789	0.656518	0.890781	0.103737	0.0662891	0.44674
Mos	-0.298384	4.0552	0.03631	11.684	0.346926	1.11214	0.158955	-1.42787	1.19722	3.07773	0.935083	0.745497	0.679426	3.48801	-0.191426	-0.242866	-0.313692	-1.25968	-0.186242	-0.337028	0.252364	0.838305	1.16854	2.91721	0.512565	0.476371	2.31855	0.0951434	0.229298	0.723027	0.537862		Mos	0.768827	0.000742705	0.971435	7.7453e-10	0.73267	0.280712	0.875474	0.170451	0.246751	0.00648757	0.362122	0.465596	0.505512	0.00262569	0.850335	0.810855
Tea	-0.173093	1.77251	-1.29868	0.228928	16.7155	1.37486	-0.0439791	2.16111	1.02866	-0.348146	-0.000573375	-0.8849	-0.012874	0.344355	13.0903	12.3479	13.4454	-0.0975378	11.8306	3.11217	7.18253	4.67743	4.85689	7.26497	3.84841	2.3499	-0.404239	3.7641	5.24984	13.6943	2.99861		Tea	0.86451	0.093234	0.210445	0.821506	2.07845e-12	0.186049	0.965405	0.0444103	0.317263	0.731769	0.999549	0.387879	0.98987	0.734569	1.22921e-10	3.18131e-10
SSs	-0.331773	2.48536	-1.11127	3.4001	2.87942	10.0222	8.284	2.6839	2.62998	5.6184	5.11268	7.54906	2.2951	4.01132	4.03359	1.82671	1.58124	-0.512396	2.53394	1.33322	5.7659	4.83707	2.85241	3.13369	1.89211	2.69747	3.61708	7.7864	2.02596	4.1205	4.08296		SSs	0.743893	0.0229966	0.281077	0.00319081	0.00997883	8.63086e-09	1.48593e-07	0.0151609	0.016992	2.48511e-05	7.2796e-05	5.54314e-07	0.0339633	0.000818925	0.000779295	0.0843755
SSp-bfd	-0.32184	3.04895	-0.813325	3.28252	1.67043	5.7382	14.5036	6.31106	6.40523	4.65435	8.53034	2.38677	0.846828	2.55363	3.2364	0.624881	1.43621	-1.17811	1.03762	-0.77299	8.24878	8.33906	4.58283	3.3705	3.3003	3.46292	2.17627	7.44694	3.96159	3.73671	3.40347		SSp-bfd	0.751281	0.00690829	0.42666	0.0041379	0.11213	1.93499e-05	2.26062e-11	5.99787e-06	4.96783e-06	0.000197237	9.70864e-08	0.028181	0.408209	0.0199476	0.00458056	0.539891
SSp-tr	-0.447747	2.97274	-0.603852	0.76345	1.86558	0.894052	0.119072	10.1549	6.31922	1.09929	1.6385	-0.596981	0.00655525	1.66555	2.06759	0.472362	-0.360223	-1.09286	0.503901	-0.845009	0.945898	6.98208	4.04429	2.93171	4.62758	2.82545	0.413558	2.37564	5.50913	4.01917	2.1206		SSp-tr	0.659678	0.00815437	0.553477	0.455086	0.0784843	0.383093	0.906537	7.04553e-09	5.90045e-06	0.286126	0.11868	0.557955	0.994842	0.113111	0.0533636	0.642345
SSp-ll	-0.42755	3.52081	-0.40289	1.24019	0.999352	0.419912	-0.0524103	8.19171	8.61414	3.73475	3.44401	-0.422361	0.29549	2.34125	0.601728	-0.392076	-0.863717	-1.33047	-0.34951	-1.2405	0.264876	3.30322	2.19015	2.77183	2.65923	1.62338	0.634417	0.86506	3.03301	2.31396	1.16523		SSp-ll	0.67405	0.00244128	0.691774	0.230829	0.33087	0.679519	0.958779	1.74629e-07	8.41464e-08	0.0015166	0.00289493	0.677764	0.771001	0.030927	0.554859	0.699605
SSp-ul	-0.510168	3.67571	-0.270424	3.04107	0.47193	1.14291	2.68031	6.08426	7.54337	14.2823	10.4479	1.10459	1.21522	5.88302	0.28327	-0.291751	0.120184	-1.33276	-0.35602	-0.651596	1.55497	3.04635	2.06877	2.8033	1.58998	1.49818	2.15169	1.09098	1.56652	1.09162	0.823056		SSp-ul	0.616133	0.00172974	0.78991	0.00702791	0.642647	0.268051	0.0152769	9.48812e-06	5.60153e-07	2.91955e-11	4.53144e-09	0.283885	0.239982	1.43334e-05	0.780202	0.773812
SSp-un	-0.367202	3.05975	-0.390885	2.75759	0.376134	2.30927	6.51507	9.26893	9.04875	12.7682	12.985	1.71967	1.32233	4.46392	0.547839	-0.619547	-0.200981	-1.43717	-0.408669	-1.24187	2.45507	5.44377	2.87577	2.60602	2.20764	2.0255	1.77731	2.62162	2.7293	1.51384	1.55926		SSp-un	0.71775	0.00674738	0.70047	0.0129607	0.711214	0.033003	3.99362e-06	2.83502e-08	4.06362e-08	1.8468e-10	1.40297e-10	0.102641	0.202617	0.000299953	0.590532	0.54332
SSp-n	-0.697295	2.93064	-0.810759	3.99819	0.595674	5.83005	5.9713	2.06481	3.40161	10.3959	7.4411	10.6569	4.81569	10.4173	1.08347	0.431031	0.319487	-1.09587	1.0302	0.923096	2.46986	2.74217	1.64222	2.28932	0.969019	2.08842	3.36802	2.77157	-0.999189	0.521606	0.281803		SSp-n	0.494527	0.00893348	0.428094	0.000843226	0.558809	1.59914e-05	1.19529e-05	0.053654	0.00318013	4.89747e-09	6.76651e-07	3.32588e-09	0.000138573	4.74351e-09	0.292898	0.671563
SSp-m	-0.458077	2.75656	-0.563089	3.10536	1.04688	2.77456	2.26961	0.515582	2.61876	5.69887	4.33554	7.01942	11.1398	4.51176	0.491187	0.413078	0.302465	-0.768177	0.865773	1.78737	1.20513	1.32636	1.13662	2.77681	0.0730958	0.0514882	1.83969	0.151624	-1.10752	0.0758326	0.33156		SSp-m	0.652379	0.0129893	0.580321	0.00610728	0.309011	0.0124992	0.0357566	0.612421	0.0173986	2.10024e-05	0.000398442	1.49689e-06	1.65501e-09	0.000269911	0.629229	0.684429
Mop	-0.444133	4.01942	-0.394114	5.30622	0.376751	2.18879	1.71347	0.406563	2.72446	6.77112	3.79024	3.50697	2.36747	15.1737	0.149891	-0.232307	0.0144719	-1.29035	0.0196183	0.227408	1.19182	1.43135	1.45861	3.20226	0.779424	1.01296	2.75473	-0.356562	-1.12791	0.282136	-0.0269031		Mop	0.66224	0.000804288	0.698127	4.80844e-05	0.710763	0.0420363	0.103795	0.689123	0.013909	2.4162e-06	0.00134021	0.00251745	0.0293161	1.06303e-11	0.882518	0.81892
VISal	-0.113092	2.9532	-1.04272	0.900916	5.45712	1.33023	1.82624	3.88819	1.78063	-0.334719	0.957374	-0.97413	-0.360098	0.721603	15.4136	9.627	10.305	-0.830302	6.73316	-0.561438	10.3421	5.72951	7.44788	6.86826	4.79645	2.80527	0.166439	4.32503	3.35667	8.86042	0.762558		VISal	0.91121	0.00850752	0.310883	0.379529	3.49e-05	0.200052	0.0844479	0.00107741	0.0918568	0.741706	0.351062	0.342902	0.722964	0.479808	8.17039e-12	1.59789e-08
VISl	-0.0946517	2.8197	-0.855334	0.729903	4.21961	0.975121	-0.460823	0.760629	0.707578	-0.330913	-0.624992	-0.961423	-0.431726	0.806643	6.9365	12.6162	14.2609	-0.290728	8.59142	0.453962	4.17213	2.84173	3.37423	6.67939	4.23756	2.93871	-0.215243	1.5145	1.94092	3.09875	0.784355		VISl	0.925637	0.0113469	0.403608	0.474842	0.000515285	0.342424	0.650445	0.456728	0.488269	0.744531	0.53982	0.349078	0.671068	0.430402	1.75479e-06	2.24423e-10
VISp	-0.0318436	2.78805	-0.727326	1.16968	4.00605	0.677339	-0.148578	1.64067	0.960434	0.118045	0.181105	-0.581321	-0.171871	1.18732	5.68752	7.03127	12.3744	-0.730888	4.97036	-0.402358	4.43972	5.21072	9.26946	11.1306	10.438	3.71041	-0.303488	1.50421	2.74454	4.27602	0.888256		VISp	0.974947	0.0121436	0.476381	0.257385	0.000828585	0.506804	0.883538	0.118223	0.349562	0.907339	0.858309	0.568233	0.865457	0.250533	2.15057e-05	1.46337e-06
VISpl	0.122076	1.23593	-1.57549	1.33159	2.5173	0.198976	-1.08725	0.27653	0.608986	0.547995	-0.543819	-0.939331	-0.464913	0.706269	3.53524	6.46572	6.92192	8.30351	6.33802	7.01883	2.19773	1.03383	1.25984	1.52412	1.71625	1.60385	0.269066	0.352289	0.712958	1.67822	1.04845		VISpl	0.904192	0.232371	0.132555	0.199614	0.0215194	0.844512	0.291273	0.785291	0.550143	0.590427	0.593239	0.359996	0.647569	0.489063	0.00236424	4.40426e-06
VISli	-0.147345	2.27379	-1.00061	0.679516	7.51513	1.34139	-0.0435969	1.78606	0.5862	-0.227214	0.070483	-0.820798	-0.243159	0.709167	9.23245	17.4377	14.5766	-0.11157	15.5771	1.91266	5.13685	3.89023	4.43184	6.81556	3.9138	2.56311	-0.0590229	2.27971	2.43862	5.00857	1.15262		VISli	0.884498	0.0354567	0.330276	0.505456	5.90074e-07	0.196475	0.965706	0.0909474	0.56502	0.822818	0.944586	0.422499	0.810632	0.487306	3.00808e-08	1.01235e-12
VISpor	-0.281953	1.71097	-1.48242	0.291255	7.69604	1.17737	-1.1422	0.146918	0.298637	0.326517	-0.642497	-0.807252	-0.301319	0.129143	6.66366	9.69034	8.44412	3.62584	10.4179	11.6066	3.11141	0.919248	1.7062	3.75265	1.53924	1.13668	-0.161395	2.0068	2.46534	4.74162	2.84441		VISpor	0.781196	0.104265	0.155526	0.774186	4.23584e-07	0.254384	0.268336	0.88483	0.768637	0.7478	0.52865	0.43006	0.766624	0.898677	2.98026e-06	1.44599e-08
VISrl	-0.154419	3.12863	-0.992463	1.31819	3.21478	1.22479	3.67901	6.02888	2.74056	0.0985766	2.12013	-0.682055	-0.268813	0.987761	8.27321	4.24197	7.72772	-1.17125	2.97761	-1.08122	14.766	8.32541	9.1638	6.16423	5.04792	2.94463	0.435201	3.68575	5.29529	7.08726	1.12154		VISrl	0.878997	0.00580388	0.334127	0.20397	0.00480375	0.236441	0.00171707	1.06234e-05	0.0134403	0.922564	0.0481499	0.503887	0.79113	0.336362	1.51414e-07	0.000490324
VISa	-0.279891	3.12517	-0.73994	1.22519	2.8076	1.19065	0.64689	6.44398	3.45749	0.505025	1.46386	-0.385902	0.0552537	1.46816	4.03747	1.3018	2.8091	-1.05422	1.41042	-0.645835	4.18399	10.2282	8.72538	4.70344	5.48154	2.83164	0.27869	3.26797	5.80794	5.55504	2.09941		VISa	0.782752	0.00584809	0.468878	0.236296	0.0116454	0.249258	0.525867	4.59879e-06	0.0028097	0.619668	0.160477	0.704092	0.956545	0.15932	0.000772606	0.209399
VISam	-0.187854	3.35464	-0.874241	0.96467	3.14594	0.655154	-0.517199	1.83815	0.55766	-0.18593	0.212137	-0.559127	0.00390246	1.09124	5.07425	2.01093	3.7535	-1.01405	1.9385	-0.797509	1.85224	5.16767	10.9005	7.23597	6.93682	3.75673	0.075875	1.98469	4.22075	6.15099	1.35037		VISam	0.853092	0.00352855	0.393502	0.347493	0.00558791	0.520654	0.611314	0.0826029	0.583946	0.854579	0.834383	0.582965	0.996929	0.289558	7.90808e-05	0.0595555
VISpm	-0.016722	2.42128	-0.975609	0.464558	3.82788	0.69539	-0.504331	1.16859	-0.119972	-0.246884	0.213065	-0.498072	0.190183	0.983294	5.57992	3.49137	7.72049	-1.01277	3.00572	-0.972386	1.45936	1.92598	5.7258	14.6865	5.68106	2.95546	-0.263913	1.81194	4.05377	6.0724	1.1241		VISpm	0.986842	0.0262533	0.342189	0.647818	0.00123239	0.495692	0.620146	0.257814	0.905834	0.807792	0.833671	0.624464	0.851294	0.338496	2.69409e-05	0.00260618
RSPagl	-0.20258	3.7959	-0.55761	1.09597	1.95181	0.324934	-1.05731	0.277688	0.55175	-0.128283	-0.359056	-0.691803	-0.17457	1.16855	3.12584	1.53206	1.93103	-0.965225	1.15224	-0.864902	-0.091234	2.15201	5.8192	8.75591	7.88038	4.33223	0.226916	0.722588	2.53471	3.8669	0.800708		RSPagl	0.841736	0.00132342	0.58398	0.287539	0.0666968	0.748977	0.304353	0.784416	0.587905	0.899348	0.72373	0.497888	0.863366	0.257829	0.00583946	0.142894
RSPd	-0.291646	4.40185	-0.262862	1.31744	1.18593	0.0412754	-1.39506	-2.54174	-0.0737589	-0.138123	-1.30535	-0.656639	-0.185677	0.711538	1.83848	0.86381	0.0563529	-0.879408	0.755917	-0.417435	-0.300554	0.337162	0.928409	2.67452	1.358	3.95954	1.9513	-0.400713	0.867918	2.63946	0.0192144		RSPd	0.773892	0.000344056	0.795642	0.204215	0.251068	0.967531	0.179976	0.0204498	0.942016	0.891677	0.208213	0.519721	0.854775	0.485871	0.0825517	0.399057
RSPv	-0.285312	4.87463	0.202344	0.783984	0.399216	-0.141138	-1.61281	-3.22565	-0.441182	0.805805	-1.5823	-0.346152	-0.128622	0.268118	0.206947	0.413859	-0.464146	-0.731045	0.354001	0.114569	-0.923602	-0.559511	-0.184762	1.43322	-0.536089	0.517203	7.2119	-0.82071	-0.18494	0.880298	-0.642823		RSPv	0.778662	0.000121871	0.841917	0.443245	0.694431	0.889328	0.124181	0.00469026	0.664335	0.430872	0.130992	0.733242	0.899083	0.791657	0.838374	0.683867
AUDd	-0.293904	1.8837	-1.21624	0.700567	4.91889	5.04467	7.23544	4.73012	1.53935	0.329211	2.62704	-0.0820162	-0.050039	0.605382	9.62649	4.17525	4.77618	-0.762721	4.1458	0.412046	11.8862	6.75991	4.8672	4.37147	2.13356	1.93506	1.36281	16.9976	8.3981	8.27483	5.81608		AUDd	0.772193	0.075864	0.239604	0.492531	0.000110692	8.42944e-05	9.93652e-07	0.000167059	0.141113	0.745796	0.0170979	0.935539	0.960642	0.552482	1.59917e-08	0.000568646
AUDp	-0.384241	1.53462	-1.2111	-0.0609113	5.11939	2.39571	1.73016	4.17766	0.866209	-1.10992	0.0105229	-1.19337	-0.311826	0.122936	9.60003	5.1162	6.63451	-0.560914	4.71914	0.847242	10.8579	5.70309	5.11777	5.13492	2.90073	2.26698	0.515239	9.70359	13.3349	8.89013	5.40142		AUDp	0.705302	0.142268	0.241519	0.952101	7.17523e-05	0.0276692	0.100709	0.000565612	0.397775	0.281642	0.99172	0.248217	0.758756	0.90352	1.66756e-08	7.22454e-05
AUDpo	-0.169591	1.90118	-1.28242	0.404063	7.7846	1.69461	1.17185	3.83651	0.793383	-0.736237	0.396762	-0.870923	-0.103936	0.517179	16.6363	9.31596	9.89612	-0.628171	7.63205	0.407229	10.3983	5.33841	6.838	7.2316	4.02988	2.55576	-0.006528	5.77168	8.60885	15.1946	2.65747		AUDpo	0.867223	0.0734111	0.215964	0.690927	3.60706e-07	0.107381	0.256534	0.00120892	0.437889	0.471073	0.696208	0.395264	0.918369	0.611328	2.2526e-12	2.62713e-08
AUDv	-0.400961	1.27671	-1.37068	-0.0391428	5.76289	3.78907	3.92996	3.1937	1.45566	-0.179162	1.3466	-0.380385	0.014597	0.143478	8.19426	4.87932	6.68155	-0.280372	5.1358	2.40229	8.26015	5.2039	3.30676	4.39278	1.42362	1.03122	0.616591	9.50938	8.88754	8.5371	8.11545		AUDv	0.693169	0.217931	0.187325	0.969207	1.83814e-05	0.00134372	0.000981639	0.00503165	0.162707	0.859812	0.194822	0.708112	0.988514	0.887506	1.73847e-07	0.000120635
NREM(t statistic)																																		NREM(p value)
	FRP	ACAd	PL	Mos	Tea	SSs	SSp-bfd	SSp-tr	SSp-ll	SSp-ul	SSp-un	SSp-n	SSp-m	Mop	VISal	VISl	VISp	VISpl	VISli	VISpor	VISrl	VISa	VISam	VISpm	RSPagl	RSPd	RSPv	AUDd	AUDp	AUDpo	AUDv			FRP	ACAd	PL	Mos	Tea	SSs	SSp-bfd	SSp-tr	SSp-ll	SSp-ul	SSp-un	SSp-n	SSp-m	Mop	VISal	VISl
FRP	5.76344	-1.04556	0.167713	4.5148	1.36387	0.234242	-0.652991	-2.50007	0.419582	1.54245	0.347352	1.25112	0.738557	1.62151	-0.229949	-0.638893	-1.94141	-0.958383	-0.128116	0.603259	-1.52818	0.212377	0.765194	1.2338	1.82755	0.837347	1.04383	-0.00959791	1.34579	1.44484	2.10712		FRP	1.83603e-05	0.309601	0.868679	0.000268107	0.189423	0.817441	0.522016	0.0223046	0.679756	0.140362	0.732355	0.226908	0.469698	0.122294	0.820724	0.530939
ACAd	-1.02651	10.825	1.56398	0.926256	1.02356	-0.625518	-1.62174	-3.25647	-0.451831	-0.237062	-1.10006	0.0617779	0.249606	0.0482474	0.0299947	-0.633013	-1.91012	-1.53209	0.252456	0.289674	-1.26079	0.236485	1.62494	3.15743	0.112989	-2.58453	1.87793	-0.115721	0.196144	1.43825	0.146851		ACAd	0.318248	2.60166e-09	0.135233	0.366566	0.319605	0.539482	0.122243	0.00438245	0.656788	0.815286	0.285799	0.95142	0.805718	0.96205	0.976401	0.534686
PL	-0.896232	-5.19137	6.48451	2.61451	1.25994	0.447837	-0.648903	-2.68217	0.824138	0.924125	-0.120398	1.27723	0.563518	1.42031	-0.200944	-0.622095	-1.78333	-1.71002	-0.0955221	0.313101	-1.90637	-0.156067	1.06747	1.99014	1.3668	-0.304921	0.756214	1.3781	1.46143	1.76712	2.00249		PL	0.381959	6.14708e-05	4.24296e-06	0.0175551	0.223783	0.659614	0.524595	0.0152166	0.420648	0.367645	0.905502	0.21775	0.580035	0.172607	0.842995	0.54168
Mos	-1.1165	2.88705	-0.0758209	12.7719	1.88645	2.04853	1.83169	-0.0958972	1.74459	3.39192	2.94646	2.49304	0.844313	2.97553	0.533552	-0.589743	-1.55612	-0.914701	0.413153	1.61482	0.545697	1.8937	2.7415	3.84662	2.48805	1.54934	3.87354	2.54241	1.34114	2.43196	2.87225		Mos	0.278889	0.00981608	0.940398	1.83814e-10	0.0754735	0.0553782	0.0835996	0.924662	0.0981057	0.0032491	0.00863256	0.0226328	0.409576	0.00810512	0.600179	0.562693
Tea	-0.601572	3.04245	-1.15708	0.82117	15.8435	0.880476	0.061445	1.69074	0.401357	-0.386884	-0.080268	0.127922	1.1695	-1.31409	12.8716	16.254	10.9281	0.150329	13.0589	2.8403	6.09404	3.82009	5.94896	8.35242	5.83084	2.51348	-0.0704804	1.42509	3.23228	9.19017	1.48406		Tea	0.554961	0.00700688	0.262365	0.422293	5.14278e-12	0.390206	0.951682	0.108129	0.692882	0.703378	0.93691	0.899629	0.257457	0.205316	1.61908e-10	3.3393e-12
SSs	-1.53473	2.83615	-0.720277	1.65265	2.88858	7.93514	7.01757	4.56509	5.33584	4.81509	5.59631	6.60337	1.62083	0.6614	1.94773	1.17319	-0.806633	0.500511	2.14106	2.92317	3.43363	4.97242	2.98696	1.51142	3.86777	4.17692	4.09222	5.6425	1.52149	2.3211	4.61613		SSs	0.14224	0.0109532	0.480604	0.115737	0.0097837	2.75143e-07	1.5022e-06	0.000239988	4.51436e-05	0.000138752	2.60297e-05	3.35486e-06	0.122441	0.516733	0.0672173	0.25601
SSp-bfd	-1.16966	4.11927	-0.78228	1.9361	3.41136	5.27859	12.4778	8.3182	6.4242	3.9612	9.25716	2.73797	0.968171	0.612406	2.03197	1.26645	-1.05087	0.0323456	2.51381	3.05323	4.36795	7.43875	4.73673	2.61313	4.23879	4.01284	3.57394	6.96867	2.42065	2.92106	3.90352		SSp-bfd	0.257394	0.000644007	0.44422	0.0687195	0.00311223	5.10043e-05	2.6848e-10	1.40001e-07	4.78345e-06	0.000915653	2.88968e-08	0.0135146	0.345789	0.547928	0.0571844	0.221496
SSp-tr	-1.0797	4.32283	-0.79409	0.703404	3.98555	0.0377047	-0.138337	10.0049	5.54715	0.841544	1.64542	-0.629149	0.708176	0.599748	1.49143	0.710334	-4.26442	-0.2775	2.67511	2.38817	-0.245008	6.7709	4.36933	2.63938	5.40895	3.22747	1.97511	5.55543	6.35886	3.93389	2.97324		SSp-tr	0.294533	0.000409828	0.437488	0.490803	0.000867292	0.970338	0.89151	8.86383e-09	2.88628e-05	0.411084	0.117232	0.537155	0.487906	0.556149	0.153165	0.486599
SSp-ll	-0.972266	4.59862	-0.623543	2.17684	3.31791	-0.478458	0.0549816	8.69133	8.41374	2.81562	3.52427	-0.34103	0.80761	1.82103	0.905161	0.00230012	-3.31621	-0.462454	1.82449	2.46647	-0.160976	4.35928	3.48568	3.19698	4.51049	2.47683	2.41529	2.5972	3.49825	3.261	2.11377		SSp-ll	0.343803	0.000222925	0.54075	0.0430468	0.00382694	0.638084	0.956759	7.3816e-08	1.1864e-07	0.0114468	0.00242258	0.73703	0.429859	0.0852678	0.377337	0.99819
SSp-ul	-1.52412	3.38152	-0.346763	4.33315	2.25842	1.61292	5.02784	7.06901	8.31749	15.3962	12.2665	2.42987	1.41108	9.12382	0.713561	-0.327781	-1.44024	-0.0391252	0.720469	3.1937	1.30381	4.05162	3.42654	2.99913	4.42591	3.23429	3.93334	4.51354	2.50194	2.4854	3.43406		SSp-ul	0.144855	0.00332478	0.73279	0.000400562	0.0365712	0.124157	8.74155e-05	1.36174e-06	1.40175e-07	8.32661e-12	3.5407e-10	0.0257927	0.175272	3.5919e-08	0.484649	0.746859
SSp-un	-1.34582	3.56925	-0.495269	2.97044	2.49016	2.64158	9.24451	8.50228	9.15085	16.4286	15.3463	2.76824	1.39635	4.92041	0.827247	-0.0617491	-2.23521	-0.265799	1.15549	3.18754	1.52721	5.11793	3.59237	2.12735	4.83336	4.05367	4.07237	5.98937	2.57861	2.42742	3.98232		SSp-un	0.195069	0.00219212	0.626402	0.00819509	0.0227687	0.0165812	2.94965e-08	1.01869e-07	3.43635e-08	2.78703e-12	8.79319e-12	0.0126693	0.179591	0.000110328	0.418929	0.951443
SSp-n	-1.83979	2.30811	-0.40875	2.71581	1.06909	5.47808	6.26258	4.35047	7.47466	9.6666	7.96232	10.1345	3.09776	8.99953	0.392415	0.0314299	-1.05026	0.537052	0.677459	2.70543	2.23647	3.57375	1.92332	0.587836	3.16799	3.98207	2.94884	3.03974	0.0912092	1.00037	1.73074		SSp-n	0.0823507	0.0330801	0.687545	0.0141677	0.299156	3.33872e-05	6.61193e-06	0.000385486	6.35877e-07	1.50107e-08	2.62101e-07	7.26793e-09	0.00620971	4.4077e-08	0.69936	0.975273
SSp-m	-1.3134	1.93121	0.594259	3.14194	0.0159655	3.21206	3.42747	1.71709	4.48785	5.38718	4.6628	5.88085	11.2646	3.7613	-0.441002	-0.576251	-0.415573	0.374243	-0.262513	1.89661	1.64591	1.66681	1.83865	1.51006	2.70617	2.02853	0.790375	0.91573	-0.485017	-0.308512	0.463868		SSp-m	0.205546	0.0693599	0.559735	0.00563713	0.987438	0.00483258	0.00300303	0.10312	0.000284526	4.04754e-05	0.000193615	1.43978e-05	1.38716e-09	0.00142949	0.664463	0.571581
Mop	-1.2738	3.09417	-0.253755	5.16028	1.16297	3.32342	2.88938	1.76985	3.90485	8.33623	5.70425	4.76829	2.05847	11.1949	0.0928286	-0.851484	-1.31434	-0.427984	0.047724	2.04323	1.27935	2.28797	2.89203	3.36353	2.60521	1.73315	2.9764	1.99364	0.709169	1.66968	2.32622		Mop	0.218936	0.00625867	0.802561	6.57132e-05	0.260028	0.00378063	0.00976677	0.0936889	0.00103814	1.35683e-07	2.07681e-05	0.000153679	0.0543197	1.5307e-09	0.927065	0.405687
VISal	-0.204585	5.6187	-0.932673	1.48669	6.28384	0.336474	1.85311	2.70412	1.02808	-0.00710183	1.55442	-0.129663	0.658533	-0.686516	19.7344	10.4529	8.43079	-0.35083	8.01614	0.408193	10.6802	4.7836	7.16724	7.45164	6.14065	3.15014	0.240241	1.36128	1.18343	6.87901	-0.55827		VISal	0.840192	2.48357e-05	0.363332	0.154404	6.33493e-06	0.740404	0.0803338	0.014524	0.31753	0.994412	0.137489	0.898271	0.518531	0.501137	1.21312e-13	4.49774e-09
VISl	-0.133299	3.72956	-0.814968	1.38531	4.31947	0.467076	-0.0856261	0.517464	0.239238	0.0621391	0.093533	0.522756	0.982623	-0.912019	6.2202	16.5945	13.0319	-0.0202459	12.4694	0.784396	4.11413	2.43719	4.61121	8.53547	5.45412	2.53789	-0.300905	-0.0716974	0.554616	1.75205	-0.796671		VISl	0.895436	0.00153424	0.425743	0.182885	0.000412892	0.64605	0.932709	0.611134	0.813624	0.951137	0.926513	0.607519	0.338817	0.373812	7.20181e-06	2.3509e-12
VISp	-0.0400817	4.36658	-0.643435	1.79391	5.02586	-0.151169	-0.0978783	0.174515	-0.276335	0.0738288	0.345186	0.374836	0.94019	-0.437081	7.32645	13.3581	18.3268	-0.18128	11.4049	1.28504	5.60606	3.37644	8.0225	12.1754	8.57107	3.01246	-0.196947	-0.193967	0.966383	3.02323	-0.384738		VISp	0.968469	0.000371982	0.528055	0.0896432	8.77901e-05	0.881524	0.923111	0.863409	0.785439	0.941961	0.733955	0.712162	0.359567	0.667251	8.3769e-07	8.81849e-11
VISpl	0.467926	0.185195	-2.09088	1.09123	2.98868	1.28521	0.122521	0.98564	1.32634	1.32067	0.787376	1.28798	1.62012	0.227601	3.80627	7.02675	9.56036	8.10502	5.98142	7.18745	2.90386	2.04364	2.85747	3.64648	4.54162	3.78678	-0.148616	0.521648	1.00827	2.30358	0.635994		VISpl	0.645453	0.855147	0.0509925	0.289564	0.00787687	0.215012	0.903844	0.337374	0.20131	0.203158	0.441307	0.214067	0.122594	0.822521	0.0012932	1.47605e-06
VISli	-0.326285	3.48595	-0.919199	1.19601	9.22064	0.60667	-0.113947	1.08375	0.230206	-0.109196	0.0266579	0.283344	1.00834	-1.05924	8.16974	19.5346	12.5914	0.0699196	17.6655	1.71555	4.42738	2.79806	5.44689	8.76555	5.61045	2.56155	-0.196572	0.335321	0.958121	3.36071	-0.544545		VISli	0.747972	0.00263776	0.370146	0.247211	3.06643e-08	0.551646	0.910541	0.292779	0.820527	0.914255	0.979026	0.780146	0.326654	0.303499	1.81498e-07	1.44569e-13
VISpor	-0.611463	0.762854	-1.48378	0.713026	8.0056	1.49594	-0.103533	1.13224	1.25941	0.705572	0.116434	0.866351	1.10389	-0.710394	6.8514	11.1417	17.337	2.89777	10.1968	13.0188	3.96984	2.68928	4.28941	7.34492	5.6854	3.0501	-0.526902	1.06205	1.90531	4.47957	1.43103		VISpor	0.548539	0.455432	0.155166	0.484972	2.42642e-07	0.151996	0.918685	0.272393	0.223969	0.489486	0.908598	0.397699	0.28418	0.486563	2.06777e-06	1.65063e-09
VISrl	-0.422544	5.79327	-0.859404	1.57163	4.31244	-0.0704868	4.24413	5.79761	1.50313	0.259028	2.87572	-0.345437	0.451767	-0.382707	7.09065	4.74131	6.32457	-0.474465	4.38807	0.699549	21.1638	8.1802	9.97129	6.98604	6.48684	3.32605	0.976686	1.32201	1.75693	5.51467	0.00860816		VISrl	0.677632	1.7258e-05	0.401418	0.133448	0.000419371	0.944583	0.000487982	1.71032e-05	0.150149	0.798552	0.0100589	0.73377	0.656833	0.706419	1.30679e-06	0.000163018
VISa	-0.869576	4.50083	-0.836433	0.617695	4.71358	0.0112105	0.121531	8.72306	2.19866	0.168299	1.23549	-0.470858	0.685667	-0.0932908	3.04304	1.86477	-2.27047	-0.344034	3.9747	2.09705	1.73054	15.6165	8.7949	4.80987	6.2637	3.28307	1.56342	4.13811	5.99308	5.13979	2.03952		VISa	0.39598	0.000276493	0.413878	0.544513	0.000173221	0.991179	0.904617	6.99618e-08	0.0412187	0.868224	0.232532	0.643398	0.501659	0.926703	0.00699784	0.0786028
VISam	-0.453636	5.50148	-0.865712	0.618395	5.07108	-0.573565	-0.946119	0.197094	-1.01276	-0.504821	-0.0323828	-0.358681	0.880023	-0.41008	4.98642	3.55048	-0.530158	-0.457592	5.82996	1.27587	0.88719	4.17147	14.9018	7.5803	8.16281	3.60039	0.955808	0.59452	2.82778	6.15241	0.558277		VISam	0.655512	3.17781e-05	0.39804	0.544062	7.96225e-05	0.57336	0.356617	0.845962	0.324595	0.619809	0.974523	0.724006	0.390445	0.686587	9.56121e-05	0.00228551
VISpm	-0.16427	4.91158	-0.901759	0.861484	5.95947	-0.473487	-0.768568	-0.721204	-1.22639	-0.322737	0.11717	0.205403	1.39845	-0.415273	8.45547	8.76229	6.46167	-0.348139	8.9537	1.0426	2.52036	1.44184	8.53432	15.6645	9.46849	3.78321	0.325338	-0.196704	1.44776	5.83426	-0.117661		VISpm	0.871349	0.000112463	0.379093	0.400302	1.22468e-05	0.641557	0.452117	0.480047	0.235855	0.750613	0.908023	0.839562	0.178972	0.68285	1.10402e-07	6.54851e-08
RSPagl	-0.473144	5.89506	-0.788727	0.711217	4.67779	-0.589884	-1.22833	-1.26996	-1.13867	-0.465864	-0.299926	-0.216198	0.833981	-0.48568	3.90806	2.86552	-1.55916	-0.371274	4.82964	1.52843	-0.644496	0.989128	6.46656	6.83667	11.2736	3.93051	1.33238	-0.254698	1.87694	5.13852	0.512157		RSPagl	0.641798	1.39821e-05	0.440537	0.486065	0.000187351	0.562601	0.235144	0.220273	0.26977	0.6469	0.767669	0.831265	0.415223	0.633053	0.00103074	0.0102823
RSPd	-0.452846	7.25524	-0.662658	0.831819	3.13898	-0.806089	-1.46582	-2.82315	-2.12731	-0.863968	-0.911393	-0.195303	0.743267	-0.689436	2.19276	0.950789	-3.05373	-0.510821	2.87804	1.11284	-0.884937	-0.0921968	0.798854	1.69152	0.775391	4.35403	2.77468	-1.04172	0.684995	3.48749	-0.276997		RSPd	0.65607	9.57324e-07	0.515946	0.41641	0.00567376	0.430713	0.15995	0.0112634	0.0474743	0.398972	0.374133	0.847343	0.466911	0.499341	0.0417055	0.354305
RSPv	-0.45846	7.42914	-0.088112	0.660838	1.05377	-0.679965	-1.28303	-3.16392	-2.05323	-0.232597	-0.851562	0.558838	0.88993	-0.251181	0.934912	-0.24349	-2.99535	-0.791028	0.974926	0.138121	-1.19758	-0.493192	-0.0616971	0.328094	-1.93391	0.327609	6.50617	-0.860766	-0.333032	1.8195	-1.42203		RSPv	0.652109	6.9184e-07	0.930761	0.517086	0.305928	0.505178	0.215757	0.00537176	0.0548754	0.818699	0.405644	0.583159	0.385244	0.804519	0.362207	0.810379
AUDd	-1.29115	3.59064	-0.897042	0.117955	5.19642	5.46466	8.94615	6.23797	2.63295	1.0057	4.4346	0.473509	0.34502	-1.04492	4.45223	3.71238	0.60889	0.0448368	4.81381	2.92566	4.68146	7.57987	5.58565	3.47321	4.46447	3.71576	3.06278	14.2032	6.01763	4.68881	6.00386		AUDd	0.212986	0.00209025	0.381538	0.907409	6.08087e-05	3.43483e-05	4.81548e-08	6.948e-06	0.0168859	0.327888	0.000320026	0.641542	0.734079	0.309891	0.0003078	0.00159408
AUDp	-1.17974	3.13273	-0.978129	-0.0877519	6.58712	2.00182	2.59512	5.14152	1.58849	-0.203172	1.26602	-0.708388	0.408028	-1.37232	6.50915	5.99363	2.5359	0.210253	6.22065	2.94086	6.75345	7.23765	5.89559	4.62037	4.98055	3.23947	1.5276	10.1819	13.4704	7.09191	6.33983		AUDp	0.25346	0.00575204	0.340974	0.931043	3.46393e-06	0.0606089	0.018286	6.8416e-05	0.129586	0.84128	0.221647	0.487778	0.688066	0.186824	4.04072e-06	1.14179e-05
AUDpo	-0.452446	4.19743	-1.06931	0.924711	9.1246	0.737272	1.02322	3.16879	0.733106	-0.299711	0.797566	-0.374669	0.909797	-0.813821	18.5215	13.1643	6.54111	0.123925	10.0022	2.01017	10.8609	5.3361	7.34045	7.01941	6.1028	3.22707	0.467668	3.10797	5.75203	13.9888	1.42638		AUDpo	0.656353	0.000541298	0.299061	0.367348	3.58729e-08	0.470459	0.319759	0.00531464	0.472934	0.767831	0.435518	0.712284	0.374952	0.426383	3.61119e-13	1.12087e-10
AUDv	-1.39415	2.19908	-1.00486	-0.342265	6.49699	4.3006	5.09256	4.45696	2.47942	0.365943	2.29032	0.447488	0.396783	-1.81412	5.12695	4.43068	2.51855	0.379589	5.31547	3.82665	4.48852	5.56693	4.00994	4.09088	4.33918	2.96454	1.63337	10.4136	9.19218	5.8997	9.57778		AUDv	0.180244	0.0411842	0.328281	0.736116	4.13925e-06	0.000430523	7.60195e-05	0.000304598	0.0232819	0.718673	0.0342927	0.659861	0.696192	0.0863647	7.05946e-05	0.000322806
REM(t statistic)																																		REM(p value)
	FRP	ACAd	PL	Mos	Tea	SSs	SSp-bfd	SSp-tr	SSp-ll	SSp-ul	SSp-un	SSp-n	SSp-m	Mop	VISal	VISl	VISp	VISpl	VISli	VISpor	VISrl	VISa	VISam	VISpm	RSPagl	RSPd	RSPv	AUDd	AUDp	AUDpo	AUDv			FRP	ACAd	PL	Mos	Tea	SSs	SSp-bfd	SSp-tr	SSp-ll	SSp-ul	SSp-un	SSp-n	SSp-m	Mop	VISal	VISl
FRP	2.65943	-0.190469	0.353996	1.87901	3.19742	-0.649757	-2.18057	-1.76384	-0.0874326	0.123199	-1.07054	0.0280514	0.274523	0.945356	0.807735	0.448963	0.837934	0.670087	1.28433	1.65185	0.481519	-0.0166227	1.44659	2.4983	1.30299	-0.167631	1.0035	-0.163357	0.889827	2.08149	0.690855		FRP	0.0159674	0.851073	0.727454	0.0765354	0.00499073	0.524056	0.0427287	0.0947243	0.931293	0.903315	0.298523	0.97793	0.786809	0.356995	0.429789	0.658817
ACAd	-0.521203	6.84387	0.244481	1.44788	3.89207	-0.327181	-1.61097	-1.64507	-0.0541749	-0.284267	-0.552112	0.639554	0.699397	-0.000603257	1.40516	1.17733	1.73586	-0.17434	2.1638	3.02579	1.33681	1.20946	2.2351	3.35575	1.9283	-0.383737	1.63625	1.46797	1.68207	2.87384	1.8466		ACAd	0.608579	2.0981e-06	0.809623	0.164845	0.00106813	0.747305	0.124582	0.117305	0.957393	0.77945	0.587662	0.530519	0.493244	0.999525	0.176999	0.254398
PL	-1.39192	-3.8098	4.62143	1.66566	3.95409	0.00355432	-0.80528	-0.834804	0.693291	0.804288	0.223827	1.12681	0.580448	1.39284	1.41001	0.850838	1.73853	-0.583005	1.90626	2.8628	1.44484	1.00699	2.40307	3.4567	2.06786	-0.506777	1.12135	2.38067	1.67771	2.89841	2.40581		PL	0.180908	0.00128306	0.000212025	0.113088	0.000930261	0.997203	0.431167	0.414771	0.496976	0.431726	0.825413	0.274621	0.568809	0.180633	0.175584	0.406036
Mos	-0.686509	2.4556	-0.0540611	10.9403	4.12717	1.73027	0.905002	0.0966767	1.27224	1.81754	1.32705	1.85979	1.2162	2.90933	1.45586	1.05584	1.98591	0.152769	2.21214	3.32071	2.35138	2.01144	3.14734	4.17214	2.34391	0.0714576	2.39537	3.09644	2.22192	3.36701	4.11976		Mos	0.501141	0.0244589	0.957482	2.20199e-09	0.000632794	0.10069	0.377419	0.924051	0.219479	0.0858204	0.201082	0.0793387	0.239618	0.00935482	0.162653	0.305009
Tea	0.388957	4.56777	-0.813739	1.00885	8.33668	0.492141	-0.779616	-1.45828	-2.41422	-1.76267	-0.639748	0.388598	0.783689	-0.680683	6.25119	7.31876	7.11662	-0.210822	7.93333	1.9088	5.39691	3.08829	4.19879	6.76348	5.23509	2.68028	0.0607498	0.924483	3.04099	6.43327	0.946101		Tea	0.701871	0.000238578	0.426429	0.326415	1.35577e-07	0.628568	0.445747	0.161991	0.026637	0.0949276	0.530396	0.702132	0.443413	0.504735	6.76533e-06	8.49823e-07
SSs	-0.548437	3.96366	-0.567144	2.55374	3.15918	9.40717	6.27367	2.50671	2.68664	4.17816	3.86568	6.71486	2.60506	2.05368	1.55326	1.30626	2.87952	0.585287	1.82031	3.28839	4.81904	3.80059	3.45255	3.65418	2.68917	0.918052	2.20334	4.61798	1.13564	1.6723	4.16971		SSs	0.59013	0.000910629	0.577621	0.019943	0.00542793	2.26807e-08	6.4659e-06	0.021999	0.0150731	0.000564984	0.00113282	2.69622e-06	0.0179079	0.0548271	0.137766	0.207911
SSp-bfd	-0.204345	5.64707	-0.625272	3.46978	2.46359	5.11884	13.1315	5.18025	5.13859	3.59633	6.76965	3.91943	1.7729	1.81603	1.33993	1.28737	2.81587	0.0677191	1.72393	2.26811	6.46444	5.48484	4.0032	3.75438	3.0481	1.35994	2.47532	5.4492	1.07118	1.52505	3.13437		SSp-bfd	0.840377	2.34029e-05	0.53964	0.0027341	0.0240578	7.18363e-05	1.16766e-10	6.29546e-05	6.88491e-05	0.00206397	2.42314e-06	0.00100495	0.0931679	0.0860595	0.19694	0.214272
SSp-tr	-0.0378572	5.80141	-0.534653	2.04588	2.32708	0.31632	-0.57566	15.7793	5.40207	0.452495	1.80095	0.320022	1.08627	1.35011	1.10809	1.11331	1.02693	-0.359767	2.03109	1.74549	0.49038	5.49067	3.96623	3.5781	3.98177	1.71655	1.88688	2.24505	4.01595	2.46664	1.73379		SSp-tr	0.970218	1.69689e-05	0.599433	0.0556639	0.0318311	0.755398	0.571972	5.50718e-12	3.92166e-05	0.656318	0.0884894	0.752637	0.291692	0.193713	0.282412	0.280221
SSp-ll	-0.178233	5.43679	-0.360979	2.29965	2.12952	0.150263	0.0328385	6.40009	9.07291	2.59172	3.44767	0.742187	1.26354	2.25347	0.791848	0.791718	0.802812	-0.239078	1.52417	1.62851	0.679796	3.21376	2.74865	3.06893	2.79987	0.510221	1.77584	1.25003	2.26785	2.22993	1.96962		SSp-ll	0.86053	3.64344e-05	0.722317	0.0336518	0.0472683	0.882228	0.974165	5.01901e-06	3.90511e-08	0.0184171	0.00287154	0.46755	0.222514	0.0369364	0.438761	0.438834
SSp-ul	-0.842398	4.03532	-0.170577	3.61646	2.76969	1.27117	3.4596	3.21306	5.49814	10.295	9.16759	2.56992	2.23238	5.42671	1.20878	0.926633	1.69876	0.604559	1.53616	2.55296	2.6444	2.81932	2.74343	3.28016	2.46056	0.14157	1.8721	2.39658	1.79634	2.4324	3.53615		SSp-ul	0.410619	0.000776311	0.866459	0.00197358	0.01263	0.21985	0.00279653	0.00482198	3.20032e-05	5.69875e-09	3.34355e-08	0.019279	0.0385335	3.72206e-05	0.242388	0.366375
SSp-un	-0.642125	5.19343	-0.299592	2.87169	2.3226	2.2982	8.20461	4.58917	6.33158	8.88365	11.3545	3.04885	2.02783	3.73914	0.946358	1.01153	1.75328	0.284586	1.49372	2.41418	3.12119	3.63013	3.04381	3.16218	2.67772	0.597675	2.17294	3.14669	1.56481	1.80102	3.41273		SSp-un	0.528886	6.11999e-05	0.76792	0.0101466	0.0321224	0.0337509	1.70719e-07	0.000227604	5.75601e-06	5.34345e-08	1.22263e-09	0.00690973	0.057644	0.00150185	0.356498	0.325166
SSp-n	-1.26591	2.81193	0.188673	2.691	2.65529	5.69401	4.91585	2.02649	3.27954	6.46759	5.42127	10.2932	3.58933	4.58514	1.12088	0.918746	2.46431	1.00684	1.35564	3.16064	3.91794	2.83199	2.79874	3.06902	2.48359	0.78538	1.74651	2.88065	1.04514	1.77343	3.07688		SSp-n	0.221685	0.0115377	0.85246	0.0149344	0.0161078	2.12166e-05	0.000111425	0.0577935	0.00416517	4.38794e-06	3.76523e-05	5.71459e-09	0.00209635	0.000229631	0.277071	0.370377
SSp-m	-1.14546	0.858698	1.12338	2.51045	3.04708	1.90793	0.939582	0.599559	2.31578	3.7207	1.92866	4.72245	9.49081	2.59633	1.60521	0.924609	2.25269	1.18095	1.52634	3.37705	3.7673	1.59564	2.63888	3.33891	2.59066	0.177174	0.466755	2.28741	1.87462	2.36776	2.99861		SSp-m	0.267022	0.401798	0.276038	0.0218285	0.00693653	0.0724832	0.35987	0.556273	0.0325698	0.00156484	0.0696962	0.000169889	1.98381e-08	0.0182397	0.125849	0.3674
Mop	-0.694582	2.61262	0.0394892	5.24695	3.65034	2.00658	1.75019	1.3318	2.96688	6.4872	3.88303	3.00875	2.6823	9.14681	1.39361	0.819141	1.93792	0.368679	1.81966	3.20481	2.89078	2.23457	3.09005	3.99092	2.54007	0.0126124	2.02034	2.69922	2.12838	3.03447	4.30458		Mop	0.496186	0.017625	0.968935	5.45722e-05	0.00183024	0.0600567	0.0971117	0.199545	0.00825868	4.22041e-06	0.00108986	0.00754053	0.0152123	3.45913e-08	0.180404	0.423419
VISal	0.447118	5.60935	-0.815882	1.41765	4.82911	0.686592	0.627389	0.0973795	-1.26809	-1.0102	0.801292	0.786947	1.1156	0.11394	8.62597	9.57305	6.96179	-0.368345	9.39958	-0.169101	6.33145	3.89439	4.33648	5.92151	4.39131	3.87124	0.389713	1.22027	1.50299	6.6097	-1.11239		VISal	0.660124	2.5327e-05	0.425233	0.173372	0.000134576	0.50109	0.538282	0.923501	0.220925	0.325785	0.433413	0.441552	0.279265	0.910547	8.24703e-08	1.74042e-08
VISl	0.553664	4.58819	-0.838893	0.910607	3.5447	0.306863	-0.664166	-1.61206	-2.3118	-1.65364	-0.24678	0.584346	0.802824	-0.557926	4.8804	8.7532	6.97738	-0.396498	7.12928	-0.479176	3.98498	1.5266	2.37775	4.65309	3.41193	3.25775	-0.364734	0.0308994	1.27014	3.0478	-1.21303		VISl	0.586621	0.000228098	0.412532	0.374536	0.00231507	0.762469	0.515002	0.124344	0.0328339	0.115534	0.807871	0.56624	0.43255	0.583768	0.000120353	6.6495e-08
VISp	0.608468	5.14033	-0.687321	1.54503	3.52005	0.0342861	-0.728191	-1.19058	-2.70767	-1.71798	-0.278202	0.570073	0.634954	0.020465	4.325	5.11845	6.69242	-0.679486	4.50034	-0.431424	4.50253	2.12528	4.05535	6.28732	6.66775	5.05373	-0.352047	-0.0102128	1.55861	3.11283	-0.969477		VISp	0.550479	6.85917e-05	0.500642	0.139739	0.0024454	0.973026	0.475864	0.249285	0.0144149	0.102954	0.784027	0.575675	0.533447	0.983898	0.000407857	7.18966e-05
VISpl	0.67599	0.825026	-1.84971	1.04742	3.10711	0.27924	-0.463482	-0.874595	-0.903442	-0.707886	-1.01227	0.571421	1.55144	0.324546	4.82876	4.29289	5.80787	4.70786	3.6974	3.46376	4.12708	1.14735	2.20909	3.92939	2.34362	1.27035	0.640506	0.204639	1.37571	3.8512	-0.102551		VISpl	0.50764	0.420157	0.0808439	0.308767	0.006084	0.783244	0.648574	0.393314	0.378223	0.488082	0.324823	0.574781	0.1382	0.749266	0.000134679	0.000437949
VISli	0.487538	4.74962	-0.846942	0.960616	5.99454	0.303881	-0.783754	-1.62785	-2.52079	-1.75247	-0.456089	0.445554	0.802631	-0.507453	5.23382	8.87908	7.67933	-0.354626	8.31229	0.39149	4.17343	1.8046	3.12608	5.88381	4.11243	4.05693	-0.0928926	0.177536	1.34374	3.77222	-1.32964		VISli	0.631762	0.000160083	0.408148	0.349473	1.13967e-05	0.764703	0.443376	0.120934	0.0213635	0.09671	0.653781	0.661232	0.432659	0.617998	5.61268e-05	5.38435e-08
VISpor	0.300474	2.00485	-1.39315	0.771793	5.1425	0.522832	-1.1436	-2.22684	-2.48614	-1.84527	-1.53396	0.0441974	0.866601	-0.72338	4.62323	5.31037	7.09475	0.935846	5.33551	7.61237	5.28796	1.42941	3.04867	5.66193	3.38308	1.47872	-0.209627	1.00414	2.10728	3.75845	0.91767		VISpor	0.767258	0.0602566	0.180543	0.450252	6.82714e-05	0.607468	0.267769	0.0389632	0.0229597	0.0815155	0.142429	0.965234	0.397566	0.478742	0.000211186	4.76603e-05
VISrl	0.345391	6.48822	-0.737218	2.0739	2.58376	0.687261	2.57004	2.13863	-0.484228	-0.276902	1.68965	0.882077	1.16901	0.64325	4.29055	2.82017	6.51832	-0.489053	2.6041	-0.312166	9.55721	5.48308	5.4993	5.93427	6.43438	3.76569	0.818994	0.900004	1.31551	2.53532	-0.728975		VISrl	0.733804	4.21192e-06	0.470491	0.0527123	0.0187273	0.500678	0.0192742	0.0464277	0.634063	0.78501	0.10834	0.389363	0.257648	0.528172	0.000440227	0.0113355
VISa	0.108667	5.69848	-0.737916	2.22227	3.0183	0.417763	-0.242155	3.32297	0.375401	-0.374699	1.10663	0.493626	1.06324	0.919119	2.56745	2.20258	2.46396	-0.527389	3.47667	1.30293	1.90169	10.0178	6.58892	5.88971	5.49736	3.43913	1.8048	2.02429	3.86606	3.91397	0.626778		VISa	0.914669	2.10195e-05	0.470077	0.0393212	0.0073854	0.681061	0.811397	0.00378439	0.71175	0.712263	0.283025	0.627539	0.301729	0.370187	0.0193788	0.0408978
VISam	0.37689	5.89898	-0.868204	1.82144	4.10676	-0.0557907	-1.11444	-0.60626	-2.59447	-1.70857	-0.331851	0.228151	0.654452	0.111774	4.86599	3.21742	3.65865	-0.803489	4.14372	0.685709	1.08931	3.48193	9.30987	8.54085	7.50657	4.95056	1.03071	0.684193	2.58466	6.08042	-0.555279		VISam	0.710662	1.38696e-05	0.396711	0.0852029	0.00066218	0.956123	0.279749	0.551912	0.0183108	0.104717	0.743835	0.8221	0.521096	0.91224	0.000124186	0.004776
VISpm	0.628275	5.09077	-0.869034	1.08233	3.08574	-0.340899	-1.42916	-1.44568	-2.68519	-2.04054	-0.848521	0.110817	0.416053	-0.252904	3.29356	2.83677	6.39761	-0.887581	3.13381	-0.483237	1.24465	-0.0682082	3.09651	10.6652	6.47961	4.21698	0.151751	-0.180384	1.46227	3.06263	-1.31227		VISpm	0.537715	7.63144e-05	0.396269	0.293394	0.00637509	0.737126	0.170083	0.165455	0.0151196	0.0562438	0.407291	0.912988	0.68229	0.803208	0.0040383	0.0109386
RSPagl	0.495651	5.65583	-0.820485	1.33132	3.41109	-0.379638	-1.54714	-1.39066	-2.58331	-1.86604	-0.661165	0.0666454	0.297059	-0.102584	3.20569	2.27369	2.05772	-0.991321	2.67306	0.201101	-0.172963	-0.474724	2.62586	6.55511	9.55481	5.04929	0.682773	-0.119507	1.76619	3.5505	-0.802047		RSPagl	0.626138	2.29781e-05	0.422673	0.199699	0.00311406	0.708656	0.13923	0.181283	0.018745	0.0784172	0.516881	0.947599	0.769822	0.919428	0.00490084	0.0354638
RSPd	0.380362	6.00369	-0.789452	1.76177	3.84667	-0.37992	-1.60615	-2.12371	-2.72669	-2.0257	-0.790626	0.139106	0.396682	-0.385271	3.24476	2.34785	0.884317	-0.778685	3.06741	1.01833	-0.309514	-0.833328	1.03579	2.26802	3.12678	10.2796	2.31156	-0.0282361	1.60497	3.9097	-0.867267		RSPd	0.708128	1.1185e-05	0.440124	0.0950833	0.00118185	0.70845	0.12564	0.0478126	0.0138434	0.0578816	0.439455	0.890911	0.696266	0.704552	0.00449703	0.0305141
RSPv	0.172894	6.75613	-0.614659	1.56495	3.37668	-0.508355	-1.85847	-3.51677	-2.4948	-1.60889	-1.15415	0.490156	0.66523	-0.558053	2.76647	1.7773	0.534279	-0.623601	2.74991	1.78985	-0.0528563	-0.728809	0.583212	1.57658	0.684644	1.07189	5.62001	0.411761	1.43043	3.54836	-0.846133		RSPv	0.864664	2.48772e-06	0.546472	0.135006	0.00336063	0.617378	0.0795335	0.00246328	0.0225504	0.125037	0.263531	0.629944	0.514337	0.583683	0.0127173	0.0924194
AUDd	-0.187915	4.99917	-0.734809	0.577873	3.91373	4.13253	5.72642	3.09651	1.54968	0.494485	2.95128	1.68222	1.29638	-0.514032	3.48389	3.10267	3.72028	-0.0873842	3.7301	2.23842	4.89388	5.32907	4.59353	4.85108	3.83283	1.79978	2.67431	8.88979	3.88867	3.00655	4.74759		AUDd	0.853045	9.30078e-05	0.471921	0.570509	0.00101779	0.0006253	1.98302e-05	0.00622669	0.138623	0.626945	0.00854295	0.109792	0.211221	0.613482	0.00264984	0.00614329
AUDp	-0.0521079	4.49287	-0.747522	0.609271	5.85837	1.57239	0.677077	1.72828	-0.69158	-1.62829	0.24058	0.518909	0.986512	-0.919314	4.74838	3.96651	5.15244	0.0741204	4.46542	2.39774	5.4912	4.34225	4.48327	5.57931	4.34904	2.22113	1.62365	7.43552	8.81843	5.87766	7.41807		AUDp	0.959017	0.000281393	0.464403	0.549959	1.50817e-05	0.133272	0.506967	0.101054	0.498025	0.120839	0.8126	0.610145	0.336958	0.370088	0.000160518	0.00090487
AUDpo	0.3933	4.86804	-0.855218	1.23478	6.9116	0.833307	0.30295	0.190751	-1.99016	-1.46157	0.341587	0.732015	1.04677	-0.0260683	7.97866	7.99459	7.20725	-0.182657	6.57622	0.805198	6.89045	3.79806	4.70088	6.09241	5.6053	4.23041	0.827018	2.42726	3.63435	7.76754	0.469937		AUDpo	0.698717	0.000123633	0.403671	0.23279	1.84094e-06	0.415593	0.765401	0.850856	0.0619823	0.161097	0.736617	0.473584	0.309058	0.97949	2.5457e-07	2.47444e-07
AUDv	-0.21905	3.78986	-0.730737	0.583963	5.69813	2.95634	2.00321	1.37066	0.988147	-0.645018	0.693921	1.16074	1.14348	-1.04807	3.87099	3.15131	4.80785	0.240484	3.82597	3.43387	5.81847	3.62639	4.04669	5.55299	3.97135	1.18924	1.4811	8.82239	8.27443	4.74314	9.74364		AUDv	0.829076	0.00134136	0.474345	0.566492	2.10349e-05	0.00844966	0.0604475	0.187334	0.336179	0.527052	0.49659	0.260911	0.267822	0.308477	0.00111951	0.00552245
B
awake-NREM	All Connections		intra-hete	inter-hete	homo		awake-REM	All Connections		intra-hete	inter-hete	homo		REM-NREM	All Connections		intra-hete	inter-hete	homo
		t_stastic	10.1301	9.00118	7.27495				t_stastic	3.37031	4.03012	6.24198				t_stastic	10.8246	9.5016	5.68214
		p_value	7.32e-09	4.4e-08	9.23e-07				p_value	0.00340829	0.000785353	6.89e-06				p_value	2.6e-09	1.95e-08	2.17e-05
	Paired Connections		intra-hete	inter-hete				Paired Connections		intra-hete	inter-hete				Paired Connections		intra-hete	inter-hete
		t_stastic	9.3743	9.00118					t_stastic	3.53078	4.03012					t_stastic	11.0309	9.5016
		p_value	2.39e-08	4.4e-08					p_value	0.00238775	0.000785353					p_value	1.93e-09	1.95e-08
[truncated: 15 more columns]

## Sheet: Figure S8(right)
awake(t statistic)																																		awake(p value)
	FRP	ACAd	PL	Mos	Tea	SSs	SSp-bfd	SSp-tr	SSp-ll	SSp-ul	SSp-un	SSp-n	SSp-m	Mop	VISal	VISl	VISp	VISpl	VISli	VISpor	VISrl	VISa	VISam	VISpm	RSPagl	RSPd	RSPv	AUDd	AUDp	AUDpo	AUDv			FRP	ACAd	PL	Mos	Tea	SSs	SSp-bfd	SSp-tr	SSp-ll	SSp-ul	SSp-un	SSp-n	SSp-m	Mop	VISal	VISl
FRP	5.19401	-1.60968	-0.518709	1.80619	3.0778	0.609444	0.583654	-0.79451	0.226927	1.3798	0.211874	1.90046	2.36371	2.14278	2.54716	2.25124	2.23719	0.750302	2.84357	2.20308	2.15377	-0.124202	0.106621	0.673214	0.414469	-1.69805	-1.0869	1.53294	1.38233	1.66526	3.68622		FRP	6.11233e-05	0.124865	0.610282	0.0876383	0.00648655	0.549846	0.566696	0.437249	0.823038	0.184549	0.834586	0.0735102	0.0295424	0.0460486	0.0202196	0.0371024
ACAd	-0.630116	4.66043	4.18018	0.675058	-0.447096	0.148634	-0.182375	-2.59797	0.697772	1.50696	-0.946771	1.23929	1.24867	0.999762	-5.10059	-0.581263	0.333255	-0.712877	-0.711169	0.0906932	-2.77809	-1.25949	-0.151359	0.0431658	-0.988632	-2.70382	-1.24735	-0.435464	-0.135965	-2.6978	1.30506		ACAd	0.536537	0.000194624	0.000562445	0.508218	0.660139	0.883495	0.857327	0.0181768	0.494236	0.14917	0.356293	0.231153	0.227782	0.330677	7.47167e-05	0.568271
PL	-0.778409	-1.85786	4.82693	-0.0578202	0.997239	-0.801084	-0.41334	-1.76046	0.386385	0.913234	-0.788821	0.0378639	0.915255	1.49371	-1.4379	0.405343	0.355703	-0.0771958	0.892474	0.775204	-1.7846	-2.19663	-1.31751	-1.41989	-0.584125	-2.06773	-1.13525	0.0646154	0.450107	-0.39269	3.5713		PL	0.44644	0.0796245	0.000135217	0.954529	0.331867	0.433531	0.68424	0.0953107	0.703741	0.37319	0.440483	0.970213	0.372157	0.152575	0.167622	0.690003
Mos	-0.0707432	3.82903	2.56112	8.43218	1.76419	4.87419	4.83007	0.242611	2.62432	3.57868	2.9818	5.22041	3.97595	6.03039	-0.525508	0.961903	2.56139	0.787452	1.55193	2.36435	2.71087	1.15612	1.63972	1.92088	0.671823	-0.691549	1.32196	2.68317	0.650261	0.520879	4.56487		Mos	0.944382	0.00122925	0.0196376	1.14924e-07	0.0946646	0.000121988	0.000134295	0.81105	0.017196	0.00214662	0.00799546	5.77616e-05	0.000886043	1.05906e-05	0.605644	0.348843
Tea	2.2311	-1.62401	-0.792404	0.610596	10.4037	1.37947	1.33187	2.72461	0.351479	0.737764	1.19234	1.50308	1.96249	0.403682	12.2737	9.0491	11.9002	2.76036	9.70968	3.57281	6.66787	2.36156	3.31936	8.68452	3.37741	0.423238	-1.57728	3.15382	4.4592	8.72363	4.8822		Tea	0.0386323	0.121756	0.438445	0.5491	4.84095e-09	0.184648	0.199523	0.0139048	0.72931	0.470167	0.248612	0.150161	0.065353	0.691202	3.50692e-10	4.0613e-08
SSs	0.727412	-0.357219	-0.962793	3.70804	3.24714	13.2163	6.62684	5.05991	2.78863	4.3805	4.85031	6.75951	3.18991	3.31298	6.13787	3.36387	4.02514	2.63859	4.39638	3.22601	7.84668	5.36951	5.44434	2.77627	3.99169	3.39777	1.76915	7.76714	1.75737	3.66783	3.856		SSs	0.476329	0.725082	0.348408	0.00160956	0.00447347	1.05069e-10	3.20355e-06	8.15649e-05	0.0121286	0.000360696	0.000128499	2.47143e-06	0.00507372	0.00386879	8.50807e-06	0.00345719
SSp-bfd	0.366812	-1.46422	-0.493317	6.72009	-0.60541	11.1823	14.198	7.43347	5.59684	6.09372	8.91824	5.5847	1.51523	4.43047	2.77175	-0.637536	1.3479	1.03823	-0.569753	0.0793162	8.79793	8.50275	5.49007	2.04737	3.4318	4.02371	3.21106	6.47638	2.76108	1.63866	0.731976		SSp-bfd	0.718036	0.160381	0.627754	2.66881e-06	0.552464	1.55825e-09	3.22082e-11	6.86304e-07	2.60005e-05	9.30712e-06	5.04416e-08	2.66719e-05	0.147077	0.000322958	0.0125745	0.531802
SSp-tr	-0.72161	-1.19344	0.639507	0.339786	-0.906039	1.88848	0.998775	10.0697	5.27302	1.36302	1.75919	-1.28137	-0.555366	2.86162	0.177601	-0.895052	-0.813658	-0.188528	-1.19936	-1.01992	0.116316	5.8281	3.43332	0.817641	4.71271	2.87354	1.04076	2.85912	4.24809	1.29329	0.91864		SSp-tr	0.479804	0.248189	0.530548	0.737951	0.376884	0.0751863	0.331142	8.02484e-09	5.16141e-05	0.189684	0.0955323	0.216324	0.585481	0.010369	0.86102	0.382572
SSp-ll	-0.682754	0.546627	1.22098	0.493939	-1.53873	0.410139	0.680147	7.25517	9.28866	4.16084	3.33164	-0.63083	1.0015	3.96634	-1.51364	-1.55376	-0.897928	-1.35413	-2.31759	-1.29366	-0.554235	2.54739	1.96047	1.19509	2.94625	1.2954	1.19545	0.695521	1.59351	0.226387	0.0571079		SSp-ll	0.503456	0.591347	0.237848	0.627322	0.141265	0.686544	0.505066	9.57449e-07	2.74579e-08	0.00058715	0.00371257	0.53608	0.329861	0.000905225	0.147478	0.137647
SSp-ul	-0.510549	0.257025	0.852168	2.69154	-0.487802	2.48092	7.09352	7.07976	9.30365	30.6162	17.8859	3.0684	3.20314	9.55	-0.86424	-0.609538	1.39179	0.438524	-1.10114	1.02651	3.5283	5.06892	3.32677	1.4779	2.84503	0.686567	2.25084	1.97278	0.573732	-0.807641	0.971576		SSp-ul	0.615871	0.800075	0.405317	0.0149172	0.631579	0.0232093	1.29969e-06	1.33415e-06	2.67995e-08	5.59731e-17	6.56535e-13	0.0066212	0.00492835	1.80532e-08	0.398827	0.549785
SSp-un	-0.462721	-0.910001	0.683888	3.48005	-1.83194	5.27733	11.7174	8.74523	9.2396	17.4157	18.6721	4.41303	3.11169	8.30997	-0.800338	-1.49885	-0.218328	-0.112785	-1.84086	-1.08241	3.46078	6.85143	2.84816	0.358086	2.19551	2.24458	2.25919	3.04801	1.15961	-0.616764	-0.143418		SSp-un	0.649109	0.374847	0.502756	0.00267249	0.0835607	5.11421e-05	7.39944e-10	6.73944e-08	2.97332e-08	1.03442e-12	3.14263e-13	0.000335655	0.00602323	1.4202e-07	0.433952	0.151247
SSp-n	0.305151	1.19633	-0.716308	3.63808	2.17239	6.62718	5.24427	4.64274	3.62707	7.91339	7.09967	11.1199	5.41886	5.67805	2.64894	1.96224	2.87882	2.39682	2.91374	3.20264	4.33464	4.40922	3.587	1.61582	3.73058	1.82202	1.73752	3.01572	-0.275729	0.997873	1.6706		SSp-n	0.763752	0.24709	0.482992	0.00188088	0.0434281	3.20143e-06	5.48862e-05	0.000202329	0.00192753	2.86067e-07	1.28458e-06	1.70261e-09	3.78448e-05	2.19355e-05	0.0163254	0.0653841
SSp-m	1.0069	0.536779	-0.519146	2.79081	2.90503	2.10028	2.32295	2.09848	2.73112	4.64446	4.07048	6.24036	7.51416	3.67877	2.32303	2.48119	3.05236	2.04137	3.20817	3.42769	3.0938	1.98898	2.66113	2.66574	1.30058	-0.896716	0.0500183	1.52109	0.26215	1.40081	2.67683		SSp-m	0.327329	0.597993	0.609984	0.0120721	0.00944217	0.0500632	0.0320995	0.05024	0.0137133	0.000201565	0.000717869	6.9147e-06	5.91125e-07	0.001718	0.0320939	0.0231966
Mop	0.725327	3.40887	0.281746	5.10428	2.17611	2.66892	3.31582	1.72137	3.48357	5.84037	4.41695	5.70877	5.64515	10.9973	1.20963	1.74668	3.92004	1.37539	2.3457	3.01006	4.05603	2.08763	2.59712	3.53521	1.05651	-0.614262	1.46808	1.95011	-0.11491	0.873359	3.32012		Mop	0.477576	0.0031294	0.781352	7.41241e-05	0.0431092	0.0156498	0.00384466	0.102326	0.00265168	1.56536e-05	0.000332755	2.05732e-05	2.3497e-05	2.02873e-09	0.242068	0.0977345
VISal	1.70844	-2.86587	-1.0535	1.16729	0.834248	4.35421	3.92346	3.79451	1.1498	-0.326672	1.04187	-0.701354	0.0887289	1.07134	24.0509	5.8878	11.6659	0.383987	3.1373	-1.1457	12.7768	3.49041	4.64638	9.87933	3.68426	2.84693	-0.427329	5.58789	4.25066	8.1813	-1.06323		VISal	0.104741	0.0102746	0.306048	0.258323	0.415076	0.000382303	0.000995971	0.00132754	0.265274	0.747684	0.311262	0.492051	0.930277	0.298172	3.9044e-15	1.41928e-05
VISl	3.03069	-2.08613	0.157279	1.49799	5.30962	2.42992	2.41997	2.64856	0.404888	0.494057	0.446524	0.919631	1.39339	1.05723	8.62169	15.1098	17.499	1.21823	11.1726	0.0286297	5.17884	1.90031	2.82989	11.7945	5.51615	3.0625	-1.85277	2.32744	2.62166	4.25837	2.45446		VISl	0.00718885	0.0514687	0.876776	0.151467	4.7737e-05	0.0257901	0.0263239	0.0163386	0.690331	0.627241	0.660544	0.369926	0.180472	0.304389	8.30724e-08	1.14088e-11
VISp	3.08777	-2.21569	1.19753	3.61577	4.23454	2.23367	1.89011	2.22682	0.832117	1.20896	0.712091	1.01274	1.79167	2.94431	7.80865	11.0282	24.142	0.144839	9.67811	-1.30033	5.72129	2.38663	5.80224	18.705	10.0218	4.64252	-2.52226	2.4222	3.01583	5.0273	1.82028		VISp	0.00634679	0.0398412	0.246634	0.00197663	0.000498477	0.0384337	0.074957	0.0389646	0.416247	0.242319	0.485537	0.324605	0.0900139	0.008673	3.45363e-07	1.94085e-09
VISpl	1.25481	0.138085	-0.256431	1.78169	4.40736	1.00612	1.27586	1.32071	-0.380937	1.37145	1.36352	2.52681	2.28426	0.925719	5.30833	4.04822	4.9004	6.22649	5.07969	4.91576	3.43776	1.28799	1.69346	2.09587	2.3659	0.27713	-0.927515	1.97291	1.47582	3.03109	3.27756		VISpl	0.225598	0.891706	0.800526	0.0916785	0.000339883	0.32769	0.218226	0.203145	0.707708	0.18709	0.18953	0.0210968	0.0347155	0.366838	4.78687e-05	0.00075432
VISli	3.05151	-1.96875	-0.443935	1.13294	9.22763	1.91883	2.08997	3.10865	0.163189	0.594927	1.13814	1.07561	1.53308	0.775708	10.9739	13.6731	15.5831	1.75187	14.8805	1.22724	5.79283	2.09864	2.63729	9.9382	3.54965	1.29221	-1.53919	2.69373	2.85973	6.25875	2.74834		VISli	0.00686971	0.0645756	0.66238	0.272107	3.03174e-08	0.0710057	0.0510837	0.00606341	0.872188	0.559298	0.269985	0.296309	0.142644	0.447994	2.09795e-09	6.00769e-11
VISpor	0.98822	-0.272721	-0.550698	1.32659	5.60653	1.04673	1.06833	1.52499	-0.409846	1.18101	1.22015	2.38368	2.22787	0.506332	6.54722	4.87765	5.84977	3.92277	6.25566	5.60024	4.17575	1.26687	2.03826	3.3783	2.72329	-0.0745045	-1.20408	2.16188	1.94521	4.00554	3.96297		VISpor	0.336144	0.788172	0.588611	0.201231	2.54773e-05	0.309078	0.299489	0.14464	0.686756	0.25297	0.238152	0.0283601	0.0388829	0.618769	3.7476e-06	0.000121075
VISrl	1.60036	-3.26783	-0.709237	2.43787	-0.347508	3.95518	6.72993	5.38561	1.84125	0.640982	2.62719	-0.545907	-0.368272	1.86145	8.17526	1.11665	5.53478	-0.27867	0.151014	-1.65941	16.9794	5.80094	7.07451	8.01824	4.04546	3.0842	0.271784	5.35806	6.16014	4.23337	-0.887234		VISrl	0.126923	0.00427414	0.487263	0.0253707	0.73224	0.000927996	2.61804e-06	4.06104e-05	0.0821267	0.529612	0.0170923	0.591832	0.716965	0.0790921	1.79748e-07	0.278831
VISa	0.294451	-1.35122	-0.290456	1.97837	-0.0295927	3.7283	2.90825	7.12279	2.77126	1.24088	2.45864	0.62404	0.36686	2.72774	2.72728	-0.243872	0.984085	0.274045	-0.394996	-0.624726	5.36834	8.22546	9.61614	4.39252	6.2314	3.30749	0.809056	5.09338	6.19005	3.11641	1.52992		VISa	0.771782	0.193366	0.774787	0.0633993	0.976718	0.00153855	0.00937672	1.22939e-06	0.0125876	0.23058	0.0243057	0.54043	0.718001	0.0138124	0.0138258	0.810088
VISam	0.622663	0.150999	-0.161235	1.29831	0.0719353	2.04907	1.02426	2.28137	0.561541	0.392702	0.636324	0.26237	0.956672	2.59813	3.9846	0.216848	1.9278	-0.105108	-0.11495	-1.33349	2.0053	5.2462	10.386	8.14344	7.48978	3.99318	0.429484	3.18014	4.54933	4.47282	0.400686		VISam	0.541315	0.881656	0.873705	0.210569	0.943447	0.0553205	0.319281	0.0349182	0.581354	0.699151	0.532574	0.796016	0.351406	0.0181708	0.000869128	0.830766
VISpm	1.19018	-2.88093	-0.732323	0.22607	0.818637	3.83892	0.902417	1.4291	-0.0740475	0.0922501	0.451465	0.402343	1.89058	4.0853	4.81605	1.85201	5.43173	-0.371992	1.24003	-1.73476	1.70747	1.07064	5.5026	23.7461	6.0541	3.04374	-0.495228	2.82347	4.33859	4.7453	0.616205		VISpm	0.249438	0.00994651	0.4734	0.823694	0.4237	0.00120245	0.378753	0.170101	0.941789	0.927518	0.657047	0.69217	0.0748901	0.000694579	0.000138463	0.0804982
RSPagl	0.643092	1.05315	1.31252	1.21033	-0.130522	1.43828	0.421894	0.945632	0.585116	0.574192	0.0377474	0.0419583	0.756931	4.64292	2.90006	0.527248	1.68391	-0.179401	-0.0674099	-1.40561	-0.0559518	1.41795	4.69574	7.69539	6.86227	4.48293	0.40416	1.66133	2.68978	2.84003	0.462769		RSPagl	0.528273	0.306204	0.205834	0.241806	0.897601	0.167516	0.678099	0.356859	0.565733	0.572944	0.970305	0.966994	0.458885	0.000202249	0.00954421	0.60446
RSPd	0.529602	2.91777	1.38611	1.17349	-0.482621	0.382263	0.752026	-1.77226	0.418943	1.24792	-0.121249	1.0442	0.912272	1.01635	1.79612	0.409359	0.579615	0.521982	-0.11869	-0.391787	-0.449034	-0.00495312	1.04666	1.83233	1.4222	4.64999	2.79608	0.307217	1.00797	2.15729	-0.441969		RSPd	0.602859	0.00918581	0.182645	0.255893	0.635182	0.706743	0.461757	0.0932774	0.680215	0.228051	0.904837	0.310215	0.373683	0.322929	0.0892797	0.687106
RSPv	0.899218	4.43662	1.22492	1.07558	1.01994	-0.268501	-0.00647641	-2.74919	0.459344	1.71738	-0.595638	2.09	1.36636	0.1688	0.413221	1.5067	1.18372	1.81244	1.42792	1.44239	-0.876034	-0.915011	-0.258796	0.360829	-0.440923	0.654014	8.50645	-0.257611	-0.364396	0.700468	0.390762		RSPv	0.380409	0.000318597	0.236395	0.296323	0.321272	0.791367	0.994904	0.013195	0.651486	0.103066	0.558832	0.0510803	0.188653	0.867837	0.684326	0.149236
AUDd	1.28655	-1.69847	-1.79788	1.54752	2.2389	8.93642	7.54616	4.86582	0.947282	0.466805	2.76763	1.36155	0.475579	1.42329	10.8305	3.48224	5.56157	2.16292	3.04709	1.62101	11.8114	5.55224	4.67164	4.95675	2.11906	2.08176	2.4215	19.826	8.49325	7.75097	4.22813		AUDd	0.214552	0.106639	0.088991	0.13914	0.0380328	4.8939e-08	5.57284e-07	0.000124232	0.35604	0.64624	0.0126858	0.19014	0.640095	0.171754	2.58091e-09	0.00265952
AUDp	1.29706	-2.72315	-1.70649	0.254623	4.50775	3.71857	2.86833	3.97589	0.204429	-1.15306	0.390601	0.0930297	0.634097	0.358581	12.471	5.45784	8.09286	2.42103	5.15457	2.37828	8.65017	4.80673	7.22943	10.4195	3.63896	3.09388	-0.62811	10.4376	13.6396	12.7078	7.06566		AUDp	0.210992	0.0139481	0.105109	0.801901	0.000272306	0.00157225	0.0102203	0.000886161	0.840312	0.263968	0.700676	0.926908	0.533994	0.72408	2.70852e-10	3.48466e-05
AUDpo	2.31711	-2.61366	-1.7792	0.268409	5.38034	2.3836	2.16996	3.27499	0.155075	-0.995138	0.412123	-0.356172	1.01998	0.630441	20.2355	7.25369	12.3702	1.61924	7.02352	0.827457	9.2482	3.29408	4.47727	9.74338	3.26326	2.86703	-1.0634	6.09313	9.6334	20.6081	3.21075		AUDpo	0.0324818	0.0175867	0.0920993	0.791437	4.10675e-05	0.0283646	0.043638	0.00420716	0.878488	0.33286	0.685116	0.725852	0.321253	0.536329	7.86867e-14	9.60117e-07
AUDv	1.90013	-1.59135	-0.959812	0.871501	7.27724	4.19774	3.17151	4.03154	0.850061	1.35263	2.0004	2.33736	1.80647	0.426392	9.99146	5.26274	6.34815	2.54592	6.7283	4.14791	8.06593	4.4465	5.42195	7.55604	2.85512	-0.179928	-1.33322	7.494	6.45514	8.71025	9.12206		AUDv	0.0735559	0.12894	0.349866	0.394956	9.18582e-07	0.000540934	0.00528296	0.000782867	0.406457	0.192922	0.0607743	0.0311725	0.0875928	0.674878	9.04908e-09	5.27606e-05
NREM(t statistic)																																		NREM(p value)
	FRP	ACAd	PL	Mos	Tea	SSs	SSp-bfd	SSp-tr	SSp-ll	SSp-ul	SSp-un	SSp-n	SSp-m	Mop	VISal	VISl	VISp	VISpl	VISli	VISpor	VISrl	VISa	VISam	VISpm	RSPagl	RSPd	RSPv	AUDd	AUDp	AUDpo	AUDv			FRP	ACAd	PL	Mos	Tea	SSs	SSp-bfd	SSp-tr	SSp-ll	SSp-ul	SSp-un	SSp-n	SSp-m	Mop	VISal	VISl
FRP	3.9566	-1.28744	1.79229	2.29346	2.83569	1.49231	1.01347	-1.17633	-0.0366274	0.920115	-0.490053	1.90077	1.88243	2.25022	0.838415	1.67276	2.87676	0.960489	1.63834	2.84191	1.03495	0.0835509	0.347561	0.61604	1.95707	-1.47456	-0.747939	3.24991	2.99217	1.22953	4.36182		FRP	0.000925067	0.21425	0.0899111	0.0340758	0.0109641	0.152937	0.324267	0.254784	0.971185	0.36968	0.630016	0.0734681	0.0760456	0.0371784	0.412793	0.111666
ACAd	-0.632879	7.97907	3.55123	0.95609	2.16167	0.77668	0.153177	-2.92128	-0.363107	0.149401	-0.98694	1.99441	0.851125	1.05876	0.419082	1.23049	3.50572	0.293378	1.23178	2.21826	0.123707	-0.464446	1.21473	2.46381	-0.197939	-2.55864	0.144836	2.46078	3.24008	1.19415	5.07556		ACAd	0.534771	2.54384e-07	0.0022817	0.351692	0.0443609	0.447435	0.879963	0.00911621	0.720754	0.882898	0.336754	0.0614779	0.405881	0.30371	0.680114	0.234352
PL	-0.560675	-1.64374	9.30218	1.10188	2.50818	1.16239	1.0028	-1.7932	0.156301	0.571718	-0.46241	1.70108	1.34957	1.48487	0.420423	1.34529	2.70339	0.395862	1.4076	2.48526	0.163008	-0.538101	0.0305446	0.316609	1.29323	-2.25002	-0.740259	4.89688	3.19339	0.941461	6.13248		PL	0.581931	0.117582	2.68631e-08	0.285029	0.0219319	0.260258	0.329248	0.0897606	0.877535	0.574584	0.649328	0.106138	0.193884	0.15488	0.679153	0.195236
Mos	-0.620517	1.15031	1.61261	9.61794	2.39506	5.21932	5.26929	0.815185	1.78021	2.63715	2.44202	4.10522	1.8379	5.09413	0.826363	1.10295	4.90495	0.986696	1.18313	3.06805	4.64393	1.33135	2.51547	2.44174	1.32979	-1.33672	0.724169	4.58855	2.83878	1.77753	5.34564		Mos	0.542695	0.265071	0.124223	1.62094e-08	0.0277062	5.78968e-05	5.20277e-05	0.425622	0.0919285	0.0167371	0.0251545	0.000664464	0.0826407	7.57633e-05	0.419418	0.284577
Tea	2.1418	-1.3119	0.361756	1.16703	14.6755	2.1496	1.42566	2.00536	0.314492	0.266585	-0.81115	1.19861	2.14166	0.518665	7.93743	14.7014	19.818	1.81419	12.5608	2.72368	4.85423	2.77789	5.36795	11.2028	7.33687	0.335917	-1.7751	1.79901	3.50693	6.7035	3.34112		Tea	0.0461381	0.20604	0.721746	0.258427	1.85763e-11	0.0454332	0.171078	0.0601978	0.756763	0.792819	0.427876	0.246223	0.0461506	0.610312	2.74021e-07	1.80369e-11
SSs	-0.925759	-1.59603	0.552942	1.86697	1.9126	9.23053	7.71229	6.10602	4.83937	5.77378	6.08609	7.05873	2.34386	0.919567	2.59111	2.65415	3.85164	2.79857	2.59276	3.04399	4.85871	5.74208	1.81	-0.944545	4.03225	4.18984	1.17871	6.17922	1.29943	1.31291	3.48196		SSs	0.366818	0.127889	0.587106	0.0782802	0.0718459	3.01748e-08	4.1124e-07	9.07695e-06	0.000131597	1.79703e-05	9.45271e-06	1.38867e-06	0.0307631	0.369959	0.0184407	0.0161468
SSp-bfd	-0.47946	0.537645	-0.298483	2.03107	-0.0531434	7.39371	12.8543	8.67575	5.60685	5.27797	8.97172	3.80905	1.21625	1.22204	1.91033	1.0536	1.48453	1.97406	0.652194	0.616762	5.18525	7.55489	3.18291	0.30464	2.32747	3.88895	2.58484	5.20203	1.07995	1.42693	0.793341		SSp-bfd	0.637385	0.597407	0.768753	0.0572843	0.958203	7.38918e-07	1.65509e-10	7.57887e-08	2.54605e-05	5.10716e-05	4.61545e-08	0.00128521	0.239599	0.237455	0.0721542	0.306003
SSp-tr	-0.446343	1.29277	-1.05638	0.659809	0.558353	1.47156	1.06828	9.52323	5.52807	1.87243	2.44787	-1.24786	1.19248	3.05823	1.18819	0.454538	-2.03187	0.99925	0.811842	0.436914	-0.180915	6.95221	4.26137	0.29874	5.17477	3.22505	1.71764	6.29331	4.45564	2.62636	1.65709		SSp-tr	0.660672	0.212439	0.304766	0.517731	0.583483	0.158407	0.299512	1.88385e-08	3.00457e-05	0.0774848	0.0248525	0.228074	0.248558	0.00676973	0.250201	0.654876
SSp-ll	-0.241543	2.07668	-0.381158	2.19021	0.826758	0.041342	1.61498	7.8618	8.59441	3.93647	4.57937	-0.331076	2.26003	4.2114	0.613349	0.115939	-0.106312	1.08157	0.307341	1.77217	0.170116	4.30083	3.55179	1.75607	3.99623	2.16702	2.17088	3.24649	2.78936	2.27103	2.00041		SSp-ll	0.811865	0.0524274	0.707548	0.0419174	0.4192	0.967478	0.123708	3.13824e-07	8.70215e-08	0.000967508	0.000232567	0.74441	0.0364525	0.000524756	0.547318	0.908984
SSp-ul	-0.906973	0.113259	0.994502	3.56575	1.36114	5.22572	8.75351	6.73303	8.02862	22.8227	16.0875	5.24414	2.82299	11.8542	0.633649	1.02124	5.4152	2.32708	0.130108	5.1622	3.15003	4.45579	4.64704	0.883849	4.83156	1.65768	1.49398	3.82759	1.68955	1.04009	2.77943		SSp-ul	0.376403	0.911079	0.33316	0.00220922	0.190269	5.71082e-05	6.64609e-08	2.60229e-06	2.32909e-07	9.74906e-15	3.97403e-12	5.49014e-05	0.0112672	6.14229e-10	0.534279	0.32067
SSp-un	-1.67915	0.0547147	1.0017	2.70672	-0.223264	5.92024	10.3405	7.885	8.14534	17.746	18.9694	4.96959	2.70106	7.4449	0.509045	0.412847	1.93387	1.73592	-0.267277	2.54852	2.39395	5.70756	2.91246	-1.59922	3.84817	3.80552	2.01669	4.01493	1.21128	0.836296	1.52968		SSp-un	0.110397	0.956969	0.329766	0.0144439	0.825844	1.32752e-05	5.32131e-09	3.01009e-07	1.89463e-07	7.50769e-13	2.39605e-13	9.91627e-05	0.0146189	6.71902e-07	0.616904	0.684595
SSp-n	-1.01123	-1.90276	0.890228	2.42906	0.851104	5.82951	6.70909	6.07172	6.13918	9.63686	8.52154	12.2335	4.29329	3.57016	0.59947	1.42365	3.25779	2.31858	0.935562	2.8027	3.21285	4.45037	-0.019593	-2.47355	3.71402	3.17352	0.841351	2.87319	-0.0155649	-0.371942	1.75599		SSp-n	0.325308	0.0731933	0.385088	0.0258358	0.405892	1.60093e-05	2.72676e-06	9.73369e-06	8.48541e-06	1.5732e-08	9.85598e-08	3.69813e-10	0.000437559	0.00218769	0.556331	0.171651
SSp-m	0.220757	-1.29243	1.34679	3.29113	2.07347	3.18919	3.66647	2.23052	3.35373	4.46135	3.55736	5.6224	8.27946	3.44997	0.522885	1.8321	3.93048	1.87087	1.57549	3.36898	2.65892	1.09734	0.737488	-0.211735	2.97652	-1.00849	-0.630378	2.11244	0.943771	-0.0409027	2.74665		SSp-m	0.827767	0.212554	0.194761	0.00406003	0.0527566	0.00508178	0.00176571	0.0386772	0.00353567	0.00030166	0.00225079	2.46435e-05	1.49775e-07	0.00285695	0.607431	0.0835356
Mop	-0.284924	0.154246	1.47116	4.83869	1.69639	4.11555	5.06785	2.76075	3.70552	6.01732	4.31497	5.08347	3.72468	12.2954	0.0696869	0.845363	6.11687	1.31843	0.635025	3.41966	6.08106	2.20963	2.69589	1.4092	1.38688	-1.0696	0.517664	3.35952	1.5073	0.175032	3.77401		Mop	0.778955	0.879132	0.158514	0.000131795	0.107038	0.000649358	8.01804e-05	0.0128736	0.00161863	1.08774e-05	0.000417023	7.75235e-05	0.00155102	3.40829e-10	0.945211	0.409005
VISal	1.9255	-0.0396212	0.295416	3.72505	0.931874	3.43038	4.98414	3.45953	1.76352	1.22201	2.51234	1.08687	0.561077	1.19157	16.0958	6.57926	8.93022	-0.195223	4.14338	-1.94072	10.1357	3.88525	7.45572	9.77402	4.99776	3.0838	-0.630621	1.62741	1.18374	6.0413	-2.60633		VISal	0.0701145	0.968831	0.771057	0.00154975	0.363733	0.00298375	9.60854e-05	0.00279699	0.0947801	0.237467	0.0217428	0.291435	0.581664	0.248904	3.93946e-12	3.51798e-06
VISl	2.90216	-1.35518	1.07055	2.02972	3.96449	2.89679	2.12277	1.64891	0.905168	1.22945	0.0845287	1.55191	1.38209	1.11006	5.55625	19.789	27.9604	0.475261	12.9104	-0.995595	3.98566	1.48461	4.48311	14.1467	7.61496	1.14904	-2.49668	0.487427	1.12435	2.01095	-0.164935		VISl	0.00950103	0.192124	0.298517	0.0574341	0.000908948	0.00961187	0.0479011	0.116509	0.377333	0.234732	0.933569	0.138088	0.183856	0.281585	2.83152e-05	1.15671e-13
VISp	2.7822	-0.867592	1.22654	3.12812	4.08106	2.3911	2.27131	1.01346	0.229872	2.56109	0.625096	1.83956	1.66631	2.09698	5.47222	17.561	39.7145	0.173146	13.8309	-1.13013	4.73807	2.01037	7.66463	18.8122	11.5972	3.7138	-2.6654	0.351987	1.42081	2.5394	-0.0284717		VISp	0.0122967	0.397037	0.235799	0.00581037	0.00070116	0.027932	0.0356344	0.324269	0.820783	0.0196386	0.539752	0.0823865	0.112958	0.0503875	3.38032e-05	8.97753e-13
VISpl	1.23711	-0.825106	0.71199	1.60702	4.33584	1.98153	1.41572	0.747695	-0.119418	0.926362	-0.138429	2.06949	2.29103	1.32526	2.77647	4.36601	6.40844	6.90671	4.55561	5.33074	2.47027	0.779967	1.96429	3.32859	3.46136	-1.13629	-1.29843	2.11919	2.23067	2.07138	3.36318		VISpl	0.231945	0.420113	0.485598	0.12545	0.000398181	0.0630162	0.173928	0.464301	0.906267	0.366513	0.891439	0.0531669	0.0342438	0.201661	0.0124482	0.000372446
VISli	2.62128	-1.43232	0.720038	1.98535	9.53228	2.55668	1.77621	1.99881	0.687056	0.852091	-0.125546	1.17875	1.25366	0.917675	7.08244	27.7645	28.6255	0.74864	22.4326	-0.118434	4.16993	1.70556	4.85208	12.3359	7.23989	1.27411	-2.06149	0.796575	1.4202	3.52085	-0.100738		VISli	0.0173065	0.169192	0.480748	0.0625567	1.8569e-08	0.0198209	0.0926045	0.0609604	0.500805	0.405358	0.901483	0.253847	0.226004	0.370922	1.32737e-06	3.14185e-16
VISpor	1.09069	-1.20252	0.578716	1.28987	6.08278	1.94625	1.09932	0.88244	-0.18076	0.727781	-0.667391	1.8505	2.17331	0.995798	3.838	5.63937	9.07309	3.68503	6.18141	6.40188	3.04532	0.976839	3.11786	6.0484	4.61246	-1.19845	-1.62971	2.15567	2.59714	3.11632	3.69531		VISpor	0.289794	0.244743	0.569952	0.213422	9.51678e-06	0.067406	0.286115	0.389172	0.858575	0.476109	0.512989	0.0807248	0.0433496	0.332547	0.00120492	2.37833e-05
VISrl	1.65298	1.31438	-0.156553	3.31903	-0.0209074	1.34857	7.51379	5.54998	2.1186	1.69501	4.05217	-0.00659606	0.0655857	1.15186	7.26638	2.08255	5.54475	-0.295334	1.2955	-2.06298	17.9751	6.85391	11.7732	8.68655	4.23038	3.12546	0.352511	1.77984	1.50816	4.16376	-2.55428		VISrl	0.11567	0.205223	0.877339	0.0038175	0.98355	0.194199	5.91527e-07	2.86912e-05	0.048295	0.107303	0.000747715	0.99481	0.948431	0.264451	9.37497e-07	0.0518296
VISa	0.610074	1.33291	-1.20182	0.849553	0.811374	1.32702	1.66794	8.08714	2.80498	1.53753	2.43972	-0.716534	0.653643	1.89009	3.18316	1.1722	-0.0426411	0.789066	1.50769	-0.221159	2.42421	13.494	10.8401	4.95573	6.03261	3.16962	1.28704	7.25016	5.36774	3.88556	0.587609		VISa	0.549438	0.199187	0.245006	0.406732	0.42775	0.201091	0.11263	2.0996e-07	0.0117109	0.141557	0.0252743	0.482856	0.521606	0.0749601	0.0051496	0.256397
VISam	1.10958	1.85904	-0.850945	1.05321	0.716088	-0.0591731	0.0621335	0.591227	-0.296219	0.585498	0.822756	-0.616499	0.944429	1.52723	4.66082	1.83916	0.462211	-0.0923709	2.21922	-1.34295	1.10299	2.92857	16.4013	8.91129	8.27595	3.62077	0.77932	0.703533	2.81683	4.84033	-1.58177		VISam	0.281783	0.079449	0.405978	0.306177	0.483124	0.953466	0.951141	0.56172	0.770453	0.565482	0.421413	0.545284	0.357456	0.144085	0.000194458	0.0824479
VISpm	1.50932	0.332004	-0.554518	2.26893	1.86095	1.11528	0.759105	-0.0757086	-0.624497	1.11016	0.940039	1.379	1.60892	4.60988	5.3907	4.56212	6.1	-0.113896	4.92295	-1.5051	2.26882	0.461245	8.03827	21.4369	10.2711	4.3252	-0.147677	-0.105961	1.47546	4.21648	-1.54497		VISpm	0.148571	0.743721	0.586049	0.0358057	0.0791661	0.279401	0.457616	0.940486	0.540137	0.281543	0.359643	0.184791	0.125032	0.000217476	4.01742e-05	0.000241563
RSPagl	1.28937	2.39855	-0.372225	1.77457	1.16667	1.14943	0.0595922	-0.70073	-0.803192	0.791917	0.291059	0.339081	1.27971	6.42338	4.35905	3.02085	-0.176753	0.0739209	3.0635	-1.02719	-0.191812	-0.41733	5.36203	5.43074	12.6951	4.83848	0.617482	0.102484	2.32199	3.85289	-0.315759		RSPagl	0.213592	0.0275087	0.714072	0.0928828	0.258568	0.265422	0.953137	0.492431	0.432342	0.438722	0.774334	0.738473	0.216896	4.7913e-06	0.000378231	0.00734448
RSPd	1.45229	3.9854	-0.0372875	1.94787	0.439566	-0.401361	-0.269071	-2.98623	-1.85318	0.106081	-0.424448	0.458772	1.82362	1.48307	2.79251	2.09541	-1.77975	0.261202	2.57586	-0.513423	-0.588153	-1.51836	0.368921	0.140255	0.500667	5.77939	2.40052	-1.35512	0.650575	2.58575	-1.64564		RSPd	0.163631	0.000867581	0.970666	0.067199	0.665484	0.692879	0.790935	0.00791897	0.0803225	0.916691	0.676269	0.651889	0.0848594	0.155355	0.0120282	0.0505429
RSPv	1.89841	5.67245	2.22302	1.60893	1.04112	-0.182053	-0.0903627	-3.79194	-1.4916	0.581324	-1.23755	2.64189	1.99301	0.991029	0.922818	1.02486	0.0655038	0.65734	1.10331	1.34552	-0.449064	-1.66345	-0.299039	-0.535955	-1.57097	0.315162	9.0157	-0.488536	0.33449	0.79637	-0.0313741		RSPv	0.0737946	2.21933e-05	0.0392619	0.12503	0.311603	0.857576	0.928997	0.00133516	0.153123	0.568231	0.231785	0.0165705	0.0616443	0.334808	0.368307	0.319007
AUDd	0.0344953	-0.239368	-0.872639	0.388457	2.20049	9.50161	9.67174	5.88064	2.82615	2.05555	4.61559	1.12398	0.0571942	-0.369219	5.41835	4.06604	3.01553	2.73282	3.72655	1.20781	6.0215	6.98599	5.34881	2.90727	3.33344	3.90064	3.51616	16.7567	5.49931	4.03842	3.6338		AUDd	0.972862	0.813524	0.394352	0.702234	0.0410686	1.94991e-08	1.48897e-08	1.44042e-05	0.0111911	0.0546286	0.000214761	0.275787	0.955021	0.716272	3.7886e-05	0.000724994
AUDp	0.624482	-1.40647	-0.961558	0.276683	6.04439	4.31779	4.45934	4.87948	2.0187	0.565556	1.79252	-0.0373264	0.643617	-0.224831	11.1301	10.1767	6.62759	2.85821	8.55126	2.71474	8.48864	6.83201	7.18303	6.46864	5.11976	4.10879	0.421776	12.1209	19.6627	9.03154	8.8088		AUDp	0.540147	0.176616	0.349012	0.785175	1.02918e-05	0.000414425	0.000303004	0.000120594	0.0586695	0.578678	0.0898738	0.970636	0.52794	0.824643	1.67811e-09	6.81594e-09
AUDpo	1.59889	-0.91185	-0.669339	2.03964	5.1718	2.5961	2.73409	3.35047	1.27697	0.328131	1.23488	0.0109176	1.14847	0.756076	23.669	10.9384	8.97432	1.01976	8.82165	0.108832	9.30145	4.53334	7.2802	9.02221	5.50456	4.29176	-0.544548	3.39812	6.61022	15.8317	0.688462		AUDpo	0.127249	0.373899	0.511774	0.056341	6.41071e-05	0.0182483	0.0136269	0.00356119	0.217842	0.746599	0.232753	0.991409	0.26581	0.459385	5.16485e-15	2.20802e-09
AUDv	0.905015	-1.6641	0.0358926	0.015005	8.61688	5.73405	5.01719	4.39773	2.37423	2.07043	2.26576	1.93862	1.46294	0.149367	8.07313	7.79634	9.68216	3.02844	8.77651	5.11301	7.52763	5.54597	6.05397	6.7204	6.46824	0.320963	-1.18773	12.1392	10.2381	6.98091	13.3627		AUDv	0.377412	0.113404	0.971763	0.988193	8.37541e-08	1.9518e-05	8.94529e-05	0.000347204	0.0289141	0.0530701	0.0360351	0.0683917	0.160727	0.882925	2.15233e-07	3.53129e-07
REM(t statistic)																																		REM(p value)
	FRP	ACAd	PL	Mos	Tea	SSs	SSp-bfd	SSp-tr	SSp-ll	SSp-ul	SSp-un	SSp-n	SSp-m	Mop	VISal	VISl	VISp	VISpl	VISli	VISpor	VISrl	VISa	VISam	VISpm	RSPagl	RSPd	RSPv	AUDd	AUDp	AUDpo	AUDv			FRP	ACAd	PL	Mos	Tea	SSs	SSp-bfd	SSp-tr	SSp-ll	SSp-ul	SSp-un	SSp-n	SSp-m	Mop	VISal	VISl
FRP	3.40327	-0.78837	1.91147	1.04118	3.21547	1.39067	1.02434	0.365521	-0.169364	0.796546	0.106082	1.32809	2.0007	1.53207	-0.0139863	1.07681	0.0846776	1.36573	2.0086	3.09704	0.529223	0.294618	-1.22798	-1.00598	-0.337851	-1.88638	-0.799415	2.32824	2.31384	1.65456	3.97312		FRP	0.00316846	0.44074	0.0719994	0.311574	0.00479654	0.18128	0.319243	0.718983	0.867399	0.436096	0.916691	0.200745	0.06074	0.142892	0.988995	0.295784
ACAd	-1.43628	6.54332	2.56078	1.47476	3.41055	1.91778	0.893622	-0.125022	0.443508	0.30413	-0.529371	2.06625	1.50334	0.424649	0.57116	1.43528	2.71735	1.44026	2.14238	3.53715	1.77997	1.20323	2.0817	3.15211	1.49236	-1.13271	-0.0420454	3.00463	2.45909	2.22838	5.62875		ACAd	0.168075	3.77664e-06	0.0196516	0.157555	0.00311778	0.071146	0.383317	0.901892	0.662683	0.764516	0.603016	0.0535038	0.150093	0.676125	0.574954	0.168357
PL	-0.686987	-1.09035	6.10961	0.552887	3.28223	1.08957	1.08241	0.548423	-0.0400079	0.581426	0.200165	1.1753	1.03025	0.947045	0.27003	1.1209	0.65443	1.19852	2.10767	3.20379	0.775536	0.522238	-0.908628	-1.02882	0.108827	-2.54389	-0.990493	3.37342	2.38956	1.94795	5.68323		PL	0.500847	0.289941	9.01101e-06	0.587142	0.00414052	0.290275	0.293359	0.590139	0.968527	0.568164	0.843596	0.255189	0.316538	0.356158	0.790209	0.277065
Mos	-1.44866	2.03427	1.8434	9.58868	3.86845	5.82311	4.23809	1.70329	2.17746	2.43554	1.84642	4.79591	1.68567	5.67143	0.280359	1.40917	4.16859	1.70824	2.64083	4.03886	3.31085	2.44044	4.13332	4.79541	2.21915	0.505325	0.716771	4.09726	2.14296	2.02915	5.15669		Mos	0.16463	0.0569302	0.0817993	1.69781e-08	0.00112584	1.6223e-05	0.000494562	0.105717	0.0429939	0.0254932	0.0813411	0.000144683	0.109117	2.22409e-05	0.782399	0.175827
Tea	3.3441	-1.40483	-0.545652	-0.421588	10.3449	2.06618	1.29503	0.847864	-0.746054	-0.0511158	-0.187071	0.863534	1.66882	0.100171	9.57981	8.84818	9.62481	2.25694	10.3813	3.08333	6.55723	1.7256	2.47184	3.71048	3.23372	0.170166	-1.45573	1.95566	4.49311	9.629	2.84369		Tea	0.00361171	0.177094	0.592004	0.678317	5.28668e-09	0.0535104	0.211674	0.407647	0.465268	0.959796	0.853697	0.399205	0.112454	0.921316	1.72186e-08	5.66964e-08
SSs	-0.293115	0.569601	1.02119	1.67784	2.99706	8.98284	5.51745	3.92382	2.45326	3.35638	3.74885	7.15705	4.0456	1.74096	1.21501	1.49216	2.37137	2.55786	1.61253	3.6718	3.57929	3.86336	5.59666	0.31692	2.622	0.453904	-0.385121	5.32895	1.4896	1.28117	4.12234		SSs	0.772787	0.575989	0.320696	0.110656	0.00773468	4.53115e-08	3.07255e-05	0.000995178	0.0245774	0.00351496	0.00146971	1.15212e-06	0.000758741	0.0987557	0.240061	0.152975
SSp-bfd	0.181481	2.997	1.04234	4.94329	0.315555	10.282	18.1426	6.92393	6.15163	7.48878	10.452	7.46424	4.055	4.24673	1.34037	0.885629	3.19559	1.69536	-0.331584	1.66954	6.02329	6.28033	5.24864	1.64856	2.40624	2.69798	0.988135	5.04343	0.990152	0.788397	1.74662		SSp-bfd	0.858018	0.00773573	0.311053	0.000104981	0.75597	5.8112e-09	5.14533e-13	1.79775e-06	8.27376e-06	6.19486e-07	4.50362e-09	6.48259e-07	0.000743026	0.000485169	0.1968	0.387496
SSp-tr	-0.831187	1.94403	-0.27972	2.00162	-1.28141	0.778228	0.69016	12.3702	5.95399	1.93702	3.36156	-0.123927	1.41534	2.74495	0.563193	-0.176505	0.78391	-0.330133	-0.463897	-0.88333	0.621478	6.36579	3.88606	1.89357	5.78876	3.67545	1.2621	1.90162	2.02546	1.05565	-0.0452364		SSp-tr	0.416758	0.0676919	0.782881	0.0606321	0.21631	0.446544	0.498896	3.08946e-10	1.23854e-05	0.0685993	0.00347497	0.902747	0.174038	0.013315	0.580252	0.861868
SSp-ll	-2.23788	2.87627	1.70928	2.83585	-1.09176	0.323147	1.36035	6.37493	9.96585	4.44379	5.29458	0.722632	1.9629	4.65043	-0.457043	-0.965331	-0.416205	-0.353393	-1.70106	0.106097	0.682295	3.6049	2.16315	0.828594	3.15575	1.73861	1.58742	0.475275	0.845737	0.409188	1.54734		SSp-ll	0.0381106	0.0100469	0.104582	0.0109603	0.289335	0.750308	0.190513	5.27763e-06	9.41346e-09	0.00031359	4.92934e-05	0.479191	0.0653011	0.000198943	0.653108	0.347171
SSp-ul	-1.34874	2.61496	2.37365	3.75619	2.21693	2.66374	5.55638	3.61675	6.29076	13.991	14.0822	3.99425	3.78826	6.64291	0.178452	0.843369	1.97746	1.95775	0.0974761	3.66252	3.37534	3.35498	2.96942	0.495387	3.25005	1.33863	-0.0997512	2.40249	1.08603	0.841476	3.7174		SSp-ul	0.194146	0.0175384	0.028948	0.00144585	0.0397433	0.0158225	2.83076e-05	0.00197232	6.24751e-06	4.10915e-11	3.68968e-11	0.000850661	0.00134614	3.10404e-06	0.860361	0.41009
SSp-un	-1.27351	3.02641	1.86937	2.90723	1.69246	3.70912	7.41035	4.82366	6.86869	12.5666	15.8434	5.40767	3.91134	4.91609	-0.0233582	1.05209	1.75063	2.25403	0.0636023	3.79483	2.99067	4.05688	2.92451	0.0345351	2.55655	2.09966	0.461073	3.09841	1.36591	0.532968	3.09556		SSp-un	0.219038	0.00725615	0.0779294	0.00939747	0.107795	0.0016057	7.16405e-07	0.000136183	1.99981e-06	2.3926e-10	5.14321e-12	3.87534e-05	0.00102322	0.000111368	0.981622	0.306676
SSp-n	-0.884395	0.792798	1.50837	2.05628	2.48136	5.19738	4.35392	3.01028	2.85665	5.38239	5.44495	11.9335	4.96165	3.14126	0.453876	1.138	1.98091	2.27554	1.16915	3.29167	2.99329	3.27293	3.66648	-0.325292	2.92379	0.795198	-0.148729	3.23282	1.06247	0.715427	3.47021		SSp-n	0.388144	0.438221	0.148813	0.0545514	0.0231885	6.06833e-05	0.000382548	0.00751543	0.0104806	4.08892e-05	3.58105e-05	5.51874e-10	0.000100882	0.00564553	0.655343	0.270041
SSp-m	-0.0777855	-0.141178	1.41389	2.03891	3.193	2.61103	1.964	1.75176	2.05774	3.19437	1.87331	4.8649	7.02619	2.77677	0.708299	1.29439	1.59772	1.91648	1.77505	3.52662	2.59261	1.81893	2.86496	0.310719	2.63437	-0.501208	-0.635596	3.33028	1.85901	1.25258	4.41035		SSp-m	0.938857	0.889297	0.174457	0.0564212	0.00503943	0.0176842	0.0651647	0.0968351	0.0543963	0.00502433	0.0773575	0.000124481	1.47763e-06	0.0124402	0.487832	0.21189
Mop	-1.2465	1.32953	2.28322	4.62232	3.8425	5.18753	4.36033	2.5651	3.62918	6.91965	4.66823	6.31586	3.71698	11.1145	0.424643	0.947982	4.76927	1.64332	1.60838	3.84009	4.9012	2.87824	4.48085	2.98606	3.03234	0.395692	0.301337	3.31658	1.52039	1.86569	4.64715		Mop	0.228559	0.200279	0.0347885	0.000211609	0.00119289	6.19792e-05	0.000377159	0.0194746	0.00191849	1.8126e-06	0.000191321	5.9404e-06	0.00157783	1.71576e-09	0.676129	0.355693
VISal	2.35511	0.142776	-0.945278	1.25053	0.355138	4.22282	3.04838	1.13091	0.798769	0.917371	2.60793	2.74434	2.32605	0.92736	12.9752	8.3949	12.5189	-0.255663	5.91075	-2.29927	9.60321	3.22678	4.19555	6.75546	3.34287	3.23568	0.283617	0.971302	1.11982	5.39385	-3.25981		VISal	0.0300657	0.888053	0.357034	0.22712	0.726613	0.000511615	0.0069168	0.272936	0.434838	0.371077	0.0178001	0.0133322	0.0318978	0.366008	1.42034e-10	1.22566e-07
VISl	2.94148	-2.34999	-0.968688	0.0312656	1.43812	2.44219	1.66518	-0.00335142	-0.209074	0.528063	1.20251	1.3954	1.7085	0.70384	6.28239	9.56656	12.3489	-0.287076	7.95484	-1.90872	5.01463	0.217846	1.20415	4.349	2.99739	1.12023	-1.42716	0.0848952	1.3302	2.87295	-1.54717		VISl	0.00872623	0.0303812	0.345538	0.975402	0.167559	0.0251459	0.113185	0.997363	0.836738	0.603906	0.244748	0.179872	0.104731	0.490538	6.35343e-06	1.75845e-08
VISp	3.03478	-2.32951	-0.701102	2.12145	0.410003	2.21397	1.48175	0.0521033	-0.124869	0.8106	1.75371	1.91289	1.52197	2.71899	4.86545	6.25888	16.155	-0.877927	4.89877	-2.70068	4.94489	0.484184	3.05784	8.40547	9.62479	2.96676	-0.88895	-0.371221	1.19217	2.32484	-1.83707		VISp	0.00712506	0.0316742	0.492204	0.0480255	0.686642	0.0399789	0.155702	0.95902	0.902011	0.428183	0.0964908	0.0718068	0.145391	0.0140721	0.000124333	6.66133e-06
VISpl	2.57724	-0.927433	-0.289329	0.310004	3.84813	1.79292	1.28567	1.10501	-0.873854	0.278768	-0.339122	1.60507	2.04491	0.91372	2.42793	2.87469	2.45133	5.09387	3.79884	4.28811	2.29361	1.02516	-0.196973	-0.0755705	0.791073	-1.20152	-1.37721	2.49873	2.43878	2.99047	3.20206		VISpl	0.0189855	0.365971	0.775635	0.760118	0.00117801	0.0898066	0.214854	0.283706	0.393707	0.7836	0.738443	0.12588	0.0557693	0.372941	0.0258959	0.0100813
VISli	2.95765	-2.26454	-0.915824	0.0707471	3.59166	2.12982	1.57554	0.208177	-0.455449	0.370071	0.849932	0.90509	1.50225	0.522502	7.6886	15.5488	15.3255	-0.0584102	15.5868	-1.6646	5.17988	0.38086	1.50256	4.54145	2.90065	1.19071	-1.37021	0.266104	1.3165	4.18494	-1.97788		VISli	0.00842572	0.0361231	0.371866	0.944379	0.00208554	0.0472403	0.132544	0.837428	0.654232	0.715648	0.406527	0.377373	0.150373	0.607692	4.29359e-07	7.05479e-12
VISpor	2.63752	-1.10374	-0.366284	-0.0233831	5.14014	1.68589	0.932231	1.01955	-1.08305	-0.0033408	-0.827399	1.09851	1.71875	0.332989	3.91329	3.99494	3.76962	3.93465	5.83447	5.29782	3.24303	0.948187	0.640645	1.01771	1.52297	-1.0859	-1.53835	2.70727	3.00793	4.61621	3.51457		VISpor	0.016724	0.284243	0.718423	0.981602	6.86186e-05	0.109072	0.363554	0.321451	0.293084	0.997371	0.418846	0.28646	0.102811	0.742989	0.0010188	0.000849357
VISrl	2.38696	1.50482	-0.834635	2.24066	-0.885061	2.55555	5.59187	2.92586	1.7742	1.95729	4.27529	2.79016	3.54225	2.07047	4.55465	1.36719	7.66469	-0.626243	0.456751	-2.43882	10.9702	7.55287	9.06784	7.47761	4.80516	2.70013	0.277679	0.606988	0.693508	2.05131	-2.78002		VISrl	0.0281701	0.149717	0.414864	0.037899	0.387794	0.0198678	2.62731e-05	0.00902635	0.0929464	0.0660042	0.00045538	0.012089	0.00232769	0.0530658	0.000245569	0.188399
VISa	0.947841	1.72415	-1.18596	1.94704	-1.01176	1.60974	1.32673	4.19033	2.3436	1.42193	3.15583	0.870836	1.46229	1.95549	2.48283	0.676163	2.62632	-0.369724	0.478893	-1.26813	2.77078	10.9764	8.86778	6.01647	7.35295	3.72047	1.14	2.3608	2.34993	2.3292	-1.18044		VISa	0.355763	0.101813	0.251056	0.0673056	0.325062	0.124852	0.201185	0.000549908	0.0307794	0.172144	0.00546796	0.39531	0.160902	0.0662316	0.0231177	0.507533
VISam	1.38048	1.33385	-1.0933	1.76226	-1.33242	0.318006	-0.0933092	-0.299529	-0.509674	0.0747044	0.565142	-0.340528	-0.479444	0.806024	2.82392	0.861728	2.8491	-1.08228	0.895099	-2.29871	0.56312	1.33049	11.3392	7.6727	9.39878	4.00269	1.14004	-0.434571	0.77969	2.34034	-3.27184		VISam	0.184343	0.198887	0.288679	0.0949977	0.199345	0.75414	0.926689	0.767967	0.616472	0.941274	0.578954	0.737401	0.637397	0.43075	0.0112448	0.400172
VISpm	1.91667	-0.969212	-0.948267	1.55136	-1.16204	0.0100715	-0.0518648	-0.803516	-0.875207	-0.357113	0.118792	0.121659	-0.64586	0.622245	2.39476	1.39828	4.58422	-1.34498	1.431	-2.86842	0.720142	-0.723675	3.37993	15.6888	11.8019	3.93214	0.609439	-1.19313	0.272903	1.35584	-3.22516		VISpm	0.0712959	0.345283	0.355552	0.138219	0.260394	0.992075	0.959208	0.43216	0.39299	0.725159	0.906755	0.904517	0.526519	0.541584	0.0277235	0.179022
RSPagl	1.6311	0.338535	-0.583605	1.57566	-1.52664	-0.477937	-0.335144	-0.839537	-0.656918	0.00746426	0.144562	-0.377283	-0.940571	0.985015	1.74549	0.697737	1.52165	-1.46042	0.530916	-2.73375	-0.572493	-1.27159	1.25533	6.03577	14.0057	4.43794	0.70209	-1.52187	0.167403	0.799742	-3.12912		RSPagl	0.120242	0.738877	0.566728	0.132517	0.14423	0.638448	0.741391	0.41218	0.519545	0.994127	0.886663	0.710375	0.359377	0.337673	0.0979465	0.494257
RSPd	1.17302	1.37677	-0.639431	1.78649	-1.74604	-0.289602	-0.289899	-1.27489	-0.524934	0.0353257	-0.0467169	-0.28892	-0.758869	0.316641	1.82878	0.907358	0.649557	-1.27784	0.731002	-2.61984	-0.633879	-1.39112	0.633834	1.52511	3.0634	5.53871	1.51629	-1.45761	-0.166463	0.757835	-3.22972		RSPd	0.256076	0.185468	0.530597	0.0908744	0.0978491	0.77543	0.775206	0.21856	0.606035	0.972209	0.963253	0.775944	0.457754	0.755159	0.0840512	0.376205
RSPv	1.15814	4.00105	0.995651	4.04159	0.159152	0.100139	-0.28518	-2.95017	-0.416168	0.376126	-1.0464	0.930804	0.644107	0.562761	1.89273	1.2193	-0.412548	0.605308	1.53787	0.752885	-0.840292	-1.70686	0.302681	0.256484	-0.172069	1.4831	6.01023	0.282144	0.587141	1.18104	-0.330256		RSPv	0.261943	0.000837869	0.332617	0.000765547	0.875321	0.921341	0.778761	0.00856344	0.682207	0.711219	0.309224	0.364272	0.527629	0.58054	0.0745883	0.238468
AUDd	0.358681	3.22883	-0.513488	0.447908	3.22303	8.73036	7.1135	4.44484	2.08838	2.01324	3.79005	3.30005	2.67542	-0.266892	3.80986	3.54017	3.99766	2.58478	3.13487	2.99855	4.64049	5.49155	7.41006	3.39861	1.7811	1.26483	1.33311	12.0136	4.2011	3.27044	3.17853		AUDd	0.724006	0.00465753	0.613855	0.659564	0.00471736	6.91054e-08	1.25127e-06	0.000312864	0.051243	0.0592905	0.00134078	0.00398086	0.0154357	0.792586	0.0012829	0.00233848
AUDp	2.11432	0.252259	-0.964365	-0.166631	6.13296	4.27488	3.17263	3.3296	0.329615	-0.128137	1.1845	1.35074	2.37975	-0.456765	5.46566	5.00931	5.6279	3.05825	5.85909	3.92941	4.6418	5.27148	6.68636	4.60348	3.86225	1.51342	-0.535765	8.49316	13.4438	6.66317	6.41208		AUDp	0.0487027	0.803699	0.347641	0.869518	8.59334e-06	0.00045579	0.00526999	0.00372939	0.745496	0.899461	0.251621	0.193517	0.0285893	0.653304	3.42753e-05	9.09905e-05
AUDpo	2.28794	-0.688384	-1.38391	0.523977	5.70329	3.44293	2.71108	1.39738	0.0120787	0.100106	1.72713	1.57941	2.06525	0.445194	18.4612	10.3785	9.90905	0.91855	9.42714	-0.286503	9.89757	3.72618	4.8988	5.69628	3.75138	3.38285	0.185388	2.98113	5.2654	14.0471	-0.399635		AUDpo	0.034458	0.499988	0.183308	0.606687	2.08097e-05	0.00290191	0.0143107	0.179287	0.990496	0.921367	0.101265	0.131655	0.0536081	0.661487	3.81866e-13	5.02711e-09
AUDv	1.92846	-0.484903	0.0756298	-0.0152579	5.30232	4.34555	2.50596	2.99002	1.02696	0.789929	0.721323	1.91189	2.38896	0.238077	2.87343	3.04758	4.05112	2.63428	3.78583	4.52326	3.77063	3.69358	4.93257	2.50362	3.16016	-0.475771	-1.05712	7.00913	5.74097	4.11655	7.45933		AUDv	0.0697228	0.633594	0.940548	0.987994	4.84859e-05	0.000389705	0.0220331	0.00785402	0.318041	0.439852	0.479976	0.0719427	0.028055	0.81451	0.0101085	0.00692899
[truncated: 15 more columns]
