# Supplementary material for: Diverse and asymmetric patterns of single-neuron projectome in regulating interhemispheric connectivity
Source: Nat Commun. 2024 Apr 22;15:3403. doi: 10.1038/s41467-024-47762-y (PMC11035633; doi:10.1038/s41467-024-47762-y)
Supplement: Supplementary file 6 — Source Data [file 41467_2024_47762_MOESM6_ESM.xlsx]

## Sheet: Figure 1
C																																													D
																																													single neuron
intrahemispheric targets																																													intrahemispheric targets
	FRP	ACAd	ACAv	PL	ILA	ORBl	ORBm	ORBvl	AId	AIv	AIp	GU	VISC	TEa	PERI	ECT	SSs	SSp-bfd	SSp-tr	SSp-ll	SSp-ul	SSp-un	SSp-n	SSp-m	MOp	MOs	VISal	VISl	VISp	VISpl	VISli	VISpor	VISrl	VISa	VISam	VISpm	RSPagl	RSPd	RSPv	AUDd	AUDp	AUDpo	AUDv			FRP	ACAd	ACAv	PL
FRP	1.13352	0.313009	0.101697	0.480079	0.0902888	1.31686	0.208093	0.576837	1.31942	0.237954	0.0942981	0.116767	0.201796	0.0578654	0.0323678	0.050303	0.392036	0.0971034	0	0	0.108912	0	0.112479	0.365941	1.67158	4.99495	0	0	0.0642846	0	0	0	0	0.0317092	0.0323099	0	0.0652593	0.0452741	0	0	0	0	0		FRP	0.971429	0.357143	0.0142857	0.785714
ACAd	0.0954762	2.80004	1.3928	0.671794	0.101144	0.33857	0.312585	0.415912	0.105775	0.0719606	0	0	0.0417601	0.0945594	0	0.0368981	0.347546	0.412082	0.173114	0.301436	0.282006	0.0755785	0.0542157	0.10094	1.08672	2.94578	0.0720246	0.0658402	0.289186	0	0	0.0541143	0.161852	0.231343	0.252521	0.123483	0.418569	0.794993	0.544249	0.0567494	0	0	0		ACAd	0.178197	0.987421	0.618449	0.656184
ACAv	0.0447135	3.15509	1.90337	0.795018	0.212307	0.257463	0.411255	0.48607	0.059562	0.0653547	0	0	0	0.0808959	0	0.0322133	0.219543	0.271367	0.138753	0.217718	0.186844	0.0445239	0	0.0510165	0.660945	2.0388	0.066449	0.0686932	0.309037	0	0	0.0544984	0.141737	0.214517	0.308309	0.156689	0.52746	0.972619	0.624433	0.0415006	0	0	0		ACAv	0.00840336	0.563025	0.97479	0.29972
PL	0.3478	1.18389	0.57237	1.11954	0.373953	0.740438	0.557824	0.833543	0.433123	0.244211	0.0554631	0.0471538	0.0668992	0.08982	0	0.0418114	0.241244	0.202826	0.0644558	0.0791539	0.139637	0.0470614	0.0589185	0.13678	0.881695	2.75814	0	0	0.132929	0	0	0	0.045742	0.0955871	0.0919088	0.0675122	0.194739	0.149047	0.0603407	0	0	0	0		PL	0.241935	0.522581	0.333871	0.974194
ILA	0.157502	0.900686	0.798426	1.31876	0.704326	0.844451	0.675968	1.46806	0.234822	0.272486	0.0587614	0.0320458	0	0.132145	0	0.046533	0.124131	0.143324	0.0588576	0.0422134	0.0537954	0	0	0.045253	0.27207	1.12065	0.0484226	0.0558926	0.274506	0	0.040485	0.0432349	0.0546037	0.122047	0.15749	0.140883	0.314661	0.190267	0.0582335	0.0398205	0	0	0		ILA	0.0149254	0.134328	0.298507	0.686567
ORBl	0.593132	0.386243	0.155972	0.470826	0.111916	1.61445	0.23786	1.26876	0.982403	0.364244	0.111258	0.108604	0.137699	0.109333	0	0.0583229	0.294799	0.138285	0.0403583	0.0318089	0.0803129	0	0.0781354	0.300451	1.0238	2.72708	0.0363545	0.0418217	0.206229	0	0.0319436	0	0.0411084	0.0796698	0.0955134	0.100938	0.16799	0.105581	0	0	0	0	0		ORBl	0.365994	0.354467	0.0461095	0.253602
ORBm	0.314599	0.703332	0.448062	1.19582	0.449582	1.04658	0.792575	1.50771	0.450164	0.396885	0.0796407	0.0461862	0.053581	0.136293	0	0.0543664	0.146916	0.139338	0.0553937	0.0421006	0.0609377	0	0.0360906	0.0698671	0.409533	1.61735	0.0468717	0.0542889	0.267837	0	0.0409589	0.0405784	0.0505519	0.109571	0.144739	0.142545	0.297228	0.190355	0.0366495	0.0380812	0	0	0		ORBm	0.194118	0.264706	0.179412	0.585294
ORBvl	0.529867	0.589738	0.301017	0.85672	0.271594	1.46674	0.509826	1.62364	0.656388	0.346155	0.0816082	0.0640646	0.0873161	0.141687	0	0.0528287	0.217259	0.165061	0.0575172	0.0436731	0.0790977	0	0.0628318	0.143126	0.678281	2.43411	0.0510306	0.0591522	0.291444	0	0.0450562	0.0425599	0.055648	0.113775	0.14292	0.147578	0.268886	0.170527	0	0.0411983	0	0	0		ORBvl	0.271875	0.515625	0.2875	0.35
AId	0.271525	0.100225	0	0.181173	0	0.638078	0.0700807	0.285181	1.66525	0.314859	0.298717	0.596974	0.408433	0.0455459	0.035738	0.0841941	0.708209	0.0331064	0	0	0.0466893	0	0.0490802	0.915646	1.5677	1.81133	0	0	0.0354508	0	0	0	0	0	0	0	0	0	0	0	0	0	0		AId	0.365049	0.0912621	0.0213592	0.196117
AIv	0.18696	0.0883172	0	0.19727	0	0.526165	0.0786481	0.233691	2.1236	0.410638	0.411915	0.731202	0.485428	0.0517484	0.0449804	0.114186	0.591611	0	0	0	0	0	0	0.564065	1.22016	1.2686	0	0	0	0	0	0	0	0	0	0	0	0	0	0	0	0	0		AIv	0.368421	0.204678	0.0409357	0.467836
AIp	0.062504	0.0603823	0.0367256	0.0975971	0.040638	0.120541	0.0389845	0.0407628	0.846697	0.150266	0.94704	0.841256	1.2419	0.265451	0.100762	0.400441	1.88231	0.115188	0	0	0.123046	0.0405412	0.193305	0.681763	0.871666	0.756497	0	0	0.0658921	0	0	0	0	0	0	0	0.0331344	0.0481421	0.0353491	0	0	0	0.0589488		MOs	0.414286	0.52619	0.159524	0.314286
GU	0.0548283	0.0513259	0.0319576	0.0854991	0	0.0802583	0	0	1.02838	0.141636	0.436305	1.11947	0.75838	0.0573688	0.0416293	0.116269	1.86955	0	0	0	0.060613	0	0.0824333	1.50664	1.42399	0.920604	0	0	0.0548289	0	0	0	0	0	0	0	0	0.0417629	0	0	0	0	0
VISC	0.0688332	0.0472297	0	0.0852502	0.0333257	0.130535	0	0.0356596	0.740254	0.130466	0.898731	0.632847	1.24294	0.371006	0.107273	0.491071	2.23291	0.226841	0	0.0370965	0.22621	0.0729624	0.339927	0.806349	1.00434	0.873057	0	0	0.0519046	0	0	0	0	0	0	0	0	0	0	0.0634263	0.129717	0	0.113586		Allen population
TEa	0	0.0831334	0.0343337	0.0530811	0	0.0740077	0.0422665	0.0727665	0.123121	0.070542	0.189285	0.0766894	0.294916	1.33055	0.0961678	0.546221	0.667689	0.247973	0.066675	0.0431692	0.0741509	0	0.0878875	0.121572	0.201775	0.270839	0.23417	0.430851	1.32222	0.17338	0.26835	0.597979	0.122707	0.169154	0.144712	0.196144	0.251632	0.213666	0.0355618	0.511935	1.66907	0.454979	0.859223			FRP	ACAd	ACAv	PL
PERI	0	0.0671995	0.0332429	0.0936901	0.0598564	0.115448	0.0719054	0.0700027	0.225251	0.136288	0.361605	0.134107	0.533569	1.2992	0.180694	0.993253	0.720657	0.193811	0.0344144	0.037268	0.0821468	0.0323679	0.0941048	0.162175	0.249031	0.323903	0.0765541	0.138402	0.472788	0.0666895	0.098427	0.304955	0.0511968	0.0636033	0.046501	0.069165	0.109295	0.100604	0	0.195893	0.728424	0.154762	0.633379		FRP	1.13352	0.313009	0.101697	0.480079
ECT	0	0.0612953	0	0.0817398	0.0494393	0.109313	0.0604165	0.0629526	0.225658	0.121598	0.351471	0.139426	0.552695	1.29439	0.15798	0.96664	0.795591	0.201384	0.0349937	0.036518	0.0888881	0.0347492	0.110763	0.186432	0.274	0.340508	0.0853218	0.145698	0.491609	0.0667131	0.103906	0.295775	0.0541644	0.06917	0.0507008	0.0742983	0.110743	0.0989921	0	0.249513	0.923043	0.193207	0.674388		ACAd	0.0954762	2.80004	1.3928	0.671794
SSs	0.0498127	0.0508789	0	0.0463852	0	0.100044	0	0.0347951	0.360328	0.0575282	0.311276	0.457933	0.665315	0.328673	0.0532543	0.173488	3.19055	1.00778	0.0884642	0.094873	0.397765	0.143857	0.729508	1.14985	1.31528	1.11636	0.0951328	0.0532831	0.147486	0	0.0355498	0.0432448	0.0739681	0.115882	0.0516299	0.0415864	0.0518309	0.0366579	0	0.411989	0.72135	0.157999	0.308827		ACAv	0.0447135	3.15509	1.90337	0.795018
SSp-bfd	0	0.128114	0	0	0	0.0963677	0	0.0681156	0	0	0	0	0.147049	0.357549	0.0330936	0.0747877	2.1263	3.27873	0.334251	0.374513	0.637531	0.33441	0.607109	0.278848	0.87577	1.29724	0.229363	0.142962	0.523679	0	0.0701131	0.0815024	0.271211	0.405439	0.124357	0.091279	0.105234	0.116023	0.0517055	0.465289	0.449856	0.159799	0.23937		PL	0.3478	1.18389	0.57237	1.11954
SSp-tr	0	0.460331	0.162071	0.066871	0	0.0691557	0.0395689	0.17707	0	0	0	0	0	0.149864	0	0	0.697444	1.05416	0.807846	1.21809	0.745965	0.236022	0.0375048	0	1.05489	0.783423	0.181846	0.148901	0.745875	0.0381226	0.0676133	0.065685	0.2018	0.765621	0.497399	0.342981	0.66876	0.694926	0.509028	0.23319	0.0831644	0.0677634	0.113002		ILA	0.157502	0.900686	0.798426	1.31876
SSp-ll	0	0.237995	0.0771647	0.0399919	0	0.0441734	0	0.0521957	0	0	0	0	0.0353837	0.0795268	0	0	0.818823	0.594646	0.533539	1.65169	1.30292	0.226987	0.0805428	0.0562837	1.97621	0.818605	0.0394773	0	0.119933	0	0	0	0.0585009	0.258704	0.0906926	0.0543404	0.203593	0.161648	0.121266	0.148587	0.0335121	0	0.09782		ORBl	0.593132	0.386243	0.155972	0.470826
SSp-ul	0.0470297	0.0951882	0.0351576	0	0	0.0422431	0	0	0.0461847	0	0	0	0.142289	0.0499416	0	0	1.15965	0.62582	0.218134	1.04012	1.57835	0.313707	0.686953	0.966305	2.87047	1.62564	0	0	0.047239	0	0	0	0.0356731	0.126558	0	0	0.0592264	0.0478055	0	0.0790578	0	0	0.0529421		ORBm	0.314599	0.703332	0.448062	1.19582
SSp-un	0.0534532	0.0898221	0	0	0	0.054948	0	0.0333533	0.0327282	0	0	0	0.162175	0.0803821	0	0.0326812	1.34136	1.31526	0.267553	0.845156	1.31321	0.424747	1.28274	0.999519	2.18268	1.68797	0.044204	0	0.100793	0	0	0	0.0814777	0.216224	0.0461056	0	0.0704006	0.0732196	0.0401543	0.10842	0.0366385	0	0.0635389		ORBvl	0.529867	0.589738	0.301017	0.85672
SSp-n	0.10444	0	0	0	0	0.0833584	0	0	0.10807	0	0.0630244	0.0971216	0.397052	0.0968877	0	0.055681	2.30999	1.16998	0.0436385	0.123848	0.603725	0.335826	2.67109	2.09337	2.26663	2.56743	0	0	0	0	0	0	0.0397322	0.0439609	0	0	0	0	0	0.0933974	0.0881325	0	0.0689293		AId	0.271525	0.100225	0	0.181173
SSp-m	0.0842067	0	0	0	0	0.0366743	0	0	0.418739	0	0.127271	0.465954	0.482362	0	0	0	1.72091	0.0950561	0	0	0.287664	0.11288	0.937658	4.144	3.27521	2.33309	0	0	0	0	0	0	0	0	0	0	0	0	0	0	0	0	0		AIv	0.18696	0.0883172	0	0.19727
MOp	0.112561	0.264972	0.143059	0.0692743	0	0.133902	0	0.0619786	0.385124	0.0399329	0.0696034	0.175946	0.241931	0.0335873	0	0	1.11305	0.186205	0.0974461	0.445681	0.796333	0.139753	0.280272	1.90202	3.69663	2.79693	0	0	0.0403358	0	0	0	0	0.0556905	0	0	0.059464	0.0853786	0.0638408	0.0363007	0	0	0		MOs	0.382127	1.06593	0.435076	0.33257
MOs	0.382127	1.06593	0.435076	0.33257	0.0416558	0.513199	0.119551	0.279259	0.50508	0.0831135	0.0386197	0.0745956	0.146459	0.061937	0	0.0331859	0.651861	0.292573	0.104015	0.237811	0.40119	0.0992328	0.200148	0.681616	2.47321	4.122	0.0346528	0	0.122441	0	0	0	0.0785296	0.113188	0.0881875	0.0447412	0.145351	0.256156	0.184499	0.0385683	0	0	0
VISal	0	0.195327	0.0531913	0	0	0.0358177	0	0.0928661	0	0	0	0	0	0.692526	0	0.0622032	0.607634	0.740776	0.18526	0.0669904	0.0470233	0	0	0	0.0848173	0.282595	0.65594	0.923075	2.88316	0.217587	0.344149	0.500871	0.381399	0.39609	0.330694	0.351704	0.315175	0.348147	0.101744	0.726021	1.1248	0.534058	0.392028		single neuron-mask
VISl	0	0.152477	0.0568878	0	0	0	0	0.0779526	0	0	0	0	0	0.536282	0	0.0855338	0.131437	0.213389	0.0592652	0	0	0	0	0	0.0326671	0.140391	0.445373	1.1812	3.69963	0.414896	0.439106	0.829621	0.274153	0.196426	0.263367	0.360365	0.4066	0.460404	0.125652	0.219517	0.385701	0.223658	0.16263			FRP	ACAd	ACAv	PL
VISp	0	0.125026	0.0611374	0	0	0	0	0.0508802	0	0	0	0	0	0.123174	0	0	0.0418121	0.137993	0.0316975	0	0	0	0	0	0	0.0949935	0.237544	0.596696	3.34035	0.230717	0.177843	0.292264	0.243564	0.125813	0.186386	0.301232	0.340312	0.427217	0.193639	0.0427991	0.0512689	0.0427128	0		FRP	1	1	1	1
VISpl	0	0.10158	0.0464213	0	0	0	0	0.0666341	0	0	0	0	0	0.472387	0	0.102539	0.0623568	0.130222	0	0	0	0	0	0	0	0.0878682	0.303268	1.1743	3.56519	0.567511	0.446472	0.938212	0.18239	0.129652	0.221106	0.33458	0.465197	0.477354	0.108413	0.0826103	0.151298	0.103211	0.0976143		ACAd	1	1	1	1
VISli	0	0.162855	0.0602911	0	0	0.0341827	0	0.102552	0	0	0	0	0	0.939341	0	0.136773	0.204804	0.256824	0.0881439	0.0350355	0	0	0	0	0.0453619	0.169995	0.516715	1.28209	3.71064	0.478696	0.581118	1.15208	0.268671	0.280887	0.32377	0.436474	0.529406	0.520062	0.112847	0.3946	0.82273	0.421803	0.33899		ACAv	1	1	1	1
VISpor	0	0.127049	0.0558298	0	0	0.0365731	0	0.102915	0	0	0	0	0	1.2619	0.0396183	0.205692	0.130125	0.169023	0.0590358	0	0	0	0	0	0.0339685	0.128929	0.41624	1.30245	3.84876	0.586929	0.727882	1.66995	0.199785	0.230398	0.29599	0.458802	0.619718	0.572534	0.0943817	0.248466	0.674497	0.339544	0.38098		PL	1	1	1	1
VISrl	0	0.208403	0.0596896	0	0	0.0331402	0	0.0768266	0	0	0	0	0	0.247885	0	0	0.536841	0.974698	0.164249	0.0954556	0.118927	0.0753514	0	0	0.146848	0.354062	0.420773	0.541929	2.82638	0.131773	0.183871	0.240751	0.423154	0.343417	0.26244	0.276985	0.246673	0.33297	0.139161	0.272189	0.285555	0.162177	0.115658		ILA	1	1	1	1
VISa	0	0.620516	0.247099	0.0796303	0	0.0769855	0.0574657	0.279012	0	0	0	0	0	0.190818	0	0	0.43216	0.909194	0.534832	0.491368	0.32713	0.14529	0	0	0.459166	0.698152	0.340812	0.320598	2.0511	0.0979204	0.139186	0.136574	0.370032	1.02069	0.873285	0.709248	1.01516	1.16524	0.763179	0.217611	0.106143	0.101018	0.0731114		ORBl	1	1	1	1
VISam	0	0.795669	0.402128	0.0966223	0	0.0781024	0.0754989	0.374373	0	0	0	0	0	0.215245	0	0	0.180659	0.460734	0.371993	0.221681	0.0991988	0.0460572	0	0	0.221843	0.640869	0.389396	0.426266	2.65671	0.154327	0.172637	0.177077	0.363422	1.12625	1.18545	1.15087	1.5589	1.98913	1.42165	0.185093	0.102409	0.111071	0.047684		ORBm	1	1	1	1
VISpm	0	0.443211	0.287708	0.0503148	0	0.0363153	0.0410015	0.214824	0	0	0	0	0	0.132364	0	0	0.0658562	0.226674	0.132272	0.0631162	0	0	0	0	0.0850302	0.32228	0.285353	0.393932	3.12594	0.178406	0.148314	0.164475	0.296081	0.545861	0.680959	0.91148	1.10445	1.51727	1.15464	0.076319	0.0466135	0.0545762	0		ORBvl	1	1	1	1
RSPagl	0	0.538244	0.331103	0.0596045	0	0.0449378	0.0446853	0.212239	0	0	0	0	0	0.145943	0	0	0.153142	0.269977	0.342168	0.370848	0.119863	0.0329735	0	0	0.304087	0.495927	0.221392	0.349355	2.14092	0.159281	0.121783	0.15072	0.189855	0.619959	0.662062	0.74681	1.21193	1.74096	1.44438	0.117447	0.0555673	0.0600015	0.0437554		AId	1	1	1	1
RSPd	0	0.670706	0.462753	0.0548441	0	0.0386324	0.0416324	0.183782	0	0	0	0	0	0.123862	0	0	0.109465	0.257439	0.289014	0.269084	0.0830427	0	0	0	0.236757	0.652395	0.189568	0.297096	1.88849	0.149966	0.0988177	0.129936	0.19005	0.584488	0.61683	0.709453	1.29165	2.48511	2.39566	0.0906199	0.0418063	0.0480095	0		AIv	1	1	1	1
RSPv	0	0.865284	0.704118	0.060675	0	0.0364074	0.0478432	0.163723	0	0	0	0	0	0.107082	0	0	0.0953532	0.281667	0.273214	0.232746	0.0836643	0	0	0	0.232732	0.877344	0.160863	0.219	1.48524	0.147169	0.072552	0.107144	0.206491	0.579797	0.565299	0.640013	1.27832	3.01408	3.44549	0.0722316	0	0.0369033	0		MOs	1	1	1	1
AUDd	0	0.0961805	0	0	0	0.0439153	0	0.063939	0	0	0	0	0.0821689	0.968468	0	0.0964524	1.33972	1.17615	0.295247	0.116266	0.118091	0.0669218	0.0973215	0.0477009	0.198936	0.385667	0.448664	0.295244	0.77003	0.070154	0.190048	0.20865	0.25925	0.452948	0.24395	0.208686	0.215549	0.117159	0	1.43133	2.78191	0.783185	0.996462
AUDp	0	0.078122	0	0	0	0.0341104	0	0.0603758	0	0	0	0	0.0617827	1.23449	0.0317552	0.147908	0.764783	0.503328	0.190182	0.077707	0.0587566	0.0325295	0.0348041	0	0.108308	0.206617	0.354342	0.283373	0.817821	0.0904451	0.204661	0.293174	0.193732	0.343113	0.208275	0.206555	0.230525	0.130061	0	1.29489	3.36219	0.876183	1.28737		Allen population-mask
AUDpo	0	0.146088	0.0414135	0	0	0.03948	0	0.100724	0	0	0	0	0	1.29457	0	0.119959	0.608213	0.539772	0.201099	0.072863	0.0429205	0	0	0	0.0848068	0.235521	0.576573	0.702345	1.97259	0.22249	0.39305	0.65028	0.280553	0.444375	0.331628	0.355677	0.387703	0.295059	0.0542828	1.10869	2.4487	0.950467	0.888513			FRP	ACAd	ACAv	PL
AUDv	0	0.0555945	0	0.0389869	0	0.0573459	0.0323062	0.0496314	0.0775481	0.0506287	0.116201	0.0498546	0.204333	1.22343	0.0703893	0.359844	0.918693	0.376893	0.0997252	0.0616106	0.102808	0.0421682	0.133654	0.115417	0.226427	0.270895	0.198765	0.185826	0.590949	0.0657996	0.140096	0.254103	0.11922	0.190096	0.115969	0.129485	0.15707	0.103016	0	0.914993	2.88307	0.591173	1.26116		FRP	1	1	1	1
interhemispheric targets																																													ACAd	1	1	1	1
	FRP	ACAd	ACAv	PL	ILA	ORBl	ORBm	ORBvl	AId	AIv	AIp	GU	VISC	TEa	PERI	ECT	SSs	SSp-bfd	SSp-tr	SSp-ll	SSp-ul	SSp-un	SSp-n	SSp-m	MOp	MOs	VISal	VISl	VISp	VISpl	VISli	VISpor	VISrl	VISa	VISam	VISpm	RSPagl	RSPd	RSPv	AUDd	AUDp	AUDpo	AUDv		ACAv	1	1	1	1
FRP	0.353499	0.0637752	0	0.15588	0	0.654628	0.0873674	0.191739	0.907162	0.135745	0.0339495	0.0980604	0.0684797	0	0	0	0.122221	0	0	0	0	0	0	0.147324	0.834725	2.23333	0	0	0	0	0	0	0	0	0	0	0	0	0	0	0	0	0		PL	1	1	1	1
ACAd	0.0406467	0.895896	0.47347	0.190102	0	0.247782	0.068954	0.133516	0.15207	0.0762134	0	0.0750149	0.0549038	0.0356275	0	0.0518613	0.111099	0.0489429	0	0.0657245	0.0583648	0	0	0.0799645	0.481315	1.34784	0	0	0	0	0	0	0	0	0	0	0.0384629	0.0958678	0.107907	0	0	0	0		ILA	1	1	1	1
ACAv	0	1.02599	0.611499	0.197521	0	0.184125	0.080638	0.143279	0.0964575	0.0605834	0	0.060386	0.0391075	0	0	0.0418314	0.0709385	0	0	0.0478762	0.0390514	0	0	0.0488265	0.281039	0.902059	0	0	0	0	0	0	0	0	0	0	0.0426482	0.100293	0.110171	0	0	0	0		ORBl	1	1	1	1
PL	0.11287	0.338812	0.133967	0.323921	0.056618	0.4876	0.194055	0.30992	0.396636	0.160737	0.0465502	0.0683949	0.0409848	0	0	0	0.0730115	0	0	0	0	0	0	0.0719703	0.405853	1.19005	0	0	0	0	0	0	0	0	0	0	0	0	0	0	0	0	0		ORBm	1	1	1	1
ILA	0.0464074	0.129296	0.0741991	0.273876	0.0704392	0.595648	0.208873	0.530317	0.22584	0.167263	0.0502097	0.0352864	0	0	0	0	0	0	0	0	0	0	0	0	0.0999567	0.311015	0	0	0	0	0	0	0	0	0	0	0	0	0	0	0	0	0		ORBvl	1	1	1	1
ORBl	0.210664	0.0608768	0	0.117999	0	0.894836	0.0829275	0.454942	0.574716	0.190338	0	0.0661672	0.0453307	0	0	0	0.104351	0	0	0	0	0	0	0.124839	0.538125	1.1564	0	0	0	0	0	0	0	0	0	0	0	0	0	0	0	0	0		AId	1	1	0	1
ORBm	0.112243	0.112484	0.0441421	0.35124	0.0825578	0.690292	0.330405	0.588552	0.38673	0.233921	0.0546562	0.0450705	0	0	0	0	0.0368157	0	0	0	0	0	0	0	0.16687	0.561853	0	0	0	0	0	0	0	0	0	0	0	0	0	0	0	0	0		AIv	1	1	0	1
ORBvl	0.175702	0.086829	0	0.224558	0.0466398	0.889205	0.198765	0.595187	0.490443	0.204316	0.0410826	0.052644	0	0	0	0	0.0604172	0	0	0	0	0	0	0.0560414	0.30763	0.928503	0	0	0	0	0	0	0	0	0	0	0	0	0	0	0	0	0		MOs	1	1	1	1
AId	0.111276	0	0	0.0593291	0	0.300195	0	0.110212	0.696189	0.0999649	0.0782484	0.163906	0.124003	0	0	0	0.219336	0	0	0	0	0	0	0.325157	0.716714	0.743048	0	0	0	0	0	0	0	0	0	0	0	0	0	0	0	0	0
AIv	0.0945092	0	0	0.0691976	0	0.237418	0.031647	0.103796	0.882523	0.116025	0.100487	0.177505	0.126985	0	0	0	0.152695	0	0	0	0	0	0	0.195031	0.517071	0.517483	0	0	0	0	0	0	0	0	0	0	0	0	0	0	0	0	0
AIp	0	0	0	0	0	0	0	0	0.167474	0	0.171579	0.151021	0.310073	0	0	0.04152	0.37727	0	0	0	0	0	0.0411886	0.159853	0.197833	0.146338	0	0	0	0	0	0	0	0	0	0	0	0	0	0	0	0	0
GU	0	0	0	0	0	0	0	0	0.237502	0	0.0892122	0.18004	0.184882	0	0	0	0.398255	0	0	0	0	0	0	0.429827	0.346426	0.176878	0	0	0	0	0	0	0	0	0	0	0	0	0	0	0	0	0
VISC	0	0	0	0	0	0	0	0	0.154031	0	0.170948	0.134102	0.332637	0.0370093	0	0.051797	0.506892	0.0487589	0	0	0.0352954	0	0.061406	0.167372	0.202004	0.15332	0	0	0	0	0	0	0	0	0	0	0	0	0	0	0	0	0
TEa	0	0	0	0	0	0	0	0	0	0	0	0	0.0691055	0.260217	0	0.0641422	0.177873	0.0736199	0	0	0	0	0	0	0.0396643	0.0490067	0.0332993	0.0918949	0.206658	0	0.0352095	0.126927	0	0	0	0	0	0	0	0.0770543	0.296045	0.0878082	0.165382
PERI	0	0	0	0	0	0	0	0	0.047991	0	0.0548984	0	0.122911	0.221197	0	0.098169	0.263074	0.107922	0	0	0	0	0.0399553	0.047131	0.0721	0.0903897	0	0	0.0817417	0	0	0.0616931	0	0	0	0	0	0	0	0.0370273	0.123319	0	0.115774
ECT	0	0	0	0	0	0	0	0	0.046681	0	0.0528554	0	0.12387	0.215686	0	0.0877073	0.266405	0.100087	0	0	0	0	0.0389812	0.0484071	0.0695675	0.0828655	0	0	0.0803414	0	0	0.0592165	0	0	0	0	0	0	0	0.0417968	0.158428	0.0375886	0.124869
SSs	0	0	0	0	0	0	0	0	0.0635592	0	0.107327	0.086734	0.233248	0.0771617	0	0.0537773	0.713266	0.162209	0	0	0.0498744	0	0.0945102	0.206031	0.172202	0.112778	0	0	0	0	0	0	0	0	0	0	0	0	0	0.0834736	0.161249	0.0463044	0.0680732
SSp-bfd	0	0	0	0	0	0	0	0	0	0	0.048558	0	0.0803244	0.141747	0.0408381	0.0629208	0.369981	0.509985	0.0464117	0.0619108	0.0735268	0.0349057	0.0709051	0	0.103393	0.102702	0.0394746	0	0.0653956	0	0	0	0.0519622	0.0461249	0	0	0	0	0	0.0911956	0.0978426	0.044153	0.0579105
SSp-tr	0	0	0	0	0	0	0	0	0	0	0	0	0	0.0405864	0	0	0.123911	0.120821	0.191644	0.295154	0.109364	0.0346406	0	0	0.224454	0.0602883	0	0	0.0834931	0	0	0	0	0.0899492	0.0659195	0.0351488	0.121749	0.121346	0.116228	0.0358109	0	0	0.0354632
SSp-ll	0	0	0.0327149	0	0	0	0	0	0	0	0	0	0	0	0	0	0.164908	0.0697013	0.131828	0.386419	0.190136	0.0331413	0	0.0320793	0.532124	0.0993227	0	0	0	0	0	0	0	0	0	0	0.0420848	0	0.0337492	0	0	0	0
SSp-ul	0	0	0	0	0	0	0	0	0	0	0.0448161	0.0352526	0.117004	0	0	0.0326765	0.251278	0.0752282	0.0426488	0.192449	0.231483	0.0384889	0.0773773	0.227216	0.799802	0.292417	0	0	0	0	0	0	0	0	0	0	0	0	0	0	0	0	0
SSp-un	0	0	0	0	0	0	0	0	0	0	0.0656192	0	0.127378	0.0380911	0	0.0436135	0.233786	0.172128	0.0496582	0.154942	0.169708	0.0442446	0.130272	0.135358	0.384787	0.196514	0	0	0	0	0	0	0	0	0	0	0	0	0	0	0	0	0
SSp-n	0	0	0	0	0	0	0	0	0.0326222	0	0.151224	0.0458019	0.274837	0.0435586	0.0479594	0.0715571	0.486999	0.178223	0	0	0.0748274	0	0.308612	0.271911	0.28525	0.306215	0	0	0	0	0	0	0	0	0	0	0	0	0	0	0	0	0
SSp-m	0	0	0	0	0	0	0	0	0.106538	0	0.132919	0.197871	0.304051	0	0	0	0.492317	0	0	0	0.056264	0	0.109805	1.09139	0.853897	0.481816	0	0	0	0	0	0	0	0	0	0	0	0	0	0	0	0	0
MOp	0.0357426	0.0684574	0.0587849	0	0	0.0760227	0	0	0.184603	0	0.057642	0.133421	0.181672	0	0	0	0.422792	0	0	0.102132	0.163276	0	0.0745599	0.682361	1.68306	1.00652	0	0	0	0	0	0	0	0	0	0	0	0	0	0	0	0	0
MOs	0.125105	0.3107	0.149729	0.0979897	0	0.301795	0	0.0925995	0.366489	0.0686829	0	0.103947	0.106216	0	0	0.0391344	0.262148	0.0406876	0	0.0535954	0.0929993	0	0.0653635	0.318576	1.30646	1.87292	0	0	0	0	0	0	0	0	0	0	0	0.0353339	0.0400107	0	0	0	0
VISal	0	0	0	0	0	0	0	0	0	0	0	0	0	0.149065	0	0	0.0992974	0.107314	0	0	0	0	0	0	0	0	0.0799233	0.158504	0.372728	0	0.033179	0.0883512	0.0483406	0.0603694	0.0603923	0.0575895	0.0444624	0.0365861	0	0.147719	0.224759	0.123567	0.0764134
VISl	0	0	0	0	0	0	0	0	0	0	0	0	0	0.118928	0	0	0	0	0	0	0	0	0	0	0	0	0.0526792	0.266915	0.599552	0.0783418	0.0509586	0.182524	0.0321658	0	0.0402742	0.057337	0.052824	0.0462157	0	0.0396888	0.0702862	0.043861	0
VISp	0	0	0	0	0	0	0	0	0	0	0	0	0	0	0	0	0	0	0	0	0	0	0	0	0	0	0	0.097073	0.317767	0.0322729	0	0.0409518	0	0	0	0.0348076	0.0478239	0.0503228	0	0	0	0	0
VISpl	0	0	0	0	0	0	0	0	0	0	0	0	0	0.111913	0	0	0	0	0	0	0	0	0	0	0	0	0.0386289	0.304536	0.642593	0.112132	0.0603015	0.222101	0	0	0.0332348	0.053168	0.0587318	0.0459981	0	0	0	0	0
VISli	0	0	0	0	0	0	0	0	0	0	0	0	0	0.213879	0	0	0.0337913	0.0336657	0	0	0	0	0	0	0	0	0.0661103	0.299935	0.628627	0.0927342	0.0745377	0.269386	0.0354842	0.0341916	0.0531138	0.0676707	0.060268	0.0440821	0	0.0699701	0.151668	0.0836131	0.0669499
VISpor	0	0	0	0	0	0	0	0	0	0	0	0	0	0.288263	0	0.0492785	0	0	0	0	0	0	0	0	0	0	0.0534727	0.317809	0.633626	0.112612	0.0951933	0.382417	0	0	0.0418833	0.0619187	0.0594366	0.0399128	0	0.0341227	0.110616	0.0587398	0.0742533
VISrl	0	0	0	0	0	0	0	0	0	0	0	0	0	0.0593976	0	0	0.0816005	0.124751	0	0	0	0	0	0	0	0	0.0437014	0.0776753	0.242875	0	0	0.0321571	0.0499655	0.0370278	0.0371579	0.0368384	0.0484001	0.0461397	0	0.0527236	0.0583985	0.0370881	0
VISa	0	0	0	0	0	0	0	0	0	0	0	0	0	0.0456842	0	0	0.06463	0.092061	0.106581	0.106242	0.0455879	0	0	0	0.0737328	0.0433633	0	0	0.192468	0	0	0	0.0409122	0.113026	0.112575	0.072519	0.182365	0.189718	0.14032	0	0	0	0
VISam	0	0	0	0	0	0	0	0	0	0	0	0	0	0.0471224	0	0	0	0.0381852	0.064962	0.0392232	0	0	0	0	0	0.0361329	0	0.0375052	0.265698	0	0	0	0.0381724	0.117793	0.146474	0.114526	0.254549	0.288081	0.207237	0	0	0	0
VISpm	0	0	0	0	0	0	0	0	0	0	0	0	0	0	0	0	0	0	0	0	0	0	0	0	0	0	0	0.0320775	0.239847	0	0	0	0	0.0490065	0.0795882	0.0915168	0.167985	0.19757	0.133679	0	0	0	0
RSPagl	0	0.0327868	0	0	0	0	0	0	0	0	0	0	0	0	0	0	0.0318515	0	0.0770106	0.0918875	0	0	0	0	0.0654245	0.0430769	0	0.032686	0.184411	0	0	0	0	0.0599175	0.076111	0.0702604	0.162677	0.229581	0.223015	0	0	0	0
RSPd	0	0.064766	0	0	0	0	0	0	0	0	0	0	0	0	0	0	0	0	0.0551732	0.061459	0	0	0	0	0.0461096	0.0779138	0	0	0.153422	0	0	0	0	0.048151	0.0654631	0.0645123	0.161878	0.339929	0.421603	0	0	0	0
RSPv	0	0.118456	0.0614031	0	0	0	0	0	0	0	0	0	0	0	0	0	0	0	0.0415863	0.0460722	0	0	0	0	0.0423666	0.128402	0	0	0.118162	0	0	0	0	0.0416122	0.0565325	0.059786	0.168082	0.44835	0.646618	0	0	0	0
AUDd	0	0	0	0	0	0	0	0	0	0	0	0	0	0.230335	0	0	0.207485	0.184306	0.0406375	0	0	0	0	0	0	0	0.0710311	0.0492624	0.118443	0	0	0.0428649	0.036406	0.0717589	0.053236	0.0367477	0	0	0	0.264757	0.557478	0.205362	0.200555
AUDp	0	0	0	0	0	0	0	0	0	0	0	0	0	0.272898	0	0	0.111685	0.0840661	0	0	0	0	0	0	0	0	0.0544637	0.0498326	0.124616	0	0	0.0587316	0	0.0537907	0.0455251	0.0352278	0	0	0	0.210253	0.635311	0.201315	0.255484
AUDpo	0	0	0	0	0	0	0	0	0	0	0	0	0	0.280289	0	0	0.089838	0.0800704	0	0	0	0	0	0	0	0	0.0804592	0.135369	0.30722	0.0344924	0.0508438	0.137411	0.0374188	0.0708237	0.0702697	0.0613861	0.0434943	0	0	0.199861	0.46397	0.20352	0.175268
AUDv	0	0	0	0	0	0	0	0	0	0	0	0	0.0546467	0.257336	0	0.0499981	0.197749	0.0870542	0	0	0	0	0	0	0	0.0348594	0	0.0330035	0.0852768	0	0	0.0495579	0	0	0	0	0	0	0	0.13554	0.538051	0.133542	0.249681
[truncated: 70 more columns]

## Sheet: Figure 2
B
0.027027	0.375	NaN	0.13333	1	0.2069	0.25	0.24	0.34286	0.46667	0.12821	0.7	0.75	0.66667	NaN	NaN	1	0.66667	0.5	1	1	0.33333	0.5	0	0	0.15385	NaN	NaN	NaN	NaN	NaN	NaN	NaN	1	NaN	NaN	NaN	NaN	NaN	NaN	NaN	NaN	NaN
0.63333	0.008596	0.16102	0.16425	0.9375	0.42593	0.36735	0.51613	0.80851	0.66216	0.10976	0.95455	1	0.83333	0.7	0.86364	0.84615	0.6875	0.42857	0.57143	0.4	0.5	0.66667	NaN	1	0.35294	1	0.5	0.25	1	NaN	0.8	0.66667	0.25	0.25	0.33333	0.43333	0.28889	0.30435	0.76923	0.625	1	0.76923
1	0.2356	0.023179	0.43011	0.67857	0.69231	0.40541	0.62069	0.71429	0.69231	0.63462	0.66667	NaN	NaN	NaN	1	1	NaN	NaN	1	NaN	NaN	NaN	NaN	NaN	1	NaN	1	1	NaN	NaN	0	NaN	0.66667	0.6	1	0.40909	0.25714	0.23077	NaN	NaN	NaN	NaN
0.52143	0.26573	0.35266	0.018519	0.41176	0.59441	0.2283	0.53234	0.56589	0.46	0.40761	0.70909	0.66667	0.42857	0.80645	0.90909	0.87179	0.63636	0.6	0.83333	0.66667	0.8	0	0.66667	0.66667	0.6	0.66667	1	1	1	1	0.71429	0.8	0.8	1	0.66667	0.83333	0.84211	0.5	0.66667	0.83333	1	0.73333
NaN	0.75	0.625	0.2439	0.041667	1	0.14894	0.54545	1	0.46667	NaN	0.5	NaN	NaN	1	1	0.75	NaN	NaN	NaN	NaN	NaN	NaN	NaN	NaN	NaN	NaN	NaN	NaN	NaN	NaN	1	NaN	NaN	1	NaN	1	1	1	NaN	NaN	NaN	NaN
0.45669	0.47059	0.8125	0.57471	1	0.036437	0.73077	0.49102	0.44203	0.42775	0.39	0.84615	0.6	0.9375	1	0.85714	0.88889	0.85	0.80769	0.9	0.83333	0.83333	0.90909	0.85714	0.77778	0.66234	1	1	1	1	NaN	1	1	0.88889	0.75	1	0.81818	0.83333	0.5	0.85714	1	1	1
0.61017	0.44444	0.58621	0.32584	0.35075	0.63235	0.023697	0.36957	0.66	0.44444	0.7381	0.81818	1	0.75	0.86667	0.86667	0.7	NaN	1	NaN	1	1	1	NaN	1	0.85714	NaN	NaN	1	NaN	NaN	1	NaN	NaN	NaN	NaN	0.4	0.66667	0.5	1	1	1	1
0.49425	0.28926	0.40909	0.48515	0.625	0.3697	0.47788	0.0625	0.58621	0.46602	0.44118	0.95238	1	1	0.9	0.875	0.81818	1	0.875	1	1	1	NaN	1	1	0.9	1	1	1	1	1	1	1	1	1	1	1	0.66667	0.27273	1	1	1	1
0.49664	0.54545	0.2	0.50794	1	0.51351	0.55172	0.63636	0.030137	0.50455	0.35117	0.46617	0.50932	0.54545	0.75	0.69231	0.57143	0.48529	0.75	0	0.5	0.76923	1	0.73333	0.54651	0.41841	NaN	NaN	NaN	NaN	NaN	NaN	NaN	NaN	NaN	NaN	NaN	0	0	1	1	NaN	NaN
0.5873	0.63333	0.5	0.45714	0.53846	0.44737	0.43478	0.57627	0.28846	0.057692	0.6	0.40741	0.55556	0.63636	0.55556	0.4	0.375	1	1	NaN	NaN	1	1	1	1	0.71429	NaN	NaN	NaN	NaN	NaN	NaN	NaN	NaN	NaN	NaN	1	1	0	NaN	NaN	NaN	0.5
0.3271	0.16146	0.35484	0.24731	1	0.40777	0.72	0.62791	0.37423	0.57576	0.012195	0.71154	0.6875	0.58824	0.57143	0.80952	0.59091	0.44681	0.69231	0.375	0.44444	0.55882	0.61111	0.63158	0.61364	0.15244	0.71429	1	0.375	NaN	1	0.88889	0.6	0.3	0.2	0.66667	0.42857	0.11538	0.24138	0.76923	0.83333	0.5	0.63636
C
0.52222	0.30189	0.33587	0.34476	0.44966	0.47696	0.36988	0.50824	0.4954	0.52505	0.36678	0.64524	0.6	0.63095	0.76923	0.8	0.7381	0.56725	0.69892	0.7381	0.63333	0.69149	0.75	0.69388	0.63095	0.41008	0.82353	0.81818	0.68571	1	1	0.84375	0.8	0.6	0.57895	0.7	0.55914	0.39597	0.28324	0.7907	0.84211	0.94118	0.78947
E
ipsilateral	10.654	15.219	12.494	13.645	10.654	8.6319	5.9995	4.7561	4.3632	3.0914	1.9608	2.1378	1.5219	1.4268	1.3486	0.90901	0.33189	0	0.67428	0	0.1818	0	0	0	0	0	0	0	0	0	0	0	0	0	0	0	0	0	0	0	0	0
contralateral	14.107	19.119	16.502	12.032	11.026	7.9564	6.6386	4.979	2.9948	2.4503	1.3613	0.41826	0.41491	0	0	0	0	0	0	0	0	0	0	0	0	0	0	0	0	0	0	0	0	0	0	0	0	0	0	0	0	0
F
ACAv	ipsilateral	0.16722	0.22408	0.18729	0.14047	0.080268	0.033445	0.046823	0.033445	0.013378	0.006689	0.016722	0.020067	0.006689	0.006689	0	0.010033	0	0	0.006689	0	0	0	0	0	0	0	0	0	0	0	0	0	0	0	0	0	0	0	0	0	0	0
	contralateral	0.35484	0.27419	0.14516	0.092742	0.040323	0.012097	0.028226	0.032258	0.0080645	0.0040323	0	0.0040323	0	0.0040323	0	0	0	0	0	0	0	0	0	0	0	0	0	0	0	0	0	0	0	0	0	0	0	0	0	0	0	0
ACAd	ipsilateral	0.078891	0.098081	0.11727	0.10661	0.091684	0.081023	0.072495	0.057569	0.040512	0.042644	0.034115	0.036247	0.021322	0.012793	0.025586	0.010661	0.014925	0.012793	0.0021322	0.010661	0.0042644	0.010661	0.0021322	0.0021322	0	0.0063966	0	0.0021322	0	0.0021322	0	0	0	0.0021322	0	0	0	0	0	0	0	0
	contralateral	0.1706	0.27034	0.1601	0.10236	0.073491	0.062992	0.03937	0.036745	0.028871	0.023622	0.013123	0.0052493	0.0026247	0.0026247	0.0026247	0	0	0.0026247	0.0026247	0	0	0	0	0	0	0	0	0	0	0	0	0	0	0	0	0	0	0	0	0	0	0
MOs	ipsilateral	0.071429	0.078818	0.086207	0.12808	0.11576	0.081281	0.059113	0.041872	0.059113	0.044335	0.039409	0.046798	0.024631	0.022167	0.027094	0.012315	0.012315	0.0098522	0.0098522	0.017241	0.0024631	0	0	0.0024631	0.0024631	0.0024631	0	0.0024631	0	0	0	0	0	0	0	0	0	0	0	0	0	0
	contralateral	0.14773	0.20455	0.14205	0.12784	0.088068	0.076705	0.048295	0.045455	0.025568	0.028409	0.022727	0.011364	0.011364	0.0028409	0.0085227	0	0.0028409	0.0028409	0	0	0.0028409	0	0	0	0	0	0	0	0	0	0	0	0	0	0	0	0	0	0	0	0	0
ORBvl	ipsilateral	0.1	0.076667	0.11	0.10333	0.1	0.09	0.073333	0.1	0.05	0.043333	0.033333	0.016667	0.023333	0.016667	0.016667	0.0066667	0.0066667	0.01	0.0066667	0.0033333	0.0033333	0.0033333	0	0.0033333	0	0	0.0033333	0	0	0	0	0	0	0	0	0	0	0	0	0	0	0
	contralateral	0.136	0.188	0.188	0.116	0.124	0.072	0.064	0.048	0.028	0.016	0.004	0.004	0.004	0	0	0	0	0.004	0	0	0	0	0.004	0	0	0	0	0	0	0	0	0	0	0	0	0	0	0	0	0	0	0

## Sheet: Figure 3
C
	N=2												N=10
noise=0.05	0.45836	0.4635	0.47014	0.47399	0.47426	0.48253	0.48516	0.49168	0.49789	0.50587	0.51103		0.50595	0.50877	0.51639	0.51987	0.52667	0.53227	0.53516	0.54241	0.54918	0.55389	0.56205
noise=0.1	0.48732	0.48971	0.49791	0.50042	0.50096	0.50939	0.51258	0.51962	0.52514	0.53333	0.53839		0.56053	0.56181	0.5695	0.5694	0.57697	0.58275	0.58652	0.5941	0.59798	0.60149	0.60986
noise=0.2	0.52898	0.53333	0.5396	0.54002	0.54454	0.54922	0.55234	0.55917	0.56455	0.57209	0.57373		0.62002	0.6228	0.62692	0.62932	0.63375	0.63714	0.64145	0.64749	0.65204	0.654	0.66005
D
	N=2												N=10
noise=0.05	0.45349	0.45882	0.46488	0.47231	0.47307	0.48253	0.48247	0.4936	0.50083	0.51207	0.51743		0.44127	0.45416	0.46664	0.48788	0.50907	0.53227	0.55688	0.58042	0.61022	0.63715	0.66822
noise=0.1	0.48272	0.48703	0.49319	0.49914	0.50238	0.50939	0.50937	0.52095	0.52533	0.53869	0.54169		0.50252	0.51444	0.52785	0.5429	0.56299	0.5827	0.60166	0.62396	0.65044	0.67321	0.69747
noise=0.2	0.5269	0.52945	0.53492	0.54164	0.54345	0.54922	0.55107	0.55991	0.56377	0.57624	0.5774		0.57348	0.58409	0.59444	0.60762	0.62276	0.63712	0.65478	0.67235	0.69158	0.71102	0.73149
E
	N=2												N=10
noise=0.05	0.49284	0.48446	0.47784	0.48314	0.50023	0.51539	0.52777	0.54192	0.56323	0.58452	0.5883		0.53724	0.53162	0.52854	0.52573	0.52848	0.53349	0.53944	0.54921	0.55642	0.56753	0.57516
noise=0.1	0.52103	0.5109	0.50358	0.5081	0.5202	0.53392	0.54192	0.55713	0.57537	0.59067	0.597		0.59073	0.58291	0.57876	0.5763	0.57734	0.57952	0.58375	0.58918	0.59374	0.60196	0.60767
noise=0.2	0.56139	0.55012	0.54173	0.54337	0.55125	0.56238	0.56855	0.57838	0.59275	0.60897	0.61131		0.64494	0.63891	0.63483	0.63075	0.63133	0.63208	0.63316	0.63904	0.64023	0.64575	0.64743
F
y_plot	noise=0.05	-0.01378	-0.01348	-0.01318	-0.012879	-0.012578	-0.012275	-0.011972	-0.011667	-0.011362	-0.011057	-0.01075	-0.010443	-0.010134	-0.0098253	-0.0095154	-0.0092047	-0.0088931	-0.0085808	-0.0082677	-0.0079537	-0.0076389	-0.0073233	-0.0070069	-0.0066896	-0.0063716	-0.0060527	-0.005733	-0.0054125	-0.0050912	-0.004769	-0.0044461	-0.0041223	-0.0037977	-0.0034723	-0.0031461	-0.0028191	-0.0024912	-0.0021625	-0.0018331	-0.0015028	-0.0011716	-0.00083971	-0.00050696	-0.00017339	0.000161	0.0004962	0.00083221	0.001169
	noise=0.1	-0.0099486	-0.0097187	-0.009488	-0.0092565	-0.0090242	-0.0087911	-0.0085572	-0.0083225	-0.0080869	-0.0078506	-0.0076135	-0.0073755	-0.0071368	-0.0068972	-0.0066569	-0.0064157	-0.0061738	-0.005931	-0.0056874	-0.0054431	-0.0051979	-0.0049519	-0.0047051	-0.0044575	-0.0042091	-0.0039599	-0.0037099	-0.0034591	-0.0032075	-0.0029551	-0.0027019	-0.0024479	-0.002193	-0.0019374	-0.001681	-0.0014237	-0.0011657	-0.00090682	-0.00064717	-0.00038672	-0.00012546	0.00013661	0.00039948	0.00066315	0.00092763	0.0011929	0.001459	0.0017259
	noise=0.2	-0.0097656	-0.0095865	-0.0094069	-0.0092265	-0.0090455	-0.0088638	-0.0086814	-0.0084983	-0.0083146	-0.0081302	-0.0079452	-0.0077595	-0.0075731	-0.007386	-0.0071983	-0.0070099	-0.0068208	-0.0066311	-0.0064407	-0.0062496	-0.0060578	-0.0058654	-0.0056723	-0.0054786	-0.0052841	-0.005089	-0.0048933	-0.0046968	-0.0044997	-0.0043019	-0.0041035	-0.0039044	-0.0037046	-0.0035041	-0.003303	-0.0031012	-0.0028987	-0.0026956	-0.0024918	-0.0022873	-0.0020821	-0.0018763	-0.0016698	-0.0014627	-0.0012548	-0.0010463	-0.00083717	-0.00062733
	x_plot	2	2.016	2.0321	2.0481	2.0641	2.0802	2.0962	2.1122	2.1283	2.1443	2.1603	2.1764	2.1924	2.2084	2.2244	2.2405	2.2565	2.2725	2.2886	2.3046	2.3206	2.3367	2.3527	2.3687	2.3848	2.4008	2.4168	2.4329	2.4489	2.4649	2.481	2.497	2.513	2.5291	2.5451	2.5611	2.5772	2.5932	2.6092	2.6253	2.6413	2.6573	2.6733	2.6894	2.7054	2.7214	2.7375	2.7535
y_scatter	noise=0.05	-0.012394	0.0076316	0.04759	0.12744	0.23499
	noise=0.1	-0.0083838	0.0053979	0.042307	0.10575	0.20341
	noise=0.2	-0.0080353	0.00094762	0.033338	0.081413	0.162
	x_scatter	2	3	5	7	10
G
y_plot	noise=0.05	0.10062	0.10072	0.10082	0.10091	0.10101	0.10111	0.10121	0.10131	0.10141	0.10151	0.10161	0.10172	0.10182	0.10193	0.10203	0.10214	0.10225	0.10236	0.10247	0.10258	0.10269	0.1028	0.10291	0.10303	0.10314	0.10326	0.10337	0.10349	0.10361	0.10373	0.10385	0.10397	0.10409	0.10421	0.10433	0.10446	0.10458	0.10471	0.10483	0.10496	0.10509	0.10521	0.10534	0.10547	0.10561	0.10574	0.10587	0.106
	noise=0.1	0.086146	0.086197	0.08625	0.086304	0.086359	0.086414	0.086471	0.086529	0.086587	0.086647	0.086708	0.08677	0.086832	0.086896	0.086961	0.087027	0.087093	0.087161	0.08723	0.087299	0.08737	0.087442	0.087515	0.087588	0.087663	0.087739	0.087815	0.087893	0.087972	0.088051	0.088132	0.088214	0.088297	0.08838	0.088465	0.088551	0.088637	0.088725	0.088814	0.088903	0.088994	0.089086	0.089178	0.089272	0.089367	0.089462	0.089559	0.089657
	noise=0.2	0.073438	0.073458	0.073479	0.073501	0.073524	0.073548	0.073572	0.073598	0.073624	0.073652	0.07368	0.07371	0.07374	0.073771	0.073803	0.073836	0.07387	0.073905	0.07394	0.073977	0.074014	0.074053	0.074092	0.074133	0.074174	0.074216	0.074259	0.074303	0.074348	0.074393	0.07444	0.074488	0.074536	0.074586	0.074636	0.074687	0.074739	0.074793	0.074847	0.074901	0.074957	0.075014	0.075072	0.07513	0.07519	0.07525	0.075312	0.075374
	x_plot	2	2.016	2.0321	2.0481	2.0641	2.0802	2.0962	2.1122	2.1283	2.1443	2.1603	2.1764	2.1924	2.2084	2.2244	2.2405	2.2565	2.2725	2.2886	2.3046	2.3206	2.3367	2.3527	2.3687	2.3848	2.4008	2.4168	2.4329	2.4489	2.4649	2.481	2.497	2.513	2.5291	2.5451	2.5611	2.5772	2.5932	2.6092	2.6253	2.6413	2.6573	2.6733	2.6894	2.7054	2.7214	2.7375	2.7535
y_scatter	noise=0.05	0.10046	0.11043	0.12721	0.17518	0.25013
	noise=0.1	0.08662	0.092769	0.10715	0.15602	0.23469
	noise=0.2	0.073928	0.076323	0.091532	0.12578	0.19682
	x_scatter	2	3	5	7	10
[truncated: 452 more columns]

## Sheet: Figure 4
C
yaxis	h-value
	0	0.036145	0	0	0	0	0	0	0	0	0	0	0	0	0	0	0	0	0	0	0	0	0	0	0	0	0	0	0.002008	0.96185
	0.01	0.026275	0	0	0	0	0	0	0	0	0	0	0	0	0.0015456	0.0030912	0.0092736	0.012365	0.034003	0.07728	0.09119	0.14219	0.16847	0.15456	0.1391	0.07728	0.047913	0.01391	0.0015456	0
	0.05	0.013158	0	0	0.0024671	0.0074013	0.01398	0.025493	0.061678	0.10115	0.11266	0.15378	0.15132	0.13898	0.090461	0.057566	0.043586	0.016447	0.0041118	0.0041118	0.00082237	0	0.00082237	0	0	0	0	0	0	0
	0.1	0.008399	0.0052493	0.024147	0.059843	0.11864	0.16535	0.15853	0.16168	0.13018	0.08399	0.048294	0.018898	0.010499	0.0047244	0.0015748	0	0	0	0	0	0	0	0	0	0	0	0	0	0
	0.2	0.03744	0.11171	0.21498	0.23309	0.18659	0.12319	0.06099	0.022645	0.0057367	0.0030193	0.00030193	0	0.00030193	0	0	0	0	0	0	0	0	0	0	0	0	0	0	0	0
	0.4	0.27076	0.3597	0.22957	0.10322	0.028717	0.0060715	0.0018051	0	0.0001641	0	0	0	0	0	0	0	0	0	0	0	0	0	0	0	0	0	0	0	0
	0.6	0.55574	0.33705	0.089099	0.015412	0.002475	0.000225	0	0	0	0	0	0	0	0	0	0	0	0	0	0	0	0	0	0	0	0	0	0	0
	0.8	0.79062	0.187	0.0211	0.001196	8.54e-05	0	0	0	0	0	0	0	0	0	0	0	0	0	0	0	0	0	0	0	0	0	0	0	0
	xaxis	1	2	3	4	5	6	7	8	9	10	11	12	13	14	15	16	17	18	19	20	21	22	23	24	25	26	27	28	29
E
yaxis	noise=0.01	0.022188	0.0067777	0.0035348	0.0016667	0.00081613	0.00055136	0.00031854	0.00020849	0.00014342	0.0001107	4.2764e-05
	noise=0.02	0.02625	0.0093646	0.0051582	0.0032175	0.002208	0.0017004	0.0011128	0.00076573	0.00054849	0.00043111	0.00050688
	noise=0.05	0.041535	0.02169	0.015083	0.011204	0.0090513	0.0079743	0.0069622	0.0060647	0.0053006	0.0044912	0.0040667
	noise=0.1	0.059815	0.037065	0.030907	0.025999	0.022418	0.021512	0.018557	0.017629	0.016724	0.015781	0.015523
	noise=0.2	0.086135	0.062743	0.054966	0.049879	0.046637	0.04396	0.041723	0.040519	0.039116	0.037676	0.03728
	xaxis	0	0.1	0.2	0.3	0.4	0.5	0.6	0.7	0.8	0.9	1
F
yaxis	noise=0.01	0.58931	0.48845	0.41787	0.37151	0.32981	0.30523	0.27449	0.25204	0.23672	0.22315	0.20158
	noise=0.02	0.5911	0.48981	0.41912	0.37239	0.32995	0.30559	0.27612	0.25314	0.23802	0.22352	0.20158
	noise=0.05	0.59462	0.49232	0.42173	0.3735	0.33253	0.30883	0.27886	0.25652	0.24129	0.22644	0.2056
	noise=0.1	0.59786	0.49643	0.42702	0.38016	0.3389	0.31639	0.28661	0.26214	0.24739	0.23219	0.21231
	noise=0.2	0.60196	0.50404	0.435	0.39079	0.34983	0.32663	0.29752	0.27545	0.25999	0.24512	0.22602
	xaxis	0	0.1	0.2	0.3	0.4	0.5	0.6	0.7	0.8	0.9	1
G
yaxis	noise=0.01	0.22741	0.23921	0.23853	0.23215	0.22477	0.21862	0.20868	0.19982	0.19296	0.18658	0.17362
	noise=0.02	0.2284	0.23967	0.23933	0.2332	0.22571	0.21969	0.20971	0.201	0.19452	0.18702	0.17418
	noise=0.05	0.22854	0.24172	0.24214	0.23554	0.22824	0.22255	0.21355	0.20478	0.19801	0.19102	0.17852
	noise=0.1	0.23043	0.24402	0.24534	0.23982	0.23275	0.2279	0.21898	0.21041	0.20432	0.19723	0.18623
	noise=0.2	0.2321	0.24748	0.24974	0.24571	0.24004	0.23579	0.22828	0.22118	0.2152	0.20908	0.19964
	xaxis	0	0.1	0.2	0.3	0.4	0.5	0.6	0.7	0.8	0.9	1

## Sheet: Figure 5
B-third row
awake average activity
NaN	NaN	NaN	NaN	NaN	NaN	NaN	NaN	NaN	NaN	NaN	NaN	NaN	NaN	NaN	NaN	NaN	NaN	NaN	NaN	NaN	NaN	NaN	NaN	NaN	NaN	NaN	NaN	NaN	NaN	NaN	NaN	NaN	NaN	NaN	NaN	NaN	NaN	NaN	NaN	NaN	NaN	NaN	NaN	NaN	NaN	NaN	NaN	NaN	NaN
NaN	NaN	NaN	NaN	NaN	NaN	NaN	NaN	NaN	NaN	NaN	NaN	NaN	NaN	NaN	NaN	NaN	NaN	NaN	NaN	NaN	NaN	NaN	NaN	NaN	NaN	NaN	NaN	NaN	NaN	NaN	NaN	NaN	NaN	NaN	NaN	NaN	NaN	NaN	NaN	NaN	NaN	NaN	NaN	NaN	NaN	NaN	NaN	NaN	NaN
NaN	NaN	NaN	NaN	NaN	NaN	NaN	NaN	NaN	NaN	NaN	NaN	NaN	NaN	NaN	NaN	NaN	NaN	NaN	NaN	NaN	NaN	NaN	NaN	NaN	NaN	NaN	NaN	NaN	NaN	NaN	NaN	NaN	NaN	NaN	NaN	NaN	NaN	NaN	NaN	NaN	NaN	NaN	NaN	NaN	NaN	NaN	NaN	NaN	NaN
NaN	NaN	NaN	NaN	NaN	NaN	NaN	NaN	NaN	NaN	NaN	NaN	NaN	NaN	NaN	NaN	NaN	NaN	NaN	NaN	NaN	NaN	NaN	NaN	NaN	NaN	NaN	NaN	NaN	NaN	NaN	NaN	NaN	NaN	NaN	NaN	NaN	NaN	NaN	NaN	NaN	NaN	NaN	NaN	NaN	NaN	NaN	NaN	NaN	NaN
NaN	NaN	NaN	NaN	NaN	NaN	NaN	NaN	NaN	NaN	NaN	NaN	NaN	NaN	NaN	NaN	NaN	NaN	NaN	NaN	NaN	NaN	NaN	NaN	NaN	NaN	NaN	NaN	NaN	NaN	NaN	NaN	NaN	NaN	NaN	NaN	NaN	NaN	NaN	NaN	NaN	NaN	NaN	NaN	NaN	NaN	NaN	NaN	NaN	NaN
NaN	NaN	NaN	NaN	NaN	NaN	NaN	NaN	NaN	NaN	NaN	NaN	NaN	NaN	NaN	NaN	NaN	NaN	NaN	NaN	NaN	NaN	NaN	NaN	NaN	NaN	NaN	NaN	NaN	NaN	NaN	NaN	NaN	NaN	NaN	NaN	NaN	NaN	NaN	NaN	NaN	NaN	NaN	NaN	NaN	NaN	NaN	NaN	NaN	NaN
NaN	NaN	NaN	NaN	NaN	NaN	NaN	NaN	NaN	NaN	NaN	NaN	NaN	NaN	NaN	NaN	NaN	NaN	NaN	NaN	NaN	NaN	NaN	NaN	NaN	NaN	NaN	NaN	NaN	NaN	NaN	NaN	NaN	NaN	NaN	NaN	NaN	NaN	NaN	NaN	NaN	NaN	NaN	NaN	NaN	NaN	NaN	NaN	NaN	NaN
NaN	NaN	NaN	NaN	NaN	NaN	NaN	NaN	NaN	NaN	NaN	NaN	NaN	NaN	NaN	NaN	NaN	NaN	NaN	NaN	NaN	NaN	NaN	NaN	NaN	NaN	NaN	NaN	NaN	NaN	NaN	NaN	NaN	NaN	NaN	NaN	NaN	NaN	NaN	NaN	NaN	NaN	NaN	NaN	NaN	NaN	NaN	NaN	NaN	NaN
NaN	NaN	NaN	NaN	NaN	NaN	NaN	NaN	NaN	NaN	NaN	NaN	NaN	NaN	NaN	NaN	NaN	NaN	NaN	NaN	NaN	NaN	NaN	NaN	NaN	NaN	NaN	NaN	NaN	NaN	NaN	NaN	NaN	NaN	NaN	NaN	NaN	NaN	NaN	NaN	NaN	NaN	NaN	NaN	NaN	NaN	NaN	NaN	NaN	NaN
NaN	NaN	NaN	NaN	NaN	NaN	NaN	NaN	NaN	NaN	NaN	NaN	NaN	NaN	NaN	NaN	NaN	NaN	NaN	NaN	NaN	NaN	NaN	NaN	NaN	NaN	NaN	NaN	NaN	NaN	NaN	NaN	NaN	NaN	NaN	NaN	NaN	NaN	NaN	NaN	NaN	NaN	NaN	NaN	NaN	NaN	NaN	NaN	NaN	NaN
NaN	NaN	NaN	NaN	NaN	NaN	NaN	NaN	NaN	NaN	NaN	NaN	NaN	NaN	NaN	NaN	NaN	NaN	NaN	NaN	NaN	NaN	NaN	NaN	NaN	NaN	NaN	NaN	NaN	NaN	NaN	NaN	NaN	NaN	NaN	NaN	NaN	NaN	NaN	NaN	NaN	NaN	NaN	NaN	NaN	NaN	NaN	NaN	NaN	NaN
NaN	NaN	NaN	NaN	NaN	NaN	NaN	NaN	NaN	NaN	NaN	NaN	NaN	NaN	NaN	NaN	NaN	NaN	NaN	NaN	NaN	NaN	NaN	NaN	NaN	NaN	NaN	NaN	NaN	NaN	NaN	NaN	NaN	NaN	NaN	NaN	NaN	NaN	NaN	NaN	NaN	NaN	NaN	NaN	NaN	NaN	NaN	NaN	NaN	NaN
NaN	NaN	NaN	NaN	NaN	NaN	NaN	NaN	NaN	NaN	NaN	NaN	NaN	NaN	NaN	NaN	NaN	NaN	NaN	NaN	NaN	NaN	NaN	NaN	NaN	NaN	NaN	NaN	NaN	NaN	NaN	NaN	NaN	NaN	NaN	NaN	NaN	NaN	NaN	NaN	NaN	NaN	NaN	NaN	NaN	NaN	NaN	NaN	NaN	NaN
NaN	NaN	NaN	NaN	NaN	NaN	NaN	NaN	NaN	NaN	NaN	NaN	NaN	NaN	NaN	NaN	NaN	NaN	NaN	NaN	NaN	NaN	NaN	NaN	NaN	NaN	NaN	NaN	NaN	NaN	NaN	NaN	NaN	NaN	NaN	NaN	NaN	NaN	NaN	NaN	NaN	NaN	NaN	NaN	NaN	NaN	NaN	NaN	NaN	NaN
NaN	NaN	NaN	NaN	NaN	NaN	NaN	NaN	NaN	NaN	NaN	NaN	NaN	NaN	NaN	NaN	NaN	NaN	NaN	NaN	NaN	NaN	NaN	NaN	NaN	NaN	NaN	NaN	NaN	NaN	NaN	NaN	NaN	NaN	NaN	NaN	NaN	NaN	NaN	NaN	NaN	NaN	NaN	NaN	NaN	NaN	NaN	NaN	NaN	NaN
NaN	NaN	NaN	NaN	NaN	NaN	NaN	NaN	NaN	NaN	NaN	NaN	NaN	NaN	NaN	NaN	NaN	NaN	NaN	NaN	NaN	NaN	NaN	NaN	NaN	NaN	NaN	NaN	NaN	NaN	NaN	NaN	NaN	NaN	NaN	NaN	NaN	NaN	NaN	NaN	NaN	NaN	NaN	NaN	NaN	NaN	NaN	NaN	NaN	NaN
NaN	NaN	NaN	NaN	NaN	NaN	NaN	NaN	NaN	NaN	NaN	NaN	NaN	NaN	NaN	NaN	NaN	NaN	NaN	NaN	NaN	NaN	NaN	NaN	NaN	NaN	NaN	NaN	NaN	NaN	NaN	NaN	NaN	NaN	NaN	NaN	NaN	NaN	NaN	NaN	NaN	NaN	NaN	NaN	NaN	NaN	NaN	NaN	NaN	NaN
NaN	NaN	NaN	NaN	NaN	NaN	NaN	NaN	NaN	NaN	NaN	NaN	NaN	NaN	NaN	NaN	NaN	NaN	NaN	NaN	NaN	NaN	NaN	NaN	NaN	NaN	NaN	NaN	NaN	NaN	NaN	NaN	NaN	NaN	NaN	NaN	NaN	NaN	NaN	NaN	NaN	NaN	NaN	NaN	NaN	NaN	NaN	NaN	NaN	NaN
NaN	NaN	NaN	NaN	NaN	NaN	NaN	NaN	NaN	NaN	NaN	NaN	NaN	NaN	NaN	NaN	NaN	NaN	NaN	NaN	NaN	NaN	NaN	NaN	NaN	NaN	NaN	NaN	NaN	NaN	NaN	NaN	NaN	NaN	NaN	NaN	NaN	NaN	NaN	NaN	NaN	NaN	NaN	NaN	NaN	NaN	NaN	NaN	NaN	NaN
NaN	NaN	NaN	NaN	NaN	NaN	NaN	NaN	NaN	NaN	NaN	NaN	NaN	NaN	NaN	NaN	NaN	NaN	NaN	NaN	NaN	NaN	NaN	NaN	NaN	NaN	NaN	NaN	NaN	NaN	NaN	NaN	NaN	NaN	NaN	NaN	NaN	NaN	NaN	NaN	-0.00026342	-0.00012348	-0.00013841	3.41e-05	4.62e-05	1.66e-05	-5.71e-05	1.93e-05	0.00010019	0.00014577
NaN	NaN	NaN	NaN	NaN	NaN	NaN	NaN	NaN	NaN	NaN	NaN	NaN	NaN	NaN	NaN	NaN	NaN	NaN	NaN	NaN	NaN	NaN	NaN	NaN	NaN	NaN	NaN	NaN	NaN	NaN	NaN	NaN	NaN	NaN	NaN	NaN	-7.84e-05	-5.58e-05	-0.00015465	-5.29e-05	9.17e-06	-3.14e-05	2.29e-05	1.32e-05	5.91e-05	-7.05e-05	4.88e-05	-8.47e-06	0.00010744
NaN	NaN	NaN	NaN	NaN	NaN	NaN	NaN	NaN	NaN	NaN	NaN	NaN	NaN	NaN	NaN	NaN	NaN	NaN	NaN	NaN	NaN	NaN	NaN	NaN	NaN	NaN	NaN	NaN	NaN	NaN	NaN	NaN	NaN	0.00016257	8.15e-05	7.91e-05	5.98e-05	-1.46e-05	-5.9e-06	0.00012703	0.00018035	5.84e-05	-6.06e-06	6.12e-06	-2.57e-05	1.21e-05	-6.03e-05	1.45e-05	3.04e-05
NaN	NaN	NaN	NaN	NaN	NaN	NaN	NaN	NaN	NaN	NaN	NaN	NaN	NaN	NaN	NaN	NaN	NaN	NaN	NaN	NaN	NaN	NaN	NaN	NaN	NaN	NaN	NaN	NaN	NaN	NaN	NaN	NaN	1.46e-05	-0.00011287	-5.38e-05	2.15e-05	2.04e-05	3.27e-05	0.00014121	0.00012382	0.00013726	2.15e-05	-0.000112	-0.00014719	-0.0003467	-0.00026963	-0.00010862	-5.79e-05	7.23e-05
NaN	NaN	NaN	NaN	NaN	NaN	NaN	NaN	NaN	NaN	NaN	NaN	NaN	NaN	NaN	NaN	NaN	NaN	NaN	NaN	NaN	NaN	NaN	NaN	NaN	NaN	NaN	NaN	NaN	NaN	NaN	NaN	2.77e-05	-9.28e-05	-0.00018556	-0.00039286	-0.00021584	-9.96e-05	5.53e-05	0.00011832	0.00012259	1.09e-05	4.17e-05	-4.54e-05	-0.00041715	-0.0002319	2.48e-05	-0.00017475	4.34e-05	9.65e-06
NaN	NaN	NaN	NaN	NaN	NaN	NaN	NaN	NaN	NaN	NaN	NaN	NaN	NaN	NaN	NaN	NaN	NaN	NaN	NaN	NaN	NaN	NaN	NaN	NaN	NaN	NaN	NaN	NaN	NaN	NaN	0.00011759	7.8e-05	-0.0001781	-0.00022029	-0.00032848	-6.22e-05	-3.87e-05	5.16e-05	0.00012562	0.00017318	0.0001121	0.00010035	-0.00012076	-0.00024771	-0.00019135	-0.00013889	-0.00030907	-6.61e-05	-3.45e-05
NaN	NaN	NaN	NaN	NaN	NaN	NaN	NaN	NaN	NaN	NaN	NaN	NaN	NaN	NaN	NaN	NaN	NaN	NaN	NaN	NaN	NaN	NaN	NaN	NaN	NaN	NaN	NaN	NaN	NaN	7.98e-05	5.82e-05	2.71e-05	-6.96e-05	-0.00016909	-0.00029612	-0.00017833	-0.00013894	-4.18e-05	3.48e-05	-4.9e-05	0.00011801	-0.00024459	-0.00028112	-0.00030907	-9.92e-05	0.00015571	0.00011635	3.05e-05	9.33e-05
NaN	NaN	NaN	NaN	NaN	NaN	NaN	NaN	NaN	NaN	NaN	NaN	NaN	NaN	NaN	NaN	NaN	NaN	NaN	NaN	NaN	NaN	NaN	NaN	NaN	NaN	NaN	NaN	NaN	0.0001582	7.76e-05	-3.83e-05	-1.66e-05	-4.8e-07	-8.02e-05	-0.00012489	-0.00010619	7.26e-05	0.00017032	6.1e-05	-6.09e-06	3.53e-05	-0.00018115	-1.92e-05	-1.16e-05	0.00019358	-6.32e-05	-6.59e-05	1.95e-05	2.27e-05
NaN	NaN	NaN	NaN	NaN	NaN	NaN	NaN	NaN	NaN	NaN	NaN	NaN	NaN	NaN	NaN	NaN	NaN	NaN	NaN	NaN	NaN	NaN	NaN	NaN	NaN	NaN	NaN	8.84e-05	0.00021294	-2.46e-06	-5.05e-05	0.00011496	5.17e-05	-5.06e-05	1.41e-05	0.00020795	0.00021076	3.98e-05	7.85e-05	6.38e-05	0.00012618	0.00011962	0.00010425	0.00022716	5.52e-05	-6.47e-06	-2.07e-05	0.00013743	0.00014647
NaN	NaN	NaN	NaN	NaN	NaN	NaN	NaN	NaN	NaN	NaN	NaN	NaN	NaN	NaN	NaN	NaN	NaN	NaN	NaN	NaN	NaN	NaN	NaN	NaN	NaN	NaN	7.01e-05	1.99e-05	9e-05	7.73e-05	-7.26e-05	-8.8e-06	6.76e-05	0.00015286	0.00018898	0.00020175	8.77e-05	1.53e-05	0.000152	0.00028721	0.00018932	0.00012845	0.00018963	0.00019165	6.24e-05	7.76e-05	-1.96e-05	0.00021205	0.00018094
NaN	NaN	NaN	NaN	NaN	NaN	NaN	NaN	NaN	NaN	NaN	NaN	NaN	NaN	NaN	NaN	NaN	NaN	NaN	NaN	NaN	NaN	NaN	NaN	NaN	NaN	0.00014361	0.00017174	6.99e-05	-7.03e-06	6.73e-05	9.74e-05	6.43e-05	0.00015229	0.00019686	0.00020384	0.00021593	0.00010718	0.00022617	3.42e-05	-9.04e-06	0.00010226	-6.3e-06	8.26e-05	7.58e-05	-1e-05	-3.14e-05	3.3e-05	0.00019095	4.93e-05
NaN	NaN	NaN	NaN	NaN	NaN	NaN	NaN	NaN	NaN	NaN	NaN	NaN	NaN	NaN	NaN	NaN	NaN	NaN	NaN	NaN	NaN	NaN	NaN	NaN	0.00023059	0.00016492	0.0001055	0.00011419	0.00018115	0.00012253	0.00014068	0.00016797	0.0001966	0.00025992	0.0002427	0.00031798	0.00016045	0.00017462	3.54e-05	6.95e-05	-1.47e-05	8.77e-05	0.00010785	6.54e-05	3.33e-05	0.00011861	0.00020829	0.00027185	0.00028799
NaN	NaN	NaN	NaN	NaN	NaN	NaN	NaN	NaN	NaN	NaN	NaN	NaN	NaN	NaN	NaN	NaN	NaN	NaN	NaN	NaN	NaN	NaN	NaN	NaN	0.00011169	8.85e-05	0.0002044	0.00022201	0.00019745	0.00022328	0.0003114	0.00024029	0.00019204	0.00020824	3.32e-05	7.88e-05	0.0001033	3.16e-05	0.0002907	0.00022871	0.00016351	0.00024574	0.00012042	0.00017831	0.00013521	0.00020281	0.00014893	0.00012736	0.00016778
NaN	NaN	NaN	NaN	NaN	NaN	NaN	NaN	NaN	NaN	NaN	NaN	NaN	NaN	NaN	NaN	NaN	NaN	NaN	NaN	NaN	NaN	NaN	NaN	0.00022006	0.00019177	0.00028824	0.0003124	0.00021147	0.00016947	0.00018496	0.00021318	0.00021745	0.00024866	0.00027271	0.00030304	0.00023471	0.00012865	0.00012222	0.0002271	0.00026324	0.00023262	0.00033465	9.22e-05	7.91e-05	0.00015965	0.00014702	0.00018311	0.00012583	0.00014225
NaN	NaN	NaN	NaN	NaN	NaN	NaN	NaN	NaN	NaN	NaN	NaN	NaN	NaN	NaN	NaN	NaN	NaN	NaN	NaN	NaN	NaN	NaN	0.00041818	0.00035958	0.00021979	0.00019219	0.00019615	0.00017656	0.00015558	0.0001971	0.00021973	0.00018226	0.0001763	0.0001294	0.0001547	0.0001538	0.00016822	6.98e-05	0.00021283	0.00016822	0.00032086	0.00036147	0.00013852	0.00018192	0.00011346	6.33e-05	0.00034533	0.00016914	0.00029445
NaN	NaN	NaN	NaN	NaN	NaN	NaN	NaN	NaN	NaN	NaN	NaN	NaN	NaN	NaN	NaN	NaN	NaN	NaN	NaN	NaN	NaN	0.00038495	0.00022855	0.00022586	0.0002753	0.00017691	0.00024022	7.16e-05	0.00018678	0.00025779	0.00018863	0.00019368	0.00024234	0.00021784	0.0002058	7.64e-05	0.00015884	0.00022897	0.0002292	0.00019612	0.00030465	0.00039953	0.00037614	0.00034405	0.00024875	0.00011678	4.49e-05	0.00014903	0.00027863
NaN	NaN	NaN	NaN	NaN	NaN	NaN	NaN	NaN	NaN	NaN	NaN	NaN	NaN	NaN	NaN	NaN	NaN	NaN	NaN	NaN	0.00019693	0.00027519	0.00028265	0.00032374	0.00032469	0.00039777	0.00037181	0.00024801	0.00024457	0.00025379	0.00020286	0.00025299	0.00025133	0.00022734	0.00019768	0.00026534	0.00030652	0.00027527	0.00018083	2.15e-05	0.00021556	0.00034661	0.00040437	0.00036282	0.00022274	0.00025025	0.00012915	0.00017403	0.00032447
NaN	NaN	NaN	NaN	NaN	NaN	NaN	NaN	NaN	NaN	NaN	NaN	NaN	NaN	NaN	NaN	NaN	NaN	NaN	NaN	NaN	0.00011017	0.00028613	0.00033748	0.00047282	0.00033731	0.00035749	0.00034692	0.00039719	0.00029993	0.00032529	0.00031424	0.00031832	0.00014921	0.00024743	0.00023548	0.00015111	2.57e-05	0.0001428	0.00014292	0.00024378	0.00023574	0.00021958	0.00040847	0.00029977	0.00024111	0.00016523	0.0001828	0.00016813	0.00027407
NaN	NaN	NaN	NaN	NaN	NaN	NaN	NaN	NaN	NaN	NaN	NaN	NaN	NaN	NaN	NaN	NaN	NaN	NaN	NaN	0.00017081	0.0001835	0.00048875	0.00042846	0.00030742	0.00035517	0.00025555	0.00028049	0.00050412	0.00048341	0.00038541	0.00030687	0.00015453	0.00023471	0.00039718	0.00045535	0.00017096	0.00026336	-1.25e-05	0.00019114	0.0002303	0.00022489	2.3e-05	0.00015379	0.00029742	0.00040261	0.00022441	0.00015125	0.00027201	0.00040087
NaN	NaN	NaN	NaN	NaN	NaN	NaN	NaN	NaN	NaN	NaN	NaN	NaN	NaN	NaN	NaN	NaN	NaN	NaN	0.00015038	0.00018163	0.00018129	0.00032586	0.00036513	0.00037522	0.00036426	0.00045963	0.00033781	0.00044949	0.00041824	0.00043371	0.00039464	0.00036361	0.00018327	0.00017953	0.00048553	0.00021154	0.00024454	1.38e-05	-4.34e-08	-4.76e-05	-5.66e-05	-3.2e-05	4.43e-05	0.00023131	0.00028742	0.0001888	0.00023255	0.00028066	0.00034961
NaN	NaN	NaN	NaN	NaN	NaN	NaN	NaN	NaN	NaN	NaN	NaN	NaN	NaN	NaN	NaN	NaN	NaN	0.00012036	0.00022652	0.00020431	0.00036059	0.00027118	0.00042972	0.0002777	0.00037853	0.00040586	0.00058105	0.00052043	0.00041747	0.00039002	0.00039754	0.00035447	0.00037257	0.00027556	0.00019922	0.00025246	0.00016151	0.00016931	4.42e-05	-7.83e-05	0.00020443	0.00020348	-1.44e-06	-3.59e-05	5.21e-05	0.00028474	0.00035082	0.00029021	0.0003357
NaN	NaN	NaN	NaN	NaN	NaN	NaN	NaN	NaN	NaN	NaN	NaN	NaN	NaN	NaN	NaN	NaN	NaN	0.00026314	0.00020281	0.00027744	0.00036748	0.00036169	0.00032137	0.00035609	0.00037578	0.00045345	0.00042451	0.00053131	0.00047922	0.0004166	0.00045097	0.00039969	0.00037658	0.0002662	0.00024198	0.00018578	0.00016154	0.00020915	0.00014233	8.13e-05	0.00015626	0.00017155	0.00019605	0.00026997	0.00023554	0.00032682	0.00029277	0.00017209	0.00037937
NaN	NaN	NaN	NaN	NaN	NaN	NaN	NaN	NaN	NaN	NaN	NaN	NaN	NaN	NaN	NaN	NaN	0.00017125	0.0003184	0.00038418	0.00024632	0.00026465	0.00030601	0.00030766	0.00042781	0.00036696	0.00056501	0.00051402	0.00043094	0.00040878	0.00039905	0.00040809	0.00046004	0.00044358	0.00029328	0.00033184	0.00035861	0.00036861	0.00021141	0.0002142	0.00011784	4.54e-05	4.2e-05	0.00030437	0.00017512	1.05e-05	-3.73e-05	0.00019372	0.0003221	0.00035462
NaN	NaN	NaN	NaN	NaN	NaN	NaN	NaN	NaN	NaN	NaN	NaN	NaN	NaN	NaN	NaN	0.00013493	7.63e-05	0.000191	0.00023259	0.00038887	0.00041102	0.000391	0.00037204	0.00040539	0.00047669	0.00041177	0.00039276	0.00046329	0.00047614	0.00043162	0.00048209	0.00039555	0.00041921	0.00025286	0.00018466	0.00017797	0.00025804	0.00025027	0.00022003	0.00016463	5.46e-05	-0.00013097	5.26e-05	0.00011991	3.26e-05	-2.84e-05	0.00013651	0.00037791	0.00037789
NaN	NaN	NaN	NaN	NaN	NaN	NaN	NaN	NaN	NaN	NaN	NaN	NaN	NaN	NaN	NaN	7.32e-05	6.36e-05	0.00011755	0.0003102	0.00029292	0.00039414	0.00036097	0.00036249	0.00041122	0.00042504	0.00039019	0.00042834	0.00044361	0.00040285	0.0002872	0.00027241	0.00023572	0.00026444	0.00026029	0.0001765	8.14e-05	5.19e-05	0.00012396	0.0002093	0.00021417	0.00017389	0.0001552	4.67e-05	1.73e-05	0.00014139	7.26e-06	5.23e-05	0.00031393	0.00022519
NaN	NaN	NaN	NaN	NaN	NaN	NaN	NaN	NaN	NaN	NaN	NaN	NaN	NaN	NaN	0.00015339	3.28e-05	-3.47e-05	2.81e-05	0.00020477	0.00033248	0.00022555	0.0002559	9.6e-05	0.00019712	0.00041039	0.00052716	0.00037248	0.00033284	0.00037362	0.00024148	0.0002397	0.00019717	0.00016414	0.00022566	6.63e-05	4.23e-05	1.27e-05	6.57e-05	-5.49e-05	0.00012284	2.08e-05	0.00011963	7.13e-05	7.76e-06	0.00013397	0.00024378	9.65e-05	0.0001297	0.00018792
NaN	NaN	NaN	NaN	NaN	NaN	NaN	NaN	NaN	NaN	NaN	NaN	NaN	NaN	NaN	3.33e-05	1.62e-05	-5.31e-05	-5.92e-06	6.83e-05	0.00011786	0.00033018	0.00036065	0.00038308	0.00046519	0.00041825	0.00046254	0.00038164	0.00037012	0.00035262	0.0001558	0.00034789	0.00022173	0.00014638	0.00011879	7.24e-05	8.7e-05	0.00015899	0.00015854	8.11e-05	6.29e-05	-4.42e-05	6.21e-05	0.00013826	9.78e-05	7.47e-05	-6.59e-05	1.04e-05	9.89e-05	0.00024668
NaN	NaN	NaN	NaN	NaN	NaN	NaN	NaN	NaN	NaN	NaN	NaN	NaN	NaN	-0.00017438	-8.55e-05	-7.73e-05	-0.00021375	-8.18e-05	-0.0001179	9e-05	-5.01e-05	9.14e-05	0.00038266	0.00026224	0.00033991	0.00042257	0.0003718	0.00036075	0.00034809	0.0002845	0.00030901	0.00020127	0.00019283	0.00016653	0.00015736	0.00018002	0.00031236	0.00022615	0.00016832	0.00012166	0.00011162	0.00016615	0.00023419	0.00010256	0.00016013	5.95e-06	1.58e-05	0.00018477	0.00023216
NaN	NaN	NaN	NaN	NaN	NaN	NaN	NaN	NaN	NaN	NaN	NaN	NaN	-0.00024941	-0.00024237	-5.7e-05	4.61e-05	-8.93e-06	-7.15e-05	-2.87e-05	5.02e-05	-9.64e-05	-0.00023866	0.00017682	0.00021226	0.00025109	0.00046634	0.00046177	0.00045922	0.00028216	0.00031335	0.00020772	0.00031765	0.00035627	0.00020638	0.0002975	0.00037784	0.00044136	0.00052477	0.00041727	0.00026271	0.00018956	7.48e-05	4.16e-05	3.36e-05	0.00010347	1.77e-05	0.00010084	0.0001326	0.00023308
NaN	NaN	NaN	NaN	NaN	NaN	NaN	NaN	NaN	NaN	NaN	NaN	NaN	-0.00015421	-0.00027832	-8.21e-05	-4.93e-05	-2.84e-05	-2.78e-05	-7.43e-05	-0.00010173	-0.00024123	-0.00031808	-0.00023443	0.00035203	0.00030925	0.00029316	0.00024359	0.0004308	0.00039697	0.00033459	0.00029292	0.00023269	0.00022055	0.00028099	0.00031859	0.0004305	0.00042411	0.0004081	0.00023517	0.0001936	2.4e-06	0.00013042	8.68e-05	0.00017657	0.00025507	0.00021104	8.64e-05	0.0001404	0.0001683
NaN	NaN	NaN	NaN	NaN	NaN	NaN	NaN	NaN	NaN	NaN	NaN	-0.00027144	-0.00033364	-0.00027385	-0.00013154	-7.76e-05	-0.00021386	3.63e-05	-6.48e-05	0.00012314	-3.46e-05	-0.00032395	-0.00016334	0.00030607	0.00024767	0.00024458	0.00027868	0.00025153	0.00017887	0.00026395	-1.39e-05	0.00020041	0.00031767	0.0005693	0.00051436	0.00036819	0.00022697	0.00037765	0.00043158	0.00037189	0.00030457	0.00022963	0.00030546	0.00018539	0.00019802	0.00012188	0.00011831	6.37e-05	0.00010186
NaN	NaN	NaN	NaN	NaN	NaN	NaN	NaN	NaN	NaN	NaN	NaN	-0.00035523	-0.00023699	-0.00031463	-0.00049508	-0.00040323	-0.00057362	-0.00026914	9.89e-05	0.00014517	0.00023184	0.00011403	-7.86e-05	0.00012534	0.00030146	0.00029374	0.00032458	5.33e-05	2.8e-05	-0.00015654	6.31e-05	0.00023207	0.00041075	0.00023466	0.00021093	0.0005723	0.00044809	0.00049142	0.00047181	0.0003972	0.00049207	0.00050208	0.00031541	0.00034844	0.00032593	0.00022742	0.00021774	0.00015309	0.00019286
NaN	NaN	NaN	NaN	NaN	NaN	NaN	NaN	NaN	NaN	NaN	-7.3e-05	-0.00040518	-0.00048954	-0.00057913	-0.000508	-0.00052786	-0.00055892	-0.00046593	-9.76e-05	0.0001704	0.00024774	0.00025001	3.74e-05	0.00017477	0.00028927	0.00023842	0.00039726	0.00015476	0.00019071	0.00026266	0.00048084	0.00045374	0.00027395	0.00028827	0.00057457	0.00057344	0.00059579	0.00046793	0.00043903	0.00043967	0.00048736	0.00052491	0.00030014	0.00028349	0.00037127	0.00016596	0.00015907	0.00016152	0.00028389
NaN	NaN	NaN	NaN	NaN	NaN	NaN	NaN	NaN	NaN	NaN	-9.12e-05	-0.00031153	-0.00054657	-0.00047242	-0.0005327	-0.000505	-0.00040225	-0.00030467	-9.84e-05	6.69e-05	0.00011337	7.28e-05	0.00010791	0.00016217	0.00017713	0.00024734	0.00022104	0.00034824	0.00038931	0.0004339	0.00034751	0.00051404	0.00039977	0.00028093	0.00031001	0.00038751	0.00020149	0.00018812	0.00023257	0.00021103	0.00022898	0.00038727	0.0003168	0.0001371	0.0001348	0.00014369	0.0001858	0.00018549	0.00042674
NaN	NaN	NaN	NaN	NaN	NaN	NaN	NaN	NaN	NaN	-0.00025063	-0.00052811	-0.00048481	-0.00061349	-0.00086821	-0.00054596	-0.00051618	-0.0001351	-0.00011901	-0.0001595	2.78e-05	0.00015095	0.0001541	0.00010497	0.00014181	0.00020699	0.00025223	0.00021562	0.00030828	0.00039279	0.00050748	0.00051797	0.00058017	0.00070562	0.00050735	0.00034491	0.0004351	0.00044357	0.00024087	0.00021268	0.00024111	0.000361	0.0002717	0.00036137	0.00021529	7.99e-05	-0.00014562	0.00011542	0.00039993	0.00048944
NaN	NaN	NaN	NaN	NaN	NaN	NaN	NaN	NaN	NaN	-0.00042887	-0.00054234	-0.00074518	-0.00083424	-0.00087611	-0.00081808	-0.00091271	-0.00050704	-0.00042601	-0.00029485	-0.00019136	-4.44e-05	0.00010991	0.00013226	0.00018183	0.00016065	0.00031389	0.0006108	0.00035931	0.00046291	0.00046916	0.00061478	0.00054585	0.00059046	0.00065294	0.00055361	0.00037399	0.00037752	0.00029703	0.00024083	0.00045873	0.00042676	0.00018193	0.00019987	0.0002029	0.00013972	-3.72e-05	0.0001818	0.00026492	0.00020057
NaN	NaN	NaN	NaN	NaN	NaN	NaN	NaN	NaN	NaN	-0.0004664	-0.0005193	-0.00081635	-0.00073393	-0.00086098	-0.00086006	-0.00049899	-0.00047279	-0.00034649	-0.00053544	-0.00022482	2.66e-05	0.00011605	0.00024559	0.00018243	0.00045135	0.00046912	0.00065765	0.00066453	0.00046657	0.00059922	0.00062154	0.00056201	0.00061877	0.00057034	0.00060044	0.00043388	0.00039104	0.00050109	0.00053692	0.00057182	0.00058381	0.00028332	0.00014273	0.00018189	0.00010655	0.00016559	0.00017835	0.00013714	-8.41e-05
NaN	NaN	NaN	NaN	NaN	NaN	NaN	NaN	NaN	-0.00047455	-0.00053662	-0.00069613	-0.00062271	-0.00056454	-0.00069029	-0.00093854	-0.00066598	-0.0004318	-0.00047808	-0.00046192	-0.00033098	-8.76e-05	6.38e-07	6.44e-05	0.00016719	0.00029285	0.00033011	0.00029903	0.00049181	0.00036105	0.0005589	0.00051104	0.00045463	0.00080508	0.00057715	0.00067572	0.00075136	0.00078009	0.00040762	0.00058319	0.00057518	0.00027512	0.00022539	0.00016556	0.00016585	-0.00018165	-0.0002311	0.000153	-0.00015073	9.38e-05
NaN	NaN	NaN	NaN	NaN	NaN	NaN	NaN	NaN	-0.00048776	-0.00063313	-0.00081671	-0.00054048	-0.00094866	-0.00096939	-0.00093078	-0.00070603	-0.00059169	-0.00051619	-0.00016664	-0.00016601	-0.00012418	-0.00010226	-3.23e-05	4.09e-05	7.1e-05	0.00010748	0.00040527	0.00031003	0.00032946	0.0005355	0.00039325	0.00046799	0.00059444	0.00054326	0.00048313	0.0007731	0.00083703	0.00051022	0.00052843	0.00042409	0.00034904	0.00027306	0.00016181	6.22e-05	0.00016917	0.00013139	0.00012505	7.49e-05	7.24e-05
NaN	NaN	NaN	NaN	NaN	NaN	NaN	NaN	NaN	-0.00057048	-0.00067899	-0.00070549	-0.00067765	-0.00076801	-0.0010284	-0.00095476	-0.0007097	-0.00054388	-0.00031527	-0.00027843	-0.00024344	4.13e-05	0.00011351	7.38e-05	8.25e-05	0.00017388	0.00037015	0.00048072	0.0003736	0.00028646	0.00040024	0.00036956	0.00044037	0.00045501	0.00048892	0.00050271	0.00051816	0.00041144	0.00027655	0.00043067	0.00031899	0.00041592	0.00027022	0.00019937	0.00017694	7.22e-05	0.00010905	9.89e-05	0.00014235	5.87e-05
NaN	NaN	NaN	NaN	NaN	NaN	NaN	NaN	NaN	-0.00059794	-0.00058477	-0.00056103	-0.00062886	-0.00069781	-0.00066857	-0.00062723	-0.00064759	-0.00053296	-0.00027542	-0.00028707	-0.00010191	0.00014262	-2.69e-05	-0.00031774	-0.00017158	0.00022997	0.00020272	5.04e-05	0.00025388	0.00034713	0.00024167	0.00030272	0.00029858	0.00045998	0.00052074	0.00033506	0.00043527	0.00034391	0.0004636	0.00047479	0.0003968	0.00035522	0.00022905	0.00029369	0.00024874	0.00013405	4.62e-05	4.68e-05	8.66e-05	0.00025241
NaN	NaN	NaN	NaN	NaN	NaN	NaN	NaN	-0.00050516	-0.00072057	-0.00082953	-0.00093627	-0.00069929	-0.00061715	-0.00057005	-0.00057642	-0.00067341	-0.00051648	-0.00034961	-0.00014073	-5.04e-05	-5.16e-05	-0.00016781	-0.00030291	-0.00023762	-1.33e-05	-8.59e-05	7.92e-05	0.00022828	0.00032107	0.00038952	0.00039246	0.00043653	0.0003713	0.00035589	0.00050286	0.00035001	0.00045738	0.00038367	0.00028522	0.00022684	0.00045268	0.0003455	0.00045994	0.00025264	0.00022996	0.00031259	0.00023157	0.00022888	0.00046519
NaN	NaN	NaN	NaN	NaN	NaN	NaN	NaN	-0.00049456	-0.00074929	-0.00096257	-0.00092872	-0.00069492	-0.0004575	-0.00059929	-0.00045748	-0.00044873	-0.0005008	-0.0004095	-0.0003434	-0.00045239	-0.0004161	-0.00013956	-0.00029042	-0.0001023	0.00022759	-6.1e-05	0.00032717	0.0003421	0.00023065	0.00040404	0.0002507	0.00040101	0.00043908	0.00043059	0.0004024	0.00016303	0.00020323	0.00019473	0.00024964	0.0002868	0.00032215	0.0003203	0.00017418	0.00021085	0.00029285	0.00015738	0.00011434	0.00028312	0.0003531
NaN	NaN	NaN	NaN	NaN	NaN	NaN	NaN	-0.00035724	-0.0007634	-0.00095543	-0.00096369	-0.00094424	-0.000552	-0.00049813	-0.00049666	-0.00027398	-0.0001692	-0.00025761	-0.00045091	-0.00022822	-0.00015079	5.42e-05	0.000124	2.51e-05	0.00026574	0.00028835	0.00022456	0.00027291	0.00025194	0.00029351	0.00017696	0.00020649	0.00040411	0.00040508	0.00038267	0.00038623	0.00036394	0.00024835	0.00033566	0.00027837	0.00026419	0.00029472	0.00030924	0.00018736	0.00029948	0.00029761	0.00041294	0.00048084	0.00051037
NaN	NaN	NaN	NaN	NaN	NaN	NaN	NaN	-0.00033281	-0.00059859	-0.00087068	-0.00085741	-0.0006544	-0.00061788	-0.00050303	-0.0004367	-0.00035658	-0.00027598	-9.28e-05	-3.59e-05	-0.00032571	-0.00043487	-0.00015103	2.1e-05	8.15e-05	0.0002604	0.00026855	0.00017937	0.00023831	0.00029771	0.00023271	0.0002214	0.0001057	0.0002096	0.00033315	0.00035503	0.00037725	0.00021052	0.00038445	0.00034098	0.00027083	0.0002499	0.0002764	0.00045781	0.0004463	0.00043935	0.00040433	0.00034873	0.00041273	0.00057217
NaN	NaN	NaN	NaN	NaN	NaN	NaN	-0.00043475	-0.00034536	-0.00048966	-0.00074026	-0.00078933	-0.00080201	-0.00078813	-0.00074904	-0.00076993	-0.00076711	-0.00064404	-0.00015303	7.36e-05	5.3e-05	-5.87e-05	-8.85e-05	-5.53e-05	0.00011075	0.00020693	0.00019496	0.00013307	0.00016872	0.0002329	9.57e-05	3.12e-05	2.8e-06	0.00016657	0.00025089	0.00025477	0.00022372	0.00033801	0.00046226	0.00039215	0.00056353	0.00043941	0.00034237	0.0004523	0.00050425	0.00030696	0.00023867	0.00035522	0.00054436	0.00071147
NaN	NaN	NaN	NaN	NaN	NaN	NaN	-0.00043607	-0.00044292	-0.00037161	-0.00049825	-0.00051906	-0.00058261	-0.00078798	-0.00064093	-0.00072411	-0.00073423	-0.00077549	-0.00067905	-0.00029104	-3.2e-05	0.00015848	6.73e-05	3.07e-05	6.21e-05	3.18e-05	-6.97e-05	-6.11e-05	8.54e-05	-0.0001236	-8.6e-06	-4.37e-05	-1.86e-05	0.00020964	0.00020576	0.00021241	0.0002073	0.00024565	0.00022136	0.00038306	0.00049486	0.0004697	0.0004862	0.0004715	0.00032867	0.00040033	0.00056331	0.00063065	0.0007446	0.00085046
NaN	NaN	NaN	NaN	NaN	NaN	NaN	-0.00033715	-0.00046761	-0.00048008	-0.00047046	-0.00049477	-0.00090333	-0.00098495	-0.00096701	-0.00085377	-0.00069344	-0.00055936	-0.0005201	-2.94e-05	-0.00028166	0.00011657	4.91e-05	-0.00014282	4.14e-05	0.00021116	0.00014772	0.00012827	0.00016708	0.0001938	4.45e-05	-5.29e-05	2.07e-05	-3.45e-06	3.44e-05	9.42e-05	0.00015444	0.00018283	0.00030117	0.00034549	0.00030555	0.0002798	0.00047777	0.00051558	0.00050611	0.00046437	0.00054926	0.00068951	0.00091929	0.001045
NaN	NaN	NaN	NaN	NaN	NaN	NaN	-0.00030259	-0.00040733	-0.0004428	-0.00049633	-0.00083333	-0.00073467	-0.00091727	-0.00090697	-0.00080999	-0.00089012	-0.00029767	-0.00033788	5.79e-05	6.58e-05	0.00019836	0.0002434	5.52e-05	8.08e-05	0.00015218	7.52e-05	0.00013554	0.00036167	0.00035634	0.00013578	9.16e-05	0.00016013	0.00018451	9.43e-05	0.00015817	4.1e-05	0.00012066	0.00015876	0.00024456	0.00037943	0.0004076	0.00051907	0.00048875	0.00057322	0.00066486	0.00068948	0.00078051	0.0010648	0.0012853
NaN	NaN	NaN	NaN	NaN	NaN	NaN	-0.00029659	-0.00039567	-0.00042349	-0.0004112	-0.00052553	-0.00071618	-0.00085437	-0.00083173	-0.00085254	-0.00096892	-0.00044488	-0.00032241	-0.00010794	-1.67e-05	7.72e-05	0.00014738	0.00012425	-1.68e-05	0.00022626	4.34e-05	-1e-05	4.72e-05	9.49e-05	0.00010025	7.07e-05	0.00018228	0.00019581	0.00014662	0.00020256	0.00021158	0.00026481	0.00022468	0.00024703	0.00028812	0.00029193	0.0004704	0.00039579	0.00046806	0.00051617	0.0005831	0.0008316	0.0011165	0.0013085
NaN	NaN	NaN	NaN	NaN	NaN	NaN	-0.00035685	-0.00036155	-0.00044574	-0.00056508	-0.00048479	-0.00049788	-0.00083542	-0.00085786	-0.00087075	-0.00074146	-0.00014244	-0.00023179	-0.0004115	-3.54e-05	-2.86e-05	-0.00011545	-1.83e-05	-0.00014224	-5.3e-05	-4.36e-06	1.26e-05	7.52e-05	7.8e-05	-0.0001187	1.49e-05	-4.86e-05	5.42e-05	4.13e-05	-4.52e-05	2.58e-05	0.00012535	0.00028114	0.00027993	0.00024365	0.00028892	0.00036586	0.00036585	0.00047113	0.00061945	0.00071792	0.00090936	0.0010731	0.0012676
NaN	NaN	NaN	NaN	NaN	NaN	-0.00020105	-0.00024366	-0.00020881	-0.00039755	-0.00060369	-0.00074752	-0.00045025	-0.00044502	-0.00057313	-0.00072467	-0.00037342	-0.00027421	-0.00013032	-0.00038954	-0.00010445	-0.00017627	-0.00020649	-0.00023872	-0.00016207	-0.0001011	-9e-05	-0.00018993	-3.51e-05	-6.76e-05	-0.00010449	-0.00019416	-9.4e-06	-2.72e-05	-5.62e-05	-2.94e-06	6.31e-05	8.31e-05	0.00019802	0.00027785	0.00028789	0.00020913	0.00029935	0.00037603	0.00035188	0.00050253	0.00068804	0.00096375	0.0010521	0.0012768
NaN	NaN	NaN	NaN	NaN	NaN	-0.00023986	-0.00021641	-0.00038245	-0.00052593	-0.00045392	-0.00043614	-0.00030893	-0.00042026	-0.00036599	-0.00046801	-0.0003089	-0.0002373	-0.00032633	-0.00025152	-0.00018378	-0.00019973	-0.00033932	-0.00026779	-0.00011509	-0.00011343	-0.00013606	-0.00035872	-0.00021346	-0.00010867	-0.00011132	-7.18e-05	-0.00016767	-0.00012149	-3.7e-05	2.08e-05	2.15e-05	8.48e-05	1.26e-05	-1.47e-05	0.00024022	0.00024682	0.00017581	0.00014981	0.00027869	0.00043039	0.0007681	0.0010285	0.0012494	0.0015016
NaN	NaN	NaN	NaN	NaN	NaN	-0.00022081	-0.00024805	-0.00048434	-0.00044047	-0.00044131	-0.00032236	-0.00016836	-0.00021934	-0.00017492	-0.00033036	-0.00031728	-0.0001024	-9.59e-05	-0.00010236	-0.00026723	-0.00018405	-0.00037164	-0.00027384	-0.0001206	-6.23e-05	-0.00035133	-0.00034637	-0.00042895	-0.00032064	-0.00025907	-0.00022236	-0.00020675	-1.72e-05	4.17e-05	7.77e-05	6.44e-05	6.11e-05	-0.00012431	-0.00013073	0.00010601	0.00011152	0.00028291	0.00027355	0.00026058	0.00039898	0.00052712	0.00086304	0.001158	0.0011158
NaN	NaN	NaN	NaN	NaN	NaN	-0.00025084	-0.00026978	-0.00036196	-0.00036035	-0.00054561	-0.00064801	-0.00023866	-9e-05	3.98e-05	-0.00010407	-0.00064146	-0.00027798	7.01e-05	-6.39e-05	-0.0003169	-0.00021326	-0.00028016	-0.00013992	3.92e-05	3.39e-05	-0.00020525	-0.00031272	-0.00038676	-0.00033525	-0.00021758	4.16e-05	-5.92e-05	-2.98e-05	-2.2e-05	-3.38e-06	-3.74e-05	-0.00024738	-0.00012818	-4.76e-05	-5.27e-05	0.00012483	0.0002038	0.00020724	0.00034574	0.00068839	0.00080088	0.00093471	0.00096418	0.0011042
NaN	NaN	NaN	NaN	NaN	NaN	-0.00022445	-0.00045419	-0.00046386	-0.00059592	-0.00060134	-0.00072119	-0.00059152	-0.0002383	5.16e-05	2.07e-05	-4.19e-05	-0.00027481	3.65e-05	6.33e-05	-0.00042545	-0.00014731	-0.00011067	7.02e-05	9.79e-05	-1.37e-05	-0.0003372	-0.00025124	-0.00026283	-0.00010923	-0.00017741	-0.00025663	7.78e-05	-0.00012249	-0.00017024	-0.00017293	-0.00025026	-0.0002584	-0.0003507	-2.45e-05	4.92e-05	3.59e-05	0.00025661	0.00023718	0.00055674	0.00062057	0.00078806	0.00079469	0.0010387	0.0011658
NaN	NaN	NaN	NaN	NaN	NaN	-0.00038223	-0.00044847	-0.00062888	-0.00054331	-0.00050523	-0.00035069	-0.00034662	-0.000334	-0.00030858	-6.31e-05	1.57e-05	1.62e-05	-1.47e-05	-9.73e-05	-0.00026628	-9.8e-05	-6.83e-06	6.53e-06	2.99e-05	-0.00016794	-0.00034429	-0.00027889	-0.00026875	-0.00023817	-0.00034693	-0.00021427	-0.00010892	-7.03e-05	-0.00018071	-7.62e-05	-8.39e-05	-8.02e-05	-4.11e-05	3.11e-05	9.64e-05	-2.12e-05	0.00022732	0.00020679	0.00028454	0.00059019	0.00086758	0.00086795	0.0010031	0.0013388
NaN	NaN	NaN	NaN	NaN	NaN	-0.00027192	-0.00037198	-0.00036803	-0.00059458	-0.00054798	-0.00046899	-6.93e-05	-2.73e-05	-3.86e-06	-6.7e-05	-0.00024704	1.46e-05	-3.09e-05	-1.17e-05	-0.00010165	2.09e-05	-4.28e-05	3.85e-05	0.0001144	-2.61e-05	-0.00011752	-6.91e-05	-0.0002837	-0.00030243	-0.00034786	-7.54e-05	-0.00015398	-0.00015815	-0.0001306	-4.64e-05	-0.00013107	-4.04e-05	2.43e-05	9.7e-05	0.00014653	0.0002439	0.00027799	0.00029111	0.00057412	0.00079372	0.0008156	0.00085073	0.00092623	0.0014012
NaN	NaN	NaN	NaN	NaN	NaN	-9.69e-05	-0.00013286	-0.00019966	-0.00058672	-0.00041405	-0.00033301	5.77e-05	6.09e-05	-1.81e-05	1.24e-05	-0.00015131	2.26e-05	-5.43e-05	-6.6e-05	3.58e-05	0.00020488	0.00021748	0.00021358	0.00014594	7.33e-07	5.41e-05	-0.0002218	-0.00023719	-0.00035304	-0.0004294	-0.00031705	-0.00026876	-0.00033645	-0.0003799	-0.00028552	-0.00024082	-0.0003868	-4.68e-06	3.88e-05	0.00012984	0.00014951	0.00031187	0.000388	0.00047447	0.00082792	0.00082438	0.00084215	0.00093141	0.0014243
NaN	NaN	NaN	NaN	NaN	NaN	-0.00020677	-0.00054732	-0.00056109	-0.00030237	-0.00017619	-0.00040074	-0.00028907	2.5e-05	-4.18e-05	6.36e-06	-8.6e-05	-4.48e-05	-5.73e-05	-7.47e-05	7.28e-05	0.00014593	0.00020188	3.85e-05	3.51e-05	-1.43e-05	-4.77e-05	-8.71e-05	-0.00023047	-0.00040204	-0.00058175	-0.00035871	-0.00026807	-0.00051108	-0.0002966	-0.00014346	-0.00015104	-0.00013372	-0.00012009	-0.00014313	-0.00014781	0.0001003	0.00025926	0.00032145	0.00064949	0.00078673	0.00077249	0.00080854	0.00099481	0.0010842
NaN	NaN	NaN	NaN	NaN	NaN	-0.00022177	-0.0002867	-0.00047739	-0.00018072	-0.00017341	-2.21e-05	3.16e-05	-1.35e-05	-0.00011885	-0.00011614	-6.11e-05	-0.00011575	-8.3e-05	-2.29e-05	-3.97e-05	-2.94e-05	0.0001302	0.00014617	5.27e-05	9.27e-05	-9.52e-06	-8.18e-05	-0.00027167	-0.00033233	-0.00041354	-0.00034784	-0.00025646	-0.00037396	-0.00034013	-0.00034204	-0.00020767	-0.00013025	-0.00020016	-1.16e-05	2.27e-05	0.00019329	0.00026669	0.00050688	0.0006974	0.00077859	0.00079912	0.00082577	0.0010078	0.0010905
NaN	NaN	NaN	NaN	NaN	NaN	-1.04e-05	-0.00031438	-0.00027518	-0.00011958	-1.56e-05	-0.00017196	-0.00010918	-8.19e-05	-6.43e-05	-6.82e-05	-0.00010961	-1.8e-05	-8.32e-05	-1.75e-05	-4.96e-05	-1.33e-05	0.00016734	0.00013931	9.76e-05	3.63e-06	4.68e-05	-0.0001079	-0.00028148	-0.0001996	-0.00023713	-0.00023418	-0.00029251	-0.00034707	-0.0002911	-0.00020647	-0.0001354	-6.71e-05	-0.00011625	7.25e-05	0.00013162	0.00016368	0.00022698	0.00058575	0.00073937	0.0007758	0.00081107	0.00085413	0.00096835	0.0011337
NaN	NaN	NaN	NaN	NaN	NaN	-0.00010679	-0.00036728	-0.00021988	-9.36e-05	-4.43e-07	8.67e-06	-5.47e-05	5.6e-05	4.29e-05	-4.94e-05	-6.81e-05	-6.53e-05	-5.1e-05	0.00018607	0.00016661	0.00017784	0.00018539	0.0001607	-6.75e-07	-1.91e-05	4.86e-05	-7.6e-05	-0.00019685	-7.92e-05	1.08e-06	1.7e-05	-0.00022656	-0.00021859	-0.00017711	-0.00022326	-0.00012427	-0.0001014	1.57e-05	5.24e-05	0.00010038	0.00020699	0.00031999	0.00059388	0.00063317	0.00074864	0.0008129	0.00077474	0.00095159	0.0011057
NaN	NaN	NaN	NaN	NaN	NaN	-9.89e-05	-0.00014971	-0.00015216	-0.00014045	-2.97e-05	-0.00011197	-5.63e-05	-6.81e-05	0.00020335	0.00026815	5.73e-05	0.00015311	4.39e-05	5.49e-05	0.00020146	4.9e-05	7.25e-05	1.07e-05	-2.82e-05	-8.55e-05	7.64e-05	-7.66e-05	-0.00015285	-1.75e-05	-8.12e-05	7.46e-05	-6.82e-05	-0.00014787	-0.00017645	2.37e-05	-0.00026613	-0.00036193	-0.00021641	-0.00025658	9.2e-05	0.00026365	0.00025447	0.00051833	0.00065251	0.00066603	0.00073488	0.00089402	0.00096822	0.00097039
NaN	NaN	NaN	NaN	NaN	NaN	6.42e-05	-5.29e-06	-3.7e-06	-5.68e-05	5.77e-06	-2.68e-05	-6.79e-05	1.28e-05	0.00015453	0.00026055	0.00016104	0.00027771	0.00019699	0.00011223	0.00023489	0.00012462	9.28e-05	-6.2e-06	7.12e-05	7.44e-05	0.00012147	-0.00010885	-0.00017856	-0.00020294	-0.00013398	-0.00013238	-0.00012008	-0.00022319	-0.00016007	-0.00017722	-0.00028189	-0.0003515	-0.00031762	-0.00029207	-0.00014515	2.55e-06	0.00028357	0.00044105	0.00046978	0.00066889	0.00064044	0.00093673	0.00095385	0.001011
NaN	NaN	NaN	NaN	NaN	NaN	7.62e-05	4.55e-05	-4.26e-05	3.84e-06	0.00011614	-4.26e-05	2.57e-05	0.00020608	0.00024518	0.00021671	0.00020975	0.0002318	0.0001974	0.00019037	6.86e-05	8.23e-05	8.96e-05	2.7e-05	5.66e-05	0.00013629	0.00016142	-1.92e-05	-0.00018504	-0.00013462	-0.00036458	-0.00023808	-0.00024631	-0.00020077	-0.00017709	-0.00023501	-0.00018441	-0.00018566	-0.00032944	-0.0001582	-2.33e-05	-1.3e-05	1.15e-05	0.00024773	0.00046719	0.00060528	0.00061587	0.00068297	0.0010724	0.0010427
NaN	NaN	NaN	NaN	NaN	NaN	7.4e-05	7.08e-05	3.11e-05	4.21e-05	7.82e-05	-4.54e-05	0.00015303	0.00029629	0.00031382	0.00028295	0.00027535	0.00028	0.00017572	0.00017829	0.00020244	0.00011894	0.00022503	8.66e-05	7.54e-05	0.00023516	0.00016383	2.28e-06	-0.00021781	-0.000196	-0.0001923	-0.00022593	-0.00030982	-0.00028341	-0.00017902	-0.00012789	-0.00020484	-0.00020013	-0.00031995	-3.35e-05	8.93e-06	1.39e-05	6.16e-05	0.00027885	0.00062172	0.00069303	0.00078463	0.00067823	0.00077192	0.0009342
NaN	NaN	NaN	NaN	NaN	NaN	0.00014223	5.91e-05	3.85e-05	0.0001216	0.0001707	0.00019188	0.00017377	0.00024599	0.00020392	0.00027801	0.00031545	0.00020985	0.0002226	0.00021638	0.00023758	0.00027517	0.00019766	0.00021516	0.00013884	0.00017861	0.00021135	0.00011729	-0.00010135	-6.03e-05	-0.0002784	-0.00029141	-0.00025216	-0.00023056	-0.00010983	-0.00020227	-0.00022052	-0.00017458	-0.00018845	-0.00012842	1.11e-05	0.0001465	0.00010561	0.00038236	0.00052509	0.0006268	0.00067616	0.0008313	0.00086102	0.00067181
NaN	NaN	NaN	NaN	NaN	NaN	0.00011969	9.52e-05	0.00018328	0.00026827	0.00027517	0.00020391	0.00028408	0.00032631	0.00034134	0.00040457	0.000412	0.00044598	0.00041144	0.00033195	0.00027434	0.00033096	0.00030273	0.00020539	0.0001795	0.00019627	0.00021463	4.87e-05	-0.00012287	-0.00011314	-0.00016958	-0.00023364	-0.00033824	-0.00023735	-0.00016671	-0.00020111	-0.00011548	-0.00010543	-0.00017568	-2.62e-05	2.47e-05	9.45e-05	4.88e-05	0.00037732	0.00049654	0.00063225	0.00073748	0.00083589	0.00079525	0.00073885
NaN	NaN	NaN	NaN	NaN	NaN	0.00019228	0.00019188	7.77e-05	0.00015326	0.00022333	0.00028261	0.00021857	0.00032749	0.00039718	0.0004777	0.00050552	0.00042732	0.00031828	0.00033677	0.0003115	0.00035498	0.00028471	0.00020488	0.00019085	0.00017917	0.00020618	0.0001525	1.08e-05	-0.000192	7.4e-07	-0.00019354	-0.00025843	-0.00024444	-0.00024712	-0.00017948	1.32e-05	4.76e-05	-0.00012345	3.01e-05	-0.00013113	6.51e-05	2.16e-05	0.00021047	0.0003582	0.00055337	0.00057754	0.00070207	0.00081249	0.00082811
NaN	NaN	NaN	NaN	NaN	NaN	NaN	0.00014458	0.0001123	0.00017608	0.00027816	0.0002999	0.00034585	0.00041281	0.00045337	0.00040187	0.00053105	0.00050612	0.00041064	0.00031113	0.0002516	0.0002821	0.00026341	0.00027424	0.00029293	0.00014705	0.00034694	0.00014098	5.08e-05	9.96e-05	0.00010928	-0.00025189	-0.00033728	-0.00019724	-0.00021112	-9.21e-05	1.44e-05	-0.00018815	-0.00027021	-0.00023054	-0.00018111	4.14e-05	-4.01e-06	0.00019649	0.00029655	0.00056101	0.00061086	0.00082249	0.00079877	0.00086442
NaN	NaN	NaN	NaN	NaN	NaN	NaN	0.00011622	0.00017288	7.87e-05	0.00010804	0.00016247	0.00033403	0.00041054	0.00045807	0.00038267	0.00043695	0.00046728	0.00033899	0.00038786	0.00033949	0.00028847	0.00031723	0.00032905	0.00029177	0.00024302	0.00033977	0.0002335	0.00015778	-6.56e-06	-6.63e-05	-1.37e-05	-0.00025747	-0.00029528	-0.00016874	-0.00022225	-0.00022817	-0.00010113	-4.71e-05	3.7e-05	-0.00014599	-4.28e-05	-1.79e-05	8e-05	0.00020334	0.00036273	0.00060257	0.00079314	0.00075312	0.00068737
NaN	NaN	NaN	NaN	NaN	NaN	NaN	0.00010426	0.0001199	9.29e-05	0.00013727	0.0001156	5.21e-05	0.00031269	0.00042046	0.00039848	0.00037113	0.00041351	0.00032562	0.00035994	0.00041729	0.00041479	0.00033521	0.00034298	0.00033732	0.00027664	0.0002983	0.00020379	0.00019183	0.00019921	0.00013427	-0.00017684	-2.74e-05	-5.84e-05	-0.00028758	-0.00016591	-0.00037988	-0.00014247	-3.39e-05	-4.06e-05	1.5e-05	-3.86e-05	-0.00010058	7.92e-05	0.00012673	0.00026194	0.00037253	0.00063388	0.00087667	0.0008938
NaN	NaN	NaN	NaN	NaN	NaN	NaN	NaN	0.00011694	0.00012339	0.00013047	0.00013362	0.00014912	0.00027443	0.000378	0.00046194	0.00039253	0.00036197	0.00032498	0.0003073	0.0003112	0.00029411	0.00044813	0.00031433	0.00026914	0.00025395	0.00025646	0.00016823	0.00025892	0.00025455	0.00029099	0.00020244	9.5e-05	0.00015967	7.43e-05	-0.00036335	-0.00015138	-0.0002614	-4.83e-05	-4.11e-06	-5.24e-05	-1.82e-05	-0.00014476	5.34e-05	0.00012718	0.00022563	0.00027926	0.00050079	0.00062401	0.00084147
NaN	NaN	NaN	NaN	NaN	NaN	NaN	NaN	0.00019512	0.00017688	0.0001039	0.00018013	0.00028765	8.54e-05	0.00022239	0.00034383	0.00035567	0.00028665	0.00024251	0.00031737	0.0002555	0.00025803	0.0002096	0.00027079	0.00019479	0.00024271	0.00029585	0.00032571	0.00025184	0.00022611	0.00022462	0.00022799	0.0001511	0.00016213	0.00012303	1.87e-05	-6.62e-05	-5.99e-05	-0.00012128	6.75e-05	-0.00017145	-0.00011076	-0.00030017	6.37e-05	0.00017883	0.00030257	0.00046416	0.00049849	0.00065761	0.00077996
NaN	NaN	NaN	NaN	NaN	NaN	NaN	NaN	0.00013142	0.00016115	0.00012374	8.77e-05	0.00017191	0.00012102	7.5e-05	0.00026241	0.0002546	0.00018969	0.00017807	0.00018929	0.00013213	0.00016453	0.00014152	0.00024059	0.00024138	0.00021684	0.00037226	0.00034046	0.00030495	0.00021478	0.00013891	0.00011235	8.52e-05	0.00023967	0.00021897	0.00015939	3.05e-05	-2e-05	-0.00032232	-1.98e-05	-6.02e-05	-0.00023316	-0.00012399	-4.78e-05	0.00020582	0.00027006	0.00040791	0.00045433	0.00068421	0.00067967
NaN	NaN	NaN	NaN	NaN	NaN	NaN	NaN	NaN	0.00013687	0.00015034	0.00013865	0.0001658	0.00011526	8.89e-05	0.00022219	0.00015198	0.00034122	0.00019935	0.00019579	0.0001568	0.00019307	9.7e-05	0.00016283	0.00017668	0.00025064	0.00022471	0.00032882	0.00028353	0.00021921	7.07e-06	0.00020164	0.00017668	-0.0002108	2.39e-05	0.00014759	4.07e-05	0.00010817	5.25e-05	-0.00012234	-0.00014386	-0.00027813	-0.00010741	0.00023072	0.00019769	0.00035217	0.00032483	0.00059481	0.0006536	0.00052303
NaN	NaN	NaN	NaN	NaN	NaN	NaN	NaN	NaN	NaN	8.81e-05	7.94e-05	0.00028058	0.00012366	0.0001426	0.00022397	0.00014459	0.00017413	0.00023255	0.00021589	0.00018974	0.00019036	0.00018373	0.00017524	0.00023447	0.00023235	0.00026394	0.00030494	0.00032284	0.00015776	8.85e-05	0.00026521	0.00025098	-5.24e-05	-0.00011281	-0.00016071	1.33e-05	1.87e-06	-4.14e-06	-0.00013504	-9.96e-05	-6.47e-05	1.08e-05	0.00020431	0.00010321	0.00027358	0.0004136	0.00050518	0.00042165	NaN
NaN	NaN	NaN	NaN	NaN	NaN	NaN	NaN	NaN	NaN	NaN	0.0001166	0.0002981	0.00022297	0.00019108	0.00017615	0.00014878	0.00019633	0.00024067	0.00020449	0.00019006	0.00020903	6.6e-05	0.00014232	0.00019527	0.00018543	0.00023229	0.00025718	0.00032415	0.00018973	0.000122	0.0001159	0.00024632	6.12e-05	7.71e-05	-7.1e-05	-6.06e-05	-0.000227	-7.64e-05	2.32e-05	-0.00018995	-8.92e-05	1.68e-05	0.00014676	0.00029863	0.00026509	0.00044604	NaN	NaN	NaN
NaN	NaN	NaN	NaN	NaN	NaN	NaN	NaN	NaN	NaN	NaN	NaN	0.00017725	0.0003211	0.00017851	0.00022002	0.00023043	9.77e-05	0.00018912	0.00013655	0.0001896	8.63e-05	0.00010589	0.00012425	0.00015589	0.00019054	0.00021094	0.00020908	0.00032937	0.00029272	0.00017568	0.00026089	0.00040017	0.00025856	9.18e-05	-7.65e-05	-7.3e-05	3.12e-05	-0.00010058	5.12e-05	0.00014178	0.0001151	7.29e-05	0.00023256	0.00021977	0.00038214	NaN	NaN	NaN	NaN
NaN	NaN	NaN	NaN	NaN	NaN	NaN	NaN	NaN	NaN	NaN	NaN	0.00021902	0.0002433	0.00020433	0.00020341	0.0002113	0.00017613	0.00014203	6.31e-05	0.00017693	-0.00013864	0.00013915	2.32e-05	0.00013366	0.000169	0.00018104	0.00018683	0.00022139	0.00024272	0.000265	0.00026588	0.00022814	0.00015624	0.00011954	0.00013908	3.66e-05	7.5e-05	-0.0001013	-0.00015825	-8.99e-06	0.0002566	0.00032426	0.00030189	0.00033363	NaN	NaN	NaN	NaN	NaN
NaN	NaN	NaN	NaN	NaN	NaN	NaN	NaN	NaN	NaN	NaN	NaN	NaN	0.0002698	0.00019884	0.00023026	0.00031314	0.00023977	0.00022322	0.00013131	9.3e-05	0.00013118	3.69e-05	6.75e-05	9.45e-05	8.2e-05	9.81e-05	0.00020981	0.00023678	0.00021511	0.00022686	0.00020492	0.00016493	0.00018243	0.00012867	0.00011687	1.37e-05	-5.13e-05	1.8e-05	5.37e-05	6.7e-05	9.81e-05	0.0002298	NaN	NaN	NaN	NaN	NaN	NaN	NaN
NaN	NaN	NaN	NaN	NaN	NaN	NaN	NaN	NaN	NaN	NaN	NaN	NaN	NaN	0.00012659	0.00040536	0.00039461	0.00027675	0.00029551	0.00030786	0.00026794	0.00020472	6.68e-05	2.61e-05	0.00014246	7.5e-05	0.00015583	0.00011139	0.00018359	0.00012726	0.00016926	0.0001717	0.00014892	0.00018215	0.00020525	0.0001216	0.00017567	0.00013992	0.00020211	0.00015833	0.00014242	NaN	NaN	NaN	NaN	NaN	NaN	NaN	NaN	NaN
NaN	NaN	NaN	NaN	NaN	NaN	NaN	NaN	NaN	NaN	NaN	NaN	NaN	NaN	NaN	NaN	5.51e-05	1.6e-05	4.54e-05	0.00019909	0.00018157	9.07e-05	8.92e-05	6.73e-05	6.07e-05	0	0	0	1.46e-05	9.8e-05	0.00012188	0.0001373	8.59e-05	0.00013673	0	0	0.00011748	6.54e-05	NaN	NaN	NaN	NaN	NaN	NaN	NaN	NaN	NaN	NaN	NaN	NaN
NaN	NaN	NaN	NaN	NaN	NaN	NaN	NaN	NaN	NaN	NaN	NaN	NaN	NaN	NaN	NaN	NaN	NaN	NaN	NaN	0	0	0	0	5.06e-05	0	0	0	0	0	0	0.00011232	0.0001001	0	NaN	NaN	NaN	NaN	NaN	NaN	NaN	NaN	NaN	NaN	NaN	NaN	NaN	NaN	NaN	NaN
NaN	NaN	NaN	NaN	NaN	NaN	NaN	NaN	NaN	NaN	NaN	NaN	NaN	NaN	NaN	NaN	NaN	NaN	NaN	NaN	NaN	NaN	NaN	NaN	NaN	NaN	NaN	NaN	NaN	NaN	NaN	NaN	NaN	NaN	NaN	NaN	NaN	NaN	NaN	NaN	NaN	NaN	NaN	NaN	NaN	NaN	NaN	NaN	NaN	NaN
NaN	NaN	NaN	NaN	NaN	NaN	NaN	NaN	NaN	NaN	NaN	NaN	NaN	NaN	NaN	NaN	NaN	NaN	NaN	NaN	NaN	NaN	NaN	NaN	NaN	NaN	NaN	NaN	NaN	NaN	NaN	NaN	NaN	NaN	NaN	NaN	NaN	NaN	NaN	NaN	NaN	NaN	NaN	NaN	NaN	NaN	NaN	NaN	NaN	NaN
NaN	NaN	NaN	NaN	NaN	NaN	NaN	NaN	NaN	NaN	NaN	NaN	NaN	NaN	NaN	NaN	NaN	NaN	NaN	NaN	NaN	NaN	NaN	NaN	NaN	NaN	NaN	NaN	NaN	NaN	NaN	NaN	NaN	NaN	NaN	NaN	NaN	NaN	NaN	NaN	NaN	NaN	NaN	NaN	NaN	NaN	NaN	NaN	NaN	NaN
NaN	NaN	NaN	NaN	NaN	NaN	NaN	NaN	NaN	NaN	NaN	NaN	NaN	NaN	NaN	NaN	NaN	NaN	NaN	NaN	NaN	NaN	NaN	NaN	NaN	NaN	NaN	NaN	NaN	NaN	NaN	NaN	NaN	NaN	NaN	NaN	NaN	NaN	NaN	NaN	NaN	NaN	NaN	NaN	NaN	NaN	NaN	NaN	NaN	NaN
NaN	NaN	NaN	NaN	NaN	NaN	NaN	NaN	NaN	NaN	NaN	NaN	NaN	NaN	NaN	NaN	NaN	NaN	NaN	NaN	NaN	NaN	NaN	NaN	NaN	NaN	NaN	NaN	NaN	NaN	NaN	NaN	NaN	NaN	NaN	NaN	NaN	NaN	NaN	NaN	NaN	NaN	NaN	NaN	NaN	NaN	NaN	NaN	NaN	NaN
NaN	NaN	NaN	NaN	NaN	NaN	NaN	NaN	NaN	NaN	NaN	NaN	NaN	NaN	NaN	NaN	NaN	NaN	NaN	NaN	NaN	NaN	NaN	NaN	NaN	NaN	NaN	NaN	NaN	NaN	NaN	NaN	NaN	NaN	NaN	NaN	NaN	NaN	NaN	NaN	NaN	NaN	NaN	NaN	NaN	NaN	NaN	NaN	NaN	NaN
NaN	NaN	NaN	NaN	NaN	NaN	NaN	NaN	NaN	NaN	NaN	NaN	NaN	NaN	NaN	NaN	NaN	NaN	NaN	NaN	NaN	NaN	NaN	NaN	NaN	NaN	NaN	NaN	NaN	NaN	NaN	NaN	NaN	NaN	NaN	NaN	NaN	NaN	NaN	NaN	NaN	NaN	NaN	NaN	NaN	NaN	NaN	NaN	NaN	NaN
NaN	NaN	NaN	NaN	NaN	NaN	NaN	NaN	NaN	NaN	NaN	NaN	NaN	NaN	NaN	NaN	NaN	NaN	NaN	NaN	NaN	NaN	NaN	NaN	NaN	NaN	NaN	NaN	NaN	NaN	NaN	NaN	NaN	NaN	NaN	NaN	NaN	NaN	NaN	NaN	NaN	NaN	NaN	NaN	NaN	NaN	NaN	NaN	NaN	NaN
NaN	NaN	NaN	NaN	NaN	NaN	NaN	NaN	NaN	NaN	NaN	NaN	NaN	NaN	NaN	NaN	NaN	NaN	NaN	NaN	NaN	NaN	NaN	NaN	NaN	NaN	NaN	NaN	NaN	NaN	NaN	NaN	NaN	NaN	NaN	NaN	NaN	NaN	NaN	NaN	NaN	NaN	NaN	NaN	NaN	NaN	NaN	NaN	NaN	NaN
NaN	NaN	NaN	NaN	NaN	NaN	NaN	NaN	NaN	NaN	NaN	NaN	NaN	NaN	NaN	NaN	NaN	NaN	NaN	NaN	NaN	NaN	NaN	NaN	NaN	NaN	NaN	NaN	NaN	NaN	NaN	NaN	NaN	NaN	NaN	NaN	NaN	NaN	NaN	NaN	NaN	NaN	NaN	NaN	NaN	NaN	NaN	NaN	NaN	NaN
NaN	NaN	NaN	NaN	NaN	NaN	NaN	NaN	NaN	NaN	NaN	NaN	NaN	NaN	NaN	NaN	NaN	NaN	NaN	NaN	NaN	NaN	NaN	NaN	NaN	NaN	NaN	NaN	NaN	NaN	NaN	NaN	NaN	NaN	NaN	NaN	NaN	NaN	NaN	NaN	NaN	NaN	NaN	NaN	NaN	NaN	NaN	NaN	NaN	NaN
NaN	NaN	NaN	NaN	NaN	NaN	NaN	NaN	NaN	NaN	NaN	NaN	NaN	NaN	NaN	NaN	NaN	NaN	NaN	NaN	NaN	NaN	NaN	NaN	NaN	NaN	NaN	NaN	NaN	NaN	NaN	NaN	NaN	NaN	NaN	NaN	NaN	NaN	NaN	NaN	NaN	NaN	NaN	NaN	NaN	NaN	NaN	NaN	NaN	NaN
NaN	NaN	NaN	NaN	NaN	NaN	NaN	NaN	NaN	NaN	NaN	NaN	NaN	NaN	NaN	NaN	NaN	NaN	NaN	NaN	NaN	NaN	NaN	NaN	NaN	NaN	NaN	NaN	NaN	NaN	NaN	NaN	NaN	NaN	NaN	NaN	NaN	NaN	NaN	NaN	NaN	NaN	NaN	NaN	NaN	NaN	NaN	NaN	NaN	NaN
NaN	NaN	NaN	NaN	NaN	NaN	NaN	NaN	NaN	NaN	NaN	NaN	NaN	NaN	NaN	NaN	NaN	NaN	NaN	NaN	NaN	NaN	NaN	NaN	NaN	NaN	NaN	NaN	NaN	NaN	NaN	NaN	NaN	NaN	NaN	NaN	NaN	NaN	NaN	NaN	NaN	NaN	NaN	NaN	NaN	NaN	NaN	NaN	NaN	NaN
NaN	NaN	NaN	NaN	NaN	NaN	NaN	NaN	NaN	NaN	NaN	NaN	NaN	NaN	NaN	NaN	NaN	NaN	NaN	NaN	NaN	NaN	NaN	NaN	NaN	NaN	NaN	NaN	NaN	NaN	NaN	NaN	NaN	NaN	NaN	NaN	NaN	NaN	NaN	NaN	NaN	NaN	NaN	NaN	NaN	NaN	NaN	NaN	NaN	NaN
NaN	NaN	NaN	NaN	NaN	NaN	NaN	NaN	NaN	NaN	NaN	NaN	NaN	NaN	NaN	NaN	NaN	NaN	NaN	NaN	NaN	NaN	NaN	NaN	NaN	NaN	NaN	NaN	NaN	NaN	NaN	NaN	NaN	NaN	NaN	NaN	NaN	NaN	NaN	NaN	NaN	NaN	NaN	NaN	NaN	NaN	NaN	NaN	NaN	NaN
NaN	NaN	NaN	NaN	NaN	NaN	NaN	NaN	NaN	NaN	NaN	NaN	NaN	NaN	NaN	NaN	NaN	NaN	NaN	NaN	NaN	NaN	NaN	NaN	NaN	NaN	NaN	NaN	NaN	NaN	NaN	NaN	NaN	NaN	NaN	NaN	NaN	NaN	NaN	NaN	NaN	NaN	NaN	NaN	NaN	NaN	NaN	NaN	NaN	NaN
NaN	NaN	NaN	NaN	NaN	NaN	NaN	NaN	NaN	NaN	NaN	NaN	NaN	NaN	NaN	NaN	NaN	NaN	NaN	NaN	NaN	NaN	NaN	NaN	NaN	NaN	NaN	NaN	NaN	NaN	NaN	NaN	NaN	NaN	NaN	NaN	NaN	NaN	NaN	NaN	NaN	NaN	NaN	NaN	NaN	NaN	NaN	NaN	NaN	NaN
NaN	NaN	NaN	NaN	NaN	NaN	NaN	NaN	NaN	NaN	NaN	NaN	NaN	NaN	NaN	NaN	NaN	NaN	NaN	NaN	NaN	NaN	NaN	NaN	NaN	NaN	NaN	NaN	NaN	NaN	NaN	NaN	NaN	NaN	NaN	NaN	NaN	NaN	NaN	NaN	NaN	NaN	NaN	NaN	NaN	NaN	NaN	NaN	NaN	NaN
NaN	NaN	NaN	NaN	NaN	NaN	NaN	NaN	NaN	NaN	NaN	NaN	NaN	NaN	NaN	NaN	NaN	NaN	NaN	NaN	NaN	NaN	NaN	NaN	NaN	NaN	NaN	NaN	NaN	NaN	NaN	NaN	NaN	NaN	NaN	NaN	NaN	NaN	NaN	NaN	NaN	NaN	NaN	NaN	NaN	NaN	NaN	NaN	NaN	NaN
NaN	NaN	NaN	NaN	NaN	NaN	NaN	NaN	NaN	NaN	NaN	NaN	NaN	NaN	NaN	NaN	NaN	NaN	NaN	NaN	NaN	NaN	NaN	NaN	NaN	NaN	NaN	NaN	NaN	NaN	NaN	NaN	NaN	NaN	NaN	NaN	NaN	NaN	NaN	NaN	NaN	NaN	NaN	NaN	NaN	NaN	NaN	NaN	NaN	NaN
NaN	NaN	NaN	NaN	NaN	NaN	NaN	NaN	NaN	NaN	NaN	NaN	NaN	NaN	NaN	NaN	NaN	NaN	NaN	NaN	NaN	NaN	NaN	NaN	NaN	NaN	NaN	NaN	NaN	NaN	NaN	NaN	NaN	NaN	NaN	NaN	NaN	NaN	NaN	NaN	NaN	NaN	NaN	NaN	NaN	NaN	NaN	NaN	NaN	NaN
NaN	NaN	NaN	NaN	NaN	NaN	NaN	NaN	NaN	NaN	NaN	NaN	NaN	NaN	NaN	NaN	NaN	NaN	NaN	NaN	NaN	NaN	NaN	NaN	NaN	NaN	NaN	NaN	NaN	NaN	NaN	NaN	NaN	NaN	NaN	NaN	NaN	NaN	NaN	NaN	NaN	NaN	NaN	NaN	NaN	NaN	NaN	NaN	NaN	NaN
NaN	NaN	NaN	NaN	NaN	NaN	NaN	NaN	NaN	NaN	NaN	NaN	NaN	NaN	NaN	NaN	NaN	NaN	NaN	NaN	NaN	NaN	NaN	NaN	NaN	NaN	NaN	NaN	NaN	NaN	NaN	NaN	NaN	NaN	NaN	NaN	NaN	NaN	NaN	NaN	NaN	NaN	NaN	NaN	NaN	NaN	NaN	NaN	NaN	NaN
NaN	NaN	NaN	NaN	NaN	NaN	NaN	NaN	NaN	NaN	NaN	NaN	NaN	NaN	NaN	NaN	NaN	NaN	NaN	NaN	NaN	NaN	NaN	NaN	NaN	NaN	NaN	NaN	NaN	NaN	NaN	NaN	NaN	NaN	NaN	NaN	NaN	NaN	NaN	NaN	NaN	NaN	NaN	NaN	NaN	NaN	NaN	NaN	NaN	NaN
NaN	NaN	NaN	NaN	NaN	NaN	NaN	NaN	NaN	NaN	NaN	NaN	NaN	NaN	NaN	NaN	NaN	NaN	NaN	NaN	NaN	NaN	NaN	NaN	NaN	NaN	NaN	NaN	NaN	NaN	NaN	NaN	NaN	NaN	NaN	NaN	NaN	NaN	NaN	NaN	NaN	NaN	NaN	NaN	NaN	NaN	NaN	NaN	NaN	NaN
NaN	NaN	NaN	NaN	NaN	NaN	NaN	NaN	NaN	NaN	NaN	NaN	NaN	NaN	NaN	NaN	NaN	NaN	NaN	NaN	NaN	NaN	NaN	NaN	NaN	NaN	NaN	NaN	NaN	NaN	NaN	NaN	NaN	NaN	NaN	NaN	NaN	NaN	NaN	NaN	NaN	NaN	NaN	NaN	NaN	NaN	NaN	NaN	NaN	NaN
NaN	NaN	NaN	NaN	NaN	NaN	NaN	NaN	NaN	NaN	NaN	NaN	NaN	NaN	NaN	NaN	NaN	NaN	NaN	NaN	NaN	NaN	NaN	NaN	NaN	NaN	NaN	NaN	NaN	NaN	NaN	NaN	NaN	NaN	NaN	NaN	NaN	NaN	NaN	NaN	NaN	NaN	NaN	NaN	NaN	NaN	NaN	NaN	NaN	NaN
NREM average activity
NaN	NaN	NaN	NaN	NaN	NaN	NaN	NaN	NaN	NaN	NaN	NaN	NaN	NaN	NaN	NaN	NaN	NaN	NaN	NaN	NaN	NaN	NaN	NaN	NaN	NaN	NaN	NaN	NaN	NaN	NaN	NaN	NaN	NaN	NaN	NaN	NaN	NaN	NaN	NaN	NaN	NaN	NaN	NaN	NaN	NaN	NaN	NaN	NaN	NaN
NaN	NaN	NaN	NaN	NaN	NaN	NaN	NaN	NaN	NaN	NaN	NaN	NaN	NaN	NaN	NaN	NaN	NaN	NaN	NaN	NaN	NaN	NaN	NaN	NaN	NaN	NaN	NaN	NaN	NaN	NaN	NaN	NaN	NaN	NaN	NaN	NaN	NaN	NaN	NaN	NaN	NaN	NaN	NaN	NaN	NaN	NaN	NaN	NaN	NaN
NaN	NaN	NaN	NaN	NaN	NaN	NaN	NaN	NaN	NaN	NaN	NaN	NaN	NaN	NaN	NaN	NaN	NaN	NaN	NaN	NaN	NaN	NaN	NaN	NaN	NaN	NaN	NaN	NaN	NaN	NaN	NaN	NaN	NaN	NaN	NaN	NaN	NaN	NaN	NaN	NaN	NaN	NaN	NaN	NaN	NaN	NaN	NaN	NaN	NaN
NaN	NaN	NaN	NaN	NaN	NaN	NaN	NaN	NaN	NaN	NaN	NaN	NaN	NaN	NaN	NaN	NaN	NaN	NaN	NaN	NaN	NaN	NaN	NaN	NaN	NaN	NaN	NaN	NaN	NaN	NaN	NaN	NaN	NaN	NaN	NaN	NaN	NaN	NaN	NaN	NaN	NaN	NaN	NaN	NaN	NaN	NaN	NaN	NaN	NaN
NaN	NaN	NaN	NaN	NaN	NaN	NaN	NaN	NaN	NaN	NaN	NaN	NaN	NaN	NaN	NaN	NaN	NaN	NaN	NaN	NaN	NaN	NaN	NaN	NaN	NaN	NaN	NaN	NaN	NaN	NaN	NaN	NaN	NaN	NaN	NaN	NaN	NaN	NaN	NaN	NaN	NaN	NaN	NaN	NaN	NaN	NaN	NaN	NaN	NaN
NaN	NaN	NaN	NaN	NaN	NaN	NaN	NaN	NaN	NaN	NaN	NaN	NaN	NaN	NaN	NaN	NaN	NaN	NaN	NaN	NaN	NaN	NaN	NaN	NaN	NaN	NaN	NaN	NaN	NaN	NaN	NaN	NaN	NaN	NaN	NaN	NaN	NaN	NaN	NaN	NaN	NaN	NaN	NaN	NaN	NaN	NaN	NaN	NaN	NaN
NaN	NaN	NaN	NaN	NaN	NaN	NaN	NaN	NaN	NaN	NaN	NaN	NaN	NaN	NaN	NaN	NaN	NaN	NaN	NaN	NaN	NaN	NaN	NaN	NaN	NaN	NaN	NaN	NaN	NaN	NaN	NaN	NaN	NaN	NaN	NaN	NaN	NaN	NaN	NaN	NaN	NaN	NaN	NaN	NaN	NaN	NaN	NaN	NaN	NaN
NaN	NaN	NaN	NaN	NaN	NaN	NaN	NaN	NaN	NaN	NaN	NaN	NaN	NaN	NaN	NaN	NaN	NaN	NaN	NaN	NaN	NaN	NaN	NaN	NaN	NaN	NaN	NaN	NaN	NaN	NaN	NaN	NaN	NaN	NaN	NaN	NaN	NaN	NaN	NaN	NaN	NaN	NaN	NaN	NaN	NaN	NaN	NaN	NaN	NaN
NaN	NaN	NaN	NaN	NaN	NaN	NaN	NaN	NaN	NaN	NaN	NaN	NaN	NaN	NaN	NaN	NaN	NaN	NaN	NaN	NaN	NaN	NaN	NaN	NaN	NaN	NaN	NaN	NaN	NaN	NaN	NaN	NaN	NaN	NaN	NaN	NaN	NaN	NaN	NaN	NaN	NaN	NaN	NaN	NaN	NaN	NaN	NaN	NaN	NaN
NaN	NaN	NaN	NaN	NaN	NaN	NaN	NaN	NaN	NaN	NaN	NaN	NaN	NaN	NaN	NaN	NaN	NaN	NaN	NaN	NaN	NaN	NaN	NaN	NaN	NaN	NaN	NaN	NaN	NaN	NaN	NaN	NaN	NaN	NaN	NaN	NaN	NaN	NaN	NaN	NaN	NaN	NaN	NaN	NaN	NaN	NaN	NaN	NaN	NaN
NaN	NaN	NaN	NaN	NaN	NaN	NaN	NaN	NaN	NaN	NaN	NaN	NaN	NaN	NaN	NaN	NaN	NaN	NaN	NaN	NaN	NaN	NaN	NaN	NaN	NaN	NaN	NaN	NaN	NaN	NaN	NaN	NaN	NaN	NaN	NaN	NaN	NaN	NaN	NaN	NaN	NaN	NaN	NaN	NaN	NaN	NaN	NaN	NaN	NaN
NaN	NaN	NaN	NaN	NaN	NaN	NaN	NaN	NaN	NaN	NaN	NaN	NaN	NaN	NaN	NaN	NaN	NaN	NaN	NaN	NaN	NaN	NaN	NaN	NaN	NaN	NaN	NaN	NaN	NaN	NaN	NaN	NaN	NaN	NaN	NaN	NaN	NaN	NaN	NaN	NaN	NaN	NaN	NaN	NaN	NaN	NaN	NaN	NaN	NaN
NaN	NaN	NaN	NaN	NaN	NaN	NaN	NaN	NaN	NaN	NaN	NaN	NaN	NaN	NaN	NaN	NaN	NaN	NaN	NaN	NaN	NaN	NaN	NaN	NaN	NaN	NaN	NaN	NaN	NaN	NaN	NaN	NaN	NaN	NaN	NaN	NaN	NaN	NaN	NaN	NaN	NaN	NaN	NaN	NaN	NaN	NaN	NaN	NaN	NaN
NaN	NaN	NaN	NaN	NaN	NaN	NaN	NaN	NaN	NaN	NaN	NaN	NaN	NaN	NaN	NaN	NaN	NaN	NaN	NaN	NaN	NaN	NaN	NaN	NaN	NaN	NaN	NaN	NaN	NaN	NaN	NaN	NaN	NaN	NaN	NaN	NaN	NaN	NaN	NaN	NaN	NaN	NaN	NaN	NaN	NaN	NaN	NaN	NaN	NaN
NaN	NaN	NaN	NaN	NaN	NaN	NaN	NaN	NaN	NaN	NaN	NaN	NaN	NaN	NaN	NaN	NaN	NaN	NaN	NaN	NaN	NaN	NaN	NaN	NaN	NaN	NaN	NaN	NaN	NaN	NaN	NaN	NaN	NaN	NaN	NaN	NaN	NaN	NaN	NaN	NaN	NaN	NaN	NaN	NaN	NaN	NaN	NaN	NaN	NaN
NaN	NaN	NaN	NaN	NaN	NaN	NaN	NaN	NaN	NaN	NaN	NaN	NaN	NaN	NaN	NaN	NaN	NaN	NaN	NaN	NaN	NaN	NaN	NaN	NaN	NaN	NaN	NaN	NaN	NaN	NaN	NaN	NaN	NaN	NaN	NaN	NaN	NaN	NaN	NaN	NaN	NaN	NaN	NaN	NaN	NaN	NaN	NaN	NaN	NaN
NaN	NaN	NaN	NaN	NaN	NaN	NaN	NaN	NaN	NaN	NaN	NaN	NaN	NaN	NaN	NaN	NaN	NaN	NaN	NaN	NaN	NaN	NaN	NaN	NaN	NaN	NaN	NaN	NaN	NaN	NaN	NaN	NaN	NaN	NaN	NaN	NaN	NaN	NaN	NaN	NaN	NaN	NaN	NaN	NaN	NaN	NaN	NaN	NaN	NaN
NaN	NaN	NaN	NaN	NaN	NaN	NaN	NaN	NaN	NaN	NaN	NaN	NaN	NaN	NaN	NaN	NaN	NaN	NaN	NaN	NaN	NaN	NaN	NaN	NaN	NaN	NaN	NaN	NaN	NaN	NaN	NaN	NaN	NaN	NaN	NaN	NaN	NaN	NaN	NaN	NaN	NaN	NaN	NaN	NaN	NaN	NaN	NaN	NaN	NaN
NaN	NaN	NaN	NaN	NaN	NaN	NaN	NaN	NaN	NaN	NaN	NaN	NaN	NaN	NaN	NaN	NaN	NaN	NaN	NaN	NaN	NaN	NaN	NaN	NaN	NaN	NaN	NaN	NaN	NaN	NaN	NaN	NaN	NaN	NaN	NaN	NaN	NaN	NaN	NaN	NaN	NaN	NaN	NaN	NaN	NaN	NaN	NaN	NaN	NaN
NaN	NaN	NaN	NaN	NaN	NaN	NaN	NaN	NaN	NaN	NaN	NaN	NaN	NaN	NaN	NaN	NaN	NaN	NaN	NaN	NaN	NaN	NaN	NaN	NaN	NaN	NaN	NaN	NaN	NaN	NaN	NaN	NaN	NaN	NaN	NaN	NaN	NaN	NaN	NaN	0.00063689	0.00055318	0.00044473	0.00040244	0.00039411	0.00053112	0.00056018	0.00031872	0.00030179	0.00028921
NaN	NaN	NaN	NaN	NaN	NaN	NaN	NaN	NaN	NaN	NaN	NaN	NaN	NaN	NaN	NaN	NaN	NaN	NaN	NaN	NaN	NaN	NaN	NaN	NaN	NaN	NaN	NaN	NaN	NaN	NaN	NaN	NaN	NaN	NaN	NaN	NaN	0.00041367	0.00046788	0.00060698	0.00057517	0.00049749	0.00032747	0.00057038	0.00039099	0.00043099	0.00055599	0.00043449	0.000379	0.00035997
NaN	NaN	NaN	NaN	NaN	NaN	NaN	NaN	NaN	NaN	NaN	NaN	NaN	NaN	NaN	NaN	NaN	NaN	NaN	NaN	NaN	NaN	NaN	NaN	NaN	NaN	NaN	NaN	NaN	NaN	NaN	NaN	NaN	NaN	2.45e-05	0.00023873	0.00035009	0.00045602	0.00057302	0.00046324	0.0005313	0.00037571	0.00043079	0.00037369	0.00034128	0.00031017	0.00042058	0.0004897	0.00061093	0.00063431
NaN	NaN	NaN	NaN	NaN	NaN	NaN	NaN	NaN	NaN	NaN	NaN	NaN	NaN	NaN	NaN	NaN	NaN	NaN	NaN	NaN	NaN	NaN	NaN	NaN	NaN	NaN	NaN	NaN	NaN	NaN	NaN	NaN	0.00033759	0.00027216	0.00017687	0.00040674	0.00034899	0.00051761	0.0005259	0.00046245	0.00046587	0.00048609	0.00052662	0.00050861	0.0004406	0.00052251	0.00065257	0.00047213	0.00040856
NaN	NaN	NaN	NaN	NaN	NaN	NaN	NaN	NaN	NaN	NaN	NaN	NaN	NaN	NaN	NaN	NaN	NaN	NaN	NaN	NaN	NaN	NaN	NaN	NaN	NaN	NaN	NaN	NaN	NaN	NaN	NaN	0.00029977	0.00026862	0.00042305	0.00053385	0.00051486	0.00035753	0.00042021	0.00035748	0.00015546	0.00043179	0.00045907	0.00062099	0.00055492	0.00043621	0.00044253	0.0006983	0.00066575	0.00048204
NaN	NaN	NaN	NaN	NaN	NaN	NaN	NaN	NaN	NaN	NaN	NaN	NaN	NaN	NaN	NaN	NaN	NaN	NaN	NaN	NaN	NaN	NaN	NaN	NaN	NaN	NaN	NaN	NaN	NaN	NaN	7.67e-05	0.00023382	0.0004018	0.00044946	0.0004293	0.00048719	0.00027285	0.00034357	0.00028802	0.00033909	0.00027232	0.00031276	0.00046252	0.0005327	0.000416	0.00058626	0.00061576	0.0006204	0.00046997
NaN	NaN	NaN	NaN	NaN	NaN	NaN	NaN	NaN	NaN	NaN	NaN	NaN	NaN	NaN	NaN	NaN	NaN	NaN	NaN	NaN	NaN	NaN	NaN	NaN	NaN	NaN	NaN	NaN	NaN	0.00022692	0.00026813	0.00041189	0.00043497	0.00064157	0.00049516	0.00043976	0.00025341	0.00020318	0.0001209	0.00025593	0.000319	0.00050624	0.00049766	0.00060168	0.00069033	0.00047162	0.00050097	0.00048011	0.00076402
NaN	NaN	NaN	NaN	NaN	NaN	NaN	NaN	NaN	NaN	NaN	NaN	NaN	NaN	NaN	NaN	NaN	NaN	NaN	NaN	NaN	NaN	NaN	NaN	NaN	NaN	NaN	NaN	NaN	8.5e-05	0.00023389	0.00045529	0.0006897	0.00049019	0.00052787	0.0003659	0.00039741	0.00028889	0.00016379	0.00021751	0.00030861	0.0003425	0.00052385	0.0002962	0.00047167	0.00050555	0.0005748	0.00054409	0.00060043	0.00067986
NaN	NaN	NaN	NaN	NaN	NaN	NaN	NaN	NaN	NaN	NaN	NaN	NaN	NaN	NaN	NaN	NaN	NaN	NaN	NaN	NaN	NaN	NaN	NaN	NaN	NaN	NaN	NaN	0.00037983	0.00040728	0.00038006	0.00038012	0.00072829	0.00048737	0.00050236	0.00035792	0.00034066	0.00031828	0.00028285	5.94e-05	0.0002498	0.00029128	0.00046726	0.00041401	0.00047423	0.0004401	0.00049674	0.00067266	0.00052903	0.00061507
NaN	NaN	NaN	NaN	NaN	NaN	NaN	NaN	NaN	NaN	NaN	NaN	NaN	NaN	NaN	NaN	NaN	NaN	NaN	NaN	NaN	NaN	NaN	NaN	NaN	NaN	NaN	0.00065701	0.00047416	0.00057745	0.00046155	0.00062928	0.00033185	0.00076983	0.0003503	0.00036791	0.00032831	0.00039732	0.00028451	0.00023844	0.00038753	0.00034363	0.00040495	0.00046247	0.00050879	0.0006175	0.0006291	0.00072976	0.00068957	0.00068103
NaN	NaN	NaN	NaN	NaN	NaN	NaN	NaN	NaN	NaN	NaN	NaN	NaN	NaN	NaN	NaN	NaN	NaN	NaN	NaN	NaN	NaN	NaN	NaN	NaN	NaN	0.00051884	0.00059501	0.00020964	0.00020126	0.00058217	0.00048007	0.00078583	0.00052284	0.0001177	0.00027409	0.00042559	0.0003486	0.00038034	0.00036992	0.00046659	0.00040667	0.00031861	0.00053374	0.00063995	0.00066109	0.00062778	0.00069233	0.00063158	0.00064217
NaN	NaN	NaN	NaN	NaN	NaN	NaN	NaN	NaN	NaN	NaN	NaN	NaN	NaN	NaN	NaN	NaN	NaN	NaN	NaN	NaN	NaN	NaN	NaN	NaN	0.00063553	0.00038863	0.00039984	0.00030485	0.0004173	0.00050795	0.00043619	0.0004904	0.00043473	0.00027147	0.00021058	0.00026204	0.00022476	6.74e-05	7.99e-05	0.00039106	0.0003251	0.00019466	0.00025336	0.00051123	0.00061961	0.00061159	0.00057698	0.00062536	0.00061529
NaN	NaN	NaN	NaN	NaN	NaN	NaN	NaN	NaN	NaN	NaN	NaN	NaN	NaN	NaN	NaN	NaN	NaN	NaN	NaN	NaN	NaN	NaN	NaN	NaN	0.00038671	0.00032384	0.00024872	0.00054015	0.00032941	0.00060203	0.00043929	0.00055661	0.00056559	0.00032625	0.00030849	0.00047953	0.0001978	0.00053045	0.00020503	0.00031827	0.00034192	0.00014603	0.00015236	0.00047101	0.00052043	0.00061024	0.00056124	0.00080368	0.00065804
NaN	NaN	NaN	NaN	NaN	NaN	NaN	NaN	NaN	NaN	NaN	NaN	NaN	NaN	NaN	NaN	NaN	NaN	NaN	NaN	NaN	NaN	NaN	NaN	0.00024248	0.00024917	0.00036248	0.00028794	0.00020605	0.00024319	0.0002545	0.00049151	0.0004281	0.00054701	0.00035402	0.00037523	0.00035749	0.0002026	0.00018773	0.00026548	0.0003162	0.00022969	0.00047009	0.00064803	0.00062059	0.00069904	0.00040182	0.00057833	0.00059252	0.0006144
NaN	NaN	NaN	NaN	NaN	NaN	NaN	NaN	NaN	NaN	NaN	NaN	NaN	NaN	NaN	NaN	NaN	NaN	NaN	NaN	NaN	NaN	NaN	0.00041054	0.00043179	0.00062869	0.0003667	0.00025768	0.0002843	0.00039551	0.00049985	0.00040632	0.00030944	0.00033317	0.00039928	0.00025004	0.00020841	0.0003141	0.0001444	0.00027673	0.00050741	0.0004065	0.00058063	0.00064101	0.00054806	0.00057978	0.00048169	0.00051446	0.00041606	0.00044876
NaN	NaN	NaN	NaN	NaN	NaN	NaN	NaN	NaN	NaN	NaN	NaN	NaN	NaN	NaN	NaN	NaN	NaN	NaN	NaN	NaN	NaN	0.00027598	0.00052532	0.00046184	0.00039968	0.00032524	0.00034547	0.00038006	0.00038119	0.0004199	0.0004479	0.00041717	0.00024911	0.00029127	0.00035574	0.00035421	0.00027568	0.00019151	0.00022929	0.00042388	0.00039999	0.00042785	0.00054732	0.0006361	0.00055101	0.00043807	0.00068152	0.00063219	0.00040637
NaN	NaN	NaN	NaN	NaN	NaN	NaN	NaN	NaN	NaN	NaN	NaN	NaN	NaN	NaN	NaN	NaN	NaN	NaN	NaN	NaN	0.00047464	0.0004046	0.00024761	0.00028194	0.00044584	0.00046926	0.00035433	0.00042802	0.00032724	0.00028854	0.00041425	0.0004227	0.00056667	0.00050642	0.00038951	0.0004789	0.00046924	0.0004733	0.00047087	0.00036857	0.00045981	0.0005198	0.0005198	0.00051245	0.00057977	0.00057902	0.00052925	0.00036158	0.00028916
NaN	NaN	NaN	NaN	NaN	NaN	NaN	NaN	NaN	NaN	NaN	NaN	NaN	NaN	NaN	NaN	NaN	NaN	NaN	NaN	NaN	0.00030653	0.00021039	0.00025253	-6.89e-05	0.00019469	0.0004971	0.00049512	0.0004286	0.00029745	0.00030704	0.00046055	0.00056201	0.00056028	0.00048571	0.00041124	0.00061586	0.00067179	0.00057154	0.00062299	0.00056452	0.00058597	0.00055669	0.00049864	0.00057077	0.00058317	0.00051028	0.00062154	0.0004738	0.00010175
NaN	NaN	NaN	NaN	NaN	NaN	NaN	NaN	NaN	NaN	NaN	NaN	NaN	NaN	NaN	NaN	NaN	NaN	NaN	NaN	0.00040041	0.00029097	0.0003131	0.00033127	0.00030635	0.00037444	0.00036155	0.00031238	0.00026682	0.0002658	0.0002209	0.0003444	0.00046748	0.00058383	0.00043599	0.00045164	0.00058905	0.00056593	0.0006387	0.0007085	0.00068431	0.00071252	0.00063861	0.00053448	0.00058878	0.00056573	0.00058043	0.00060432	0.00043688	0.00043762
NaN	NaN	NaN	NaN	NaN	NaN	NaN	NaN	NaN	NaN	NaN	NaN	NaN	NaN	NaN	NaN	NaN	NaN	NaN	0.00046738	0.00037773	0.00025534	0.00023952	0.00028119	0.00034298	0.00033043	0.00019942	0.00020764	0.00016113	0.00015559	0.00022294	0.00026801	0.0003451	0.0004465	0.00032945	0.00039751	0.00023848	0.00041554	0.00069797	0.00079692	0.00082407	0.00071962	0.00062118	0.00053026	0.00056443	0.0004622	0.00055044	0.00039097	0.00060821	0.00052059
NaN	NaN	NaN	NaN	NaN	NaN	NaN	NaN	NaN	NaN	NaN	NaN	NaN	NaN	NaN	NaN	NaN	NaN	0.00063486	0.00045275	0.00039485	0.0004637	0.00028002	0.00020636	0.00030367	0.00035103	0.00022284	0.00019456	0.00023083	0.00024309	0.00021397	0.00027614	0.00033029	0.00033731	0.00047571	0.00042553	0.00044899	0.00058246	0.0005543	0.00073505	0.00072003	0.00069098	0.00058649	0.00062024	0.00057639	0.00048163	0.00035439	0.00059837	0.00064625	0.00062737
NaN	NaN	NaN	NaN	NaN	NaN	NaN	NaN	NaN	NaN	NaN	NaN	NaN	NaN	NaN	NaN	NaN	NaN	0.00048926	0.00053457	0.00053507	0.00042123	0.00033943	9.73e-05	0.00030381	0.00026211	0.00017193	0.00025031	0.00030447	0.00027532	0.0002835	0.00039192	0.00045372	0.00052758	0.00039843	0.00050711	0.00049539	0.0004505	0.00052177	0.0007391	0.00079385	0.00071521	0.00080476	0.00076846	0.00080836	0.00079548	0.00049227	0.00053083	0.00063355	0.00063023
NaN	NaN	NaN	NaN	NaN	NaN	NaN	NaN	NaN	NaN	NaN	NaN	NaN	NaN	NaN	NaN	NaN	0.00071638	0.0006101	0.00062975	0.00064429	0.00047801	0.00042195	0.00024822	0.00033185	0.00037923	0.0002966	0.00019926	0.0002711	0.00047571	0.00032826	0.00039491	0.00048487	0.0005783	0.00059041	0.00061586	0.00057697	0.0006772	0.00059327	0.00073537	0.00089595	0.0010951	0.0010895	0.00095283	0.00071301	0.00087061	0.000914	0.00079078	0.00070658	0.00044816
NaN	NaN	NaN	NaN	NaN	NaN	NaN	NaN	NaN	NaN	NaN	NaN	NaN	NaN	NaN	NaN	0.00070567	0.00067311	0.00083215	0.00072055	0.00063225	0.00060554	0.00064611	0.00036195	0.00029564	0.00032962	0.00025867	0.00024187	0.00025461	0.00031639	0.00038659	0.00036817	0.00044223	0.00066204	0.0006805	0.00072459	0.00074387	0.00076362	0.00086804	0.00093699	0.0009786	0.0010306	0.00098315	0.00093597	0.00086978	0.00098124	0.00088529	0.00076052	0.00069596	0.00022671
NaN	NaN	NaN	NaN	NaN	NaN	NaN	NaN	NaN	NaN	NaN	NaN	NaN	NaN	NaN	NaN	0.00077181	0.0007842	0.0007834	0.0007414	0.00072203	0.00077556	0.00056432	0.00042089	0.0004338	0.00047092	0.00044617	0.00065111	0.00065955	0.00044739	0.00038484	0.00056459	0.00067213	0.00065493	0.00066103	0.00069932	0.00072049	0.00066007	0.00071437	0.00072793	0.00064267	0.00058966	0.0005846	0.00053341	0.0007012	0.00087085	0.00070743	0.0007939	0.00060587	0.00050427
NaN	NaN	NaN	NaN	NaN	NaN	NaN	NaN	NaN	NaN	NaN	NaN	NaN	NaN	NaN	0.00069449	0.00076287	0.00072011	0.00082178	0.00091121	0.00084695	0.00057316	0.00047022	0.00052364	0.00059083	0.00061338	0.00070033	0.00050615	0.00050776	0.00059745	0.00079784	0.00058377	0.00057392	0.0005818	0.00062027	0.00071734	0.00071599	0.00060884	0.00049454	0.00057614	0.00047672	0.00049975	0.0004639	0.00045318	0.00065584	0.00066029	0.00058331	0.00061591	0.00075078	0.00069892
NaN	NaN	NaN	NaN	NaN	NaN	NaN	NaN	NaN	NaN	NaN	NaN	NaN	NaN	NaN	0.00093492	0.00090254	0.00077053	0.00078774	0.00073069	0.00096216	0.00065031	0.00072501	0.00056508	0.00052863	0.00038617	0.00039827	0.00035238	0.00048449	0.00048166	0.00050508	0.00056637	0.00063854	0.00053706	0.00061152	0.00068365	0.00073524	0.00069263	0.00062198	0.00059958	0.00065998	0.00059817	0.00054003	0.0005433	0.00066049	0.00039532	0.00045999	0.00072723	0.00080626	0.00073734
NaN	NaN	NaN	NaN	NaN	NaN	NaN	NaN	NaN	NaN	NaN	NaN	NaN	NaN	0.0010708	0.001048	0.0010854	0.00099123	0.00090077	0.0007814	0.00066552	0.00047451	0.00046962	0.00045951	0.00058227	0.0003662	0.00035214	0.00039197	0.00039013	0.00057972	0.00058263	0.00048017	0.00047609	0.00050538	0.00047393	0.00058966	0.00060405	0.00065728	0.00057163	0.00060402	0.00060057	0.0006771	0.00048698	0.00055837	0.00051054	0.00054761	0.00064328	0.00067813	0.00075927	0.0007546
NaN	NaN	NaN	NaN	NaN	NaN	NaN	NaN	NaN	NaN	NaN	NaN	NaN	0.00088164	0.00098552	0.0010041	0.0011279	0.0011612	0.00095684	0.00097136	0.00080886	0.00075951	0.00080474	0.00061498	0.00047992	0.00044986	0.0003548	0.0003479	0.00045831	0.00039415	0.00034234	0.00041659	0.00040828	0.00046004	0.0005575	0.00061981	0.00054	0.00053842	0.00050938	0.00053867	0.00058455	0.0007157	0.00049848	0.00043063	0.0004172	0.00057555	0.00053901	0.00060849	0.00070433	0.00070575
NaN	NaN	NaN	NaN	NaN	NaN	NaN	NaN	NaN	NaN	NaN	NaN	NaN	0.00097238	0.0010489	0.0010488	0.0013105	0.0010405	0.0010597	0.001197	0.0011132	0.0010796	0.00098802	0.00066253	0.00045508	0.0004957	0.00063356	0.00041053	0.00037035	0.00044687	0.00047282	0.00047529	0.00040944	0.00059485	0.0005907	0.00055079	0.00051594	0.00046306	0.00046447	0.00049226	0.00061286	0.00062041	0.00045997	0.00050703	0.00063502	0.00044953	0.00057639	0.0005982	0.00062561	0.0005312
NaN	NaN	NaN	NaN	NaN	NaN	NaN	NaN	NaN	NaN	NaN	NaN	0.00096782	0.0010871	0.0011724	0.0011154	0.0011328	0.0011467	0.0011279	0.001186	0.0010301	0.00080532	0.00092586	0.00069569	0.00032189	0.00030557	0.00022626	0.00024054	0.00035263	0.00040398	0.0006068	0.00044613	0.00053629	0.00059588	0.00051368	0.00046968	0.000384	0.00043937	0.00037383	0.00043705	0.00042387	0.00050321	0.00058526	0.00060123	0.00058676	0.00050401	0.00058333	0.0006169	0.00063216	0.00046017
NaN	NaN	NaN	NaN	NaN	NaN	NaN	NaN	NaN	NaN	NaN	NaN	0.0011134	0.0010929	0.0012199	0.001295	0.0012412	0.0012772	0.0010862	0.00090443	0.00097968	0.00076352	0.00069239	0.0007686	0.00078144	0.00043367	0.00018266	0.00024998	0.00040814	0.00066329	0.00055384	0.00060968	0.00050284	0.00047459	0.00044888	0.00039719	0.0002751	0.00029939	0.00034176	0.0002469	0.00040732	0.00058025	0.00057358	0.00058344	0.00060319	0.00035398	0.00037163	0.00055702	0.00067665	0.00059152
NaN	NaN	NaN	NaN	NaN	NaN	NaN	NaN	NaN	NaN	NaN	0.0011299	0.0011084	0.0011579	0.0013041	0.001235	0.001311	0.0013532	0.0012514	0.0010689	0.0011367	0.00089487	0.00076277	0.00060108	0.00078058	0.00084078	0.00020976	0.0002733	0.00044277	0.00053176	0.00051161	0.00042587	0.000396	0.00054671	0.00040115	0.0004292	0.00028029	0.00026764	0.00045359	0.00047721	0.00026959	0.00046145	0.00059199	0.00058924	0.00038312	0.00026689	0.00035854	0.00051145	0.00061846	0.00056034
NaN	NaN	NaN	NaN	NaN	NaN	NaN	NaN	NaN	NaN	NaN	0.0010468	0.0011505	0.0012312	0.001298	0.0013194	0.0013874	0.0012593	0.0011784	0.0011155	0.0008941	0.00084628	0.00072059	0.00075323	0.0006053	0.00046424	0.00030432	0.00025951	0.00033534	0.00046918	0.00049098	0.00052093	0.00043221	0.0004965	0.0002769	0.00030846	0.00033528	0.00020113	0.00029513	0.00051663	0.00041293	0.00049638	0.00047646	0.00049131	0.00050988	0.00050337	0.00048981	0.00074009	0.00064903	0.0004522
NaN	NaN	NaN	NaN	NaN	NaN	NaN	NaN	NaN	NaN	0.00092595	0.001061	0.0012281	0.0012078	0.0011857	0.0011719	0.0011862	0.0010692	0.0010648	0.0010884	0.00091995	0.00080097	0.00060749	0.00063531	0.00064554	0.00059708	0.00046768	0.00026643	0.00023175	0.0002262	2.67e-05	0.00011043	0.00011301	0.00031124	0.00017151	0.0003866	0.00024598	0.00029906	0.00023732	0.00039331	0.00035264	0.00035311	0.00037878	0.00049688	0.00041896	0.00049553	0.00075387	0.0007729	0.00051309	0.00044318
NaN	NaN	NaN	NaN	NaN	NaN	NaN	NaN	NaN	NaN	0.001062	0.0012369	0.0014259	0.0015967	0.001729	0.001276	0.0013766	0.0011979	0.0011441	0.0011205	0.00096731	0.0008489	0.00074345	0.00070304	0.00053807	0.00072716	0.00053478	0.00058009	0.00037038	0.00013721	0.00014994	-9.7e-05	0.00035695	0.00028627	1.57e-06	9.76e-05	0.00020306	6.93e-05	0.00032299	0.0002507	0.00018784	0.00022064	0.0005275	0.00050672	0.00044117	0.00046179	0.0005563	0.00075094	0.00033693	0.00020557
NaN	NaN	NaN	NaN	NaN	NaN	NaN	NaN	NaN	NaN	0.0010189	0.0011906	0.0014693	0.0017577	0.0017112	0.0014341	0.0013605	0.0012913	0.0012355	0.0011897	0.001114	0.00089875	0.00081139	0.00070197	0.00026231	0.00046413	0.00036927	5.29e-05	-0.00018423	0.00051961	0.00023379	0.00029775	4.96e-05	0.0003331	0.00031349	0.00017979	0.00019195	0.00035977	0.00046401	0.00057341	-9.98e-05	5.15e-05	6.48e-05	0.0002845	0.00034272	0.00059534	0.00047695	0.00065284	0.00019356	0.00042468
NaN	NaN	NaN	NaN	NaN	NaN	NaN	NaN	NaN	0.0011644	0.0012099	0.0012219	0.0013676	0.0017094	0.0017547	0.0014839	0.0013442	0.0012518	0.001272	0.0013135	0.0011862	0.0011379	0.00074567	0.00057902	0.00044808	0.00037287	0.00043451	4.52e-05	2.61e-05	0.00064138	0.00042233	0.00031198	0.0002398	0.00032074	0.00035157	0.00037774	0.00023927	0.0002074	0.00019755	0.00035159	0.00046089	0.00029303	0.00050397	0.00052704	0.00053303	0.0004969	0.00060023	0.00060344	0.00062395	0.0002849
NaN	NaN	NaN	NaN	NaN	NaN	NaN	NaN	NaN	0.0012173	0.0011368	0.0010913	0.0013084	0.0016187	0.0016202	0.0014764	0.0015111	0.0014555	0.0013952	0.001373	0.0013433	0.0013808	0.0010857	0.001031	0.00082574	0.00052934	0.0005522	0.00025547	0.00072616	0.00073404	0.00065488	0.00053299	0.0002929	0.00025345	0.00025507	0.0005027	-0.00023692	-0.00010696	0.0002408	0.00032954	0.00039345	0.00033744	0.00010504	0.00048549	0.00044959	0.00046995	0.00053854	0.00049905	0.00062885	0.00060065
NaN	NaN	NaN	NaN	NaN	NaN	NaN	NaN	NaN	0.001129	0.0012293	0.0011395	0.001417	0.0016413	0.0016364	0.0015616	0.0013866	0.0014306	0.0013878	0.0012713	0.0014378	0.0011905	0.0011001	0.0011663	0.0010563	0.00054651	0.00052878	0.00059564	0.00068753	0.00071989	0.00077195	0.00043091	0.00035702	0.00025121	0.00038082	0.00029706	0.00036564	0.0006193	0.00054937	0.00049787	0.00040347	0.00016079	-5.08e-05	0.00012196	0.00010621	0.00040588	0.00039566	0.00046402	0.00051024	0.00048856
NaN	NaN	NaN	NaN	NaN	NaN	NaN	NaN	NaN	0.0012697	0.0012612	0.0013371	0.0013113	0.0015268	0.0015639	0.0015506	0.0014862	0.0014065	0.0014569	0.001345	0.0013203	0.0011589	0.0010702	0.0010607	0.00087011	0.00068758	0.00083055	0.0008001	0.00081709	0.00080553	0.00072435	0.0007066	0.00052258	0.00057847	0.00043906	0.00039864	0.00037414	0.00029763	0.00037087	0.00034614	0.00032576	0.0002246	0.00033546	0.00043617	0.00037337	0.00041539	0.00050962	0.00052797	0.00054249	0.00034776
NaN	NaN	NaN	NaN	NaN	NaN	NaN	NaN	0.0011286	0.0013568	0.0015145	0.0012998	0.0012105	0.0012025	0.0014574	0.0015612	0.0013026	0.0014485	0.0014642	0.0013377	0.0011887	0.0012219	0.0010172	0.00083727	0.00063737	0.00058522	0.00082092	0.00071479	0.00072961	0.00070394	0.00042182	0.00071295	0.00076303	0.00086718	0.00053901	0.0004389	0.00052386	0.00048355	0.00039675	0.00039861	0.00040963	0.0005267	0.00043118	0.00039526	0.00041475	0.00049775	0.00051913	0.00042524	0.00019425	4.08e-05
NaN	NaN	NaN	NaN	NaN	NaN	NaN	NaN	0.0012574	0.0014523	0.0015502	0.001234	0.0014218	0.0012392	0.0013087	0.0013636	0.0014018	0.0015755	0.0015158	0.0014107	0.0014394	0.0013318	0.0011096	0.00084443	0.00075467	0.00091683	0.00081244	0.00081879	0.00083263	0.00070196	0.00073185	0.00086361	0.00079396	0.00077213	0.00075184	0.00062451	0.00044474	0.00051294	0.00054186	0.00055867	0.00056846	0.00057699	0.0005286	0.00046607	0.00035577	0.00034056	0.00017609	0.00015225	-4.49e-05	-9.7e-05
NaN	NaN	NaN	NaN	NaN	NaN	NaN	NaN	0.0011136	0.00095447	0.0010852	0.0012301	0.0012706	0.00145	0.001322	0.001383	0.0014051	0.0014123	0.0014681	0.0015213	0.0014116	0.0012203	0.0011081	0.0010929	0.00094083	0.00089529	0.00087471	0.00082972	0.00083417	0.00087156	0.0008894	0.00085468	0.00073207	0.00055177	0.00058686	0.0005916	0.00069799	0.00032938	0.00069321	0.00059535	0.00049158	0.00044574	0.00041271	0.00031439	0.00027957	9.97e-05	4.33e-05	-0.0001227	8.77e-06	-0.00012735
NaN	NaN	NaN	NaN	NaN	NaN	NaN	NaN	0.0011597	0.0012424	0.0011782	0.00124	0.0014411	0.0012683	0.001296	0.0014796	0.0014754	0.0013122	0.001436	0.0015283	0.0013462	0.0012214	0.0012265	0.0011122	0.00095746	0.00087962	0.00087409	0.00088563	0.00078272	0.00080614	0.00099075	0.0009705	0.00095972	0.00035456	0.00091846	0.00075151	0.00049889	0.00035188	0.00033851	0.00040131	0.00030238	0.00031617	0.00024566	8.57e-05	8e-06	-3.08e-05	-2.57e-05	-0.0001051	-0.00016026	-0.00024942
NaN	NaN	NaN	NaN	NaN	NaN	NaN	0.0011392	0.0011947	0.0015487	0.0013955	0.001339	0.0014093	0.0012006	0.0013474	0.0014104	0.00155	0.0014601	0.0013417	0.001495	0.0011637	0.00097687	0.0010981	0.0010745	0.0009395	0.00089503	0.00086081	0.00096961	0.00074449	0.00081915	0.0010972	0.0010016	0.00092224	0.00086148	0.00076691	0.00058259	0.00045053	0.00037736	0.00034576	0.00041105	0.00046813	0.00043921	0.0002703	1.73e-05	-0.00015056	4.46e-05	-6.31e-05	-0.0002003	-0.00029246	-0.0004333
NaN	NaN	NaN	NaN	NaN	NaN	NaN	0.0011712	0.0011106	0.0011034	0.0013959	0.0012687	0.0012394	0.0012646	0.0012928	0.00131	0.0013818	0.0013169	0.0012759	0.001192	0.0012725	0.00095369	0.00095133	0.00088657	0.00092926	0.00096918	0.00083321	0.00084303	0.00094531	0.0010096	0.0010553	0.0010014	0.0008447	0.00076715	0.00070047	0.00070337	0.00059593	0.00047705	0.00050356	0.00061354	0.00063551	0.00049699	0.00026002	-9.27e-05	-3.62e-05	-0.00014253	-0.00015331	-0.00026279	-0.00034124	-0.00066464
NaN	NaN	NaN	NaN	NaN	NaN	NaN	0.0010609	0.001115	0.001079	0.0011018	0.0012029	0.0011906	0.0013031	0.0011283	0.0013012	0.0014246	0.0012454	0.00094179	0.0011658	0.00096839	0.0008253	0.00074999	0.00076374	0.0011519	0.0011687	0.00061529	0.00055544	0.00091621	0.00093399	0.00081358	0.00092529	0.0010145	0.00099167	0.00075511	0.00061138	0.000552	0.00046688	0.00049198	0.00052536	0.00023988	0.00017277	0.00011381	4.56e-05	-0.00023492	-0.00014584	-0.00021325	-0.00040209	-0.00074563	-0.00071832
NaN	NaN	NaN	NaN	NaN	NaN	NaN	0.0010007	0.0010111	0.0010952	0.0010858	0.001152	0.0011777	0.0011847	0.0012776	0.0013055	0.0012864	0.0010899	0.00098322	0.00085303	0.00092762	0.00082636	0.0006298	0.00042008	0.00077831	0.00080847	0.00054239	0.00060198	0.00041768	0.00054367	0.00085089	0.00085954	0.00073914	0.00069849	0.00065572	0.00054941	0.00052703	0.00047742	0.00048306	0.00054618	0.00050226	0.00038798	0.00027064	0.00019189	0.00011011	-4.82e-05	-0.00033772	-0.00054026	-0.00066904	-0.00077405
NaN	NaN	NaN	NaN	NaN	NaN	NaN	0.001064	0.0009985	0.0010248	0.0011005	0.0011514	0.0011863	0.0012154	0.0012754	0.0012873	0.0012095	0.0010159	0.00085107	0.00078154	0.00075432	0.00056118	0.00016812	0.00035209	0.00023142	0.00042003	0.00044649	0.00047455	0.0004899	0.00094316	0.00095408	0.0008155	0.00070956	0.00078038	0.00075824	0.00081375	0.00086065	0.00072078	0.00067685	0.00061314	0.00056065	5.7e-05	-9.45e-05	-0.00022756	-0.00017184	-0.00029518	-0.00043984	-0.00064782	-0.00078841	-0.00080864
NaN	NaN	NaN	NaN	NaN	NaN	NaN	0.0010128	0.00099795	0.0011015	0.0011861	0.0011298	0.0011654	0.0011549	0.0012269	0.0012318	0.0011107	0.00094391	0.00091879	0.00077648	0.00061379	0.00039419	0.0005927	0.00070709	0.00062159	0.00041866	0.00053922	0.0010577	0.00094543	0.00087602	0.00080484	0.00085989	0.00078961	0.0006905	0.00076653	0.00091953	0.00079456	0.00077583	0.00042371	0.00037852	0.00027447	-2.31e-05	-0.00025205	-0.0003158	-0.00030753	-0.00039535	-0.00059695	-0.00090592	-0.00079939	-0.0010017
NaN	NaN	NaN	NaN	NaN	NaN	0.0009151	0.00091703	0.0010252	0.0011208	0.0010205	0.0011381	0.0010786	0.0010533	0.0011333	0.0010684	0.0010236	0.00090032	0.0008636	0.00081979	0.00048115	0.00069577	0.00049964	0.00086767	0.00058909	0.00045985	0.00032698	0.00079847	0.00085294	0.00074273	0.00075357	0.00079495	0.00080297	0.00072619	0.00058282	0.00056137	0.00068348	0.00062295	0.0006588	0.00029517	-0.00031442	-0.00027051	-4.97e-05	-0.0002909	-0.00034217	-0.00051536	-0.00089225	-0.000947	-0.0012717	-0.0013152
NaN	NaN	NaN	NaN	NaN	NaN	0.00098382	0.00096027	0.0010131	0.0010152	0.0010009	0.0011898	0.0010961	0.0011536	0.00099477	0.00092911	0.00089847	0.00076579	0.00075335	0.00085513	0.00078774	0.00064548	0.00054078	0.00080332	0.00041833	0.00041233	0.00052097	0.00063007	0.00065042	0.00070137	0.00066603	0.00059175	0.00058028	0.00044158	0.00039384	0.00041178	0.00058715	0.000509	0.00050809	0.00010334	-0.00032676	-0.00031504	-0.00040056	-0.00038334	-0.0004679	-0.00078755	-0.0010113	-0.00094499	-0.001046	-0.0010002
NaN	NaN	NaN	NaN	NaN	NaN	0.00094145	0.0009387	0.0010293	0.0011335	0.0010956	0.0011857	0.00092882	0.00084698	0.00071165	0.00088686	0.00077597	0.00069466	0.00058537	0.00051178	0.00078834	0.00084152	0.00064587	0.00064767	0.00043841	0.00041295	0.00041644	0.0010329	0.00060172	0.00075434	0.00075361	0.0007689	0.00060381	0.00053025	0.00047914	0.00089764	0.00039638	0.00046597	0.00044167	0.0004389	0.00035443	-9.98e-05	-0.00051466	-0.00065089	-0.00070612	-0.00077293	-0.00097457	-0.0012	-0.0012542	-0.0012209
NaN	NaN	NaN	NaN	NaN	NaN	0.0008276	0.00095068	0.0010466	0.0011145	0.0011537	0.00093327	0.001153	0.00083098	0.00077315	0.00080031	0.00068432	0.00061894	0.0005552	0.00045748	0.00074209	0.00070815	0.00023225	0.00050856	0.00019097	-6.29e-06	0.0001401	0.00042084	0.00098369	0.00064385	0.00058762	0.00063895	0.00070552	0.00056567	0.00044427	0.00053103	0.00037978	0.00043912	0.00039141	0.00030301	0.00029173	-0.00036459	-0.0004051	-0.00038471	-0.00076577	-0.00085604	-0.0010521	-0.0011556	-0.0012999	-0.0013215
NaN	NaN	NaN	NaN	NaN	NaN	0.00076048	0.00098518	0.00098146	0.0010712	0.0009832	0.001	0.00086268	0.00089654	0.00078625	0.00085948	0.00063224	0.0005509	0.00040143	0.00043967	0.00030906	0.00022409	0.00010726	-3.2e-05	-6.96e-05	4.97e-05	0.00033574	0.00030108	0.00042347	0.00038656	0.0011758	0.0011441	0.00064202	0.00066054	0.00056202	0.00041464	0.00030871	0.00067697	0.000463	0.00022374	0.0002469	4.75e-05	-0.00020127	-0.00049403	-0.00095472	-0.0007335	-0.0010335	-0.0012621	-0.0013065	-0.0013008
NaN	NaN	NaN	NaN	NaN	NaN	0.00079607	0.00098162	0.000892	0.00089632	0.00080243	0.0008078	0.00082869	0.00080967	0.00064151	0.00065754	0.00052162	0.00047346	0.00046985	0.00036078	0.00024338	0.0001736	3.21e-05	-3.06e-05	-0.00010761	0.00031214	0.00032475	0.00029415	0.00043557	0.00026296	0.00028795	0.0007838	0.00072179	0.00060959	0.00053886	0.00032876	0.00046335	0.00023268	0.0001494	-6.22e-05	-4.48e-05	2.18e-05	-2.63e-05	-0.00030926	-0.00052334	-0.00085307	-0.0011072	-0.00137	-0.001711	-0.001629
NaN	NaN	NaN	NaN	NaN	NaN	0.00086792	0.00088263	0.00090086	0.00081299	0.00080004	0.00063583	0.00080572	0.00043596	0.00049746	0.00042972	0.00045029	0.0003355	0.00033324	0.00015227	0.00042195	0.00032624	0.00020077	3.85e-05	3.69e-05	9.49e-05	0.00016949	5.83e-05	0.00023151	0.0003773	0.00045879	0.00033575	0.00023978	6.51e-05	0.00018108	0.00039256	0.00034066	0.00014679	8.03e-05	-0.00013572	-0.00012867	-0.00027948	-0.00032937	-0.00058401	-0.00099526	-0.0011311	-0.0016929	-0.001786	-0.0018761	-0.0018349
NaN	NaN	NaN	NaN	NaN	NaN	0.00082225	0.00079985	0.00071233	0.00080324	0.00066896	0.00078004	0.00066068	0.00048563	0.00031572	6.74e-05	0.00029835	0.0002078	0.00025821	0.00014116	8.06e-05	0.0002424	-4.55e-05	-6.79e-05	7.09e-06	0.00010123	7.58e-05	0.00019016	7.41e-05	0.00010189	0.00018922	0.00018491	-8.67e-05	0.00017404	0.00039556	0.00035905	0.00017213	7.88e-05	-9.89e-05	-0.00022252	-0.00032759	-0.00046001	-0.00078624	-0.001149	-0.0013398	-0.0017486	-0.0021367	-0.0024153	-0.0025607	-0.0024258
NaN	NaN	NaN	NaN	NaN	NaN	0.00072773	0.00079487	0.00083065	0.00074681	0.00068019	0.00068881	0.00053698	0.00038682	0.00039291	0.0002483	0.00014339	6.7e-05	3.49e-07	0.00033402	0.00022114	0.00021841	-1.67e-05	-0.00018374	-0.00015822	6.7e-05	-9.72e-05	-6.91e-05	-6.05e-05	-0.00027287	-0.00028782	-3.34e-05	4.39e-05	0.00018042	0.00019227	-2.72e-06	-2.43e-05	-8.48e-05	-6.56e-05	-0.00017467	-0.00044055	-0.00066021	-0.00089624	-0.0011769	-0.0014965	-0.0018449	-0.0025276	-0.0027091	-0.0025865	-0.0024583
NaN	NaN	NaN	NaN	NaN	NaN	0.00064658	0.00060127	0.00060457	0.00052362	0.0006303	0.00035332	0.00023249	0.00036052	0.00031704	0.00040243	0.00022199	9.5e-05	-3.3e-05	-1.14e-05	0.00018607	0.00013785	7.44e-05	-0.00026883	-5.63e-05	-0.00024048	-0.00023571	-0.00013204	-7.34e-05	-7.64e-05	-6.12e-05	-0.00017484	-0.0001639	-1e-05	-8.86e-05	-0.00029459	-0.00022612	-0.00016608	-7.88e-05	-0.00019637	-0.0003931	-0.00074069	-0.0012241	-0.0013482	-0.0016887	-0.0022465	-0.0024765	-0.0026932	-0.002758	-0.0023918
NaN	NaN	NaN	NaN	NaN	NaN	0.00039136	0.00056663	0.00071194	0.00031866	0.00041922	0.00057326	0.00010966	0.00026043	0.00030158	0.0002645	0.00037413	0.0001701	0.00021295	-9.06e-05	6e-06	-0.00014538	1.96e-05	-7.61e-05	-0.00010671	-7.02e-05	-0.00022236	-0.00022175	-0.00020361	-0.00016989	1.66e-05	3.79e-05	-9.81e-05	-0.00022188	-0.00017062	-0.00020741	-0.00033886	-0.00027146	-0.00042276	-0.00040879	-0.00070586	-0.00098414	-0.0012597	-0.0014282	-0.0018205	-0.0023228	-0.0025218	-0.0025836	-0.0027874	-0.002342
NaN	NaN	NaN	NaN	NaN	NaN	0.00032276	0.00056314	0.00079921	0.00034023	0.00018362	0.00046012	0.00034305	0.00023319	0.00040079	0.0001795	0.00026183	0.00016937	0.00012564	-0.00015832	-0.00029667	-0.00025983	-0.00017262	-7.02e-06	-0.00014228	-0.00015195	-0.00012848	-0.00017344	-0.00017136	-0.00016266	-0.00031786	-0.00023901	-0.00020116	1.09e-05	-3.32e-05	-0.00016108	-0.0002083	-0.0003675	-0.0004413	-0.00055262	-0.00077884	-0.0011488	-0.0013132	-0.0013396	-0.0016968	-0.0019797	-0.0025467	-0.0025179	-0.0025731	-0.0022729
NaN	NaN	NaN	NaN	NaN	NaN	0.00042093	0.00071761	0.00055306	0.00051053	0.00059147	0.00040023	0.00020468	0.00026267	6.21e-05	-4.7e-05	-4.69e-05	0.00011342	-0.00015937	-1.15e-05	-0.00016457	-0.00023017	-0.00024153	-5.03e-05	-2.72e-05	-6.68e-05	-0.00022202	-4.71e-05	-0.00016154	-0.00022048	-0.0002566	-0.00038954	-0.000225	-0.00015638	0.00012195	-7.86e-05	-0.00019389	-0.00029836	-0.00042333	-0.00042211	-0.00080041	-0.0011033	-0.0013641	-0.0016133	-0.001988	-0.0019188	-0.0021683	-0.0022555	-0.0024105	-0.0023648
NaN	NaN	NaN	NaN	NaN	NaN	0.000416	0.00053499	0.00031101	0.00060266	0.00042881	0.00026402	0.00031847	4.4e-05	3.12e-05	-0.00014673	-0.00019134	-0.00021051	-0.00027595	-0.00029754	-0.00023834	-0.00030362	-0.00019501	2.91e-05	-0.00013904	-0.00025664	-0.00030883	-0.00012382	-0.0001134	-0.00017415	-8.23e-05	-6.54e-05	2.97e-05	2.92e-05	2.53e-05	-0.00013239	-0.00018314	-0.0002202	-0.00029247	-0.00043171	-0.0010178	-0.0012524	-0.0013727	-0.0017746	-0.0018952	-0.001958	-0.0020509	-0.0021185	-0.0021933	-0.00216
NaN	NaN	NaN	NaN	NaN	NaN	0.00030817	0.00044658	0.00045066	0.00033521	0.00023848	0.00023112	0.00011049	-0.00014514	-9.36e-06	-0.00023152	-0.00027243	-0.00026744	-0.00025336	-0.00029834	-0.00033982	-0.00028174	-0.00023316	-0.00014882	-0.00017076	-0.00022395	-0.00026711	-0.00032416	-0.00011598	-8.83e-05	2.97e-05	-8.63e-05	-8.39e-05	-0.00013576	-0.00017475	-0.00019232	-0.00025724	-0.00043007	-0.00030185	-0.00071298	-0.0009861	-0.0011885	-0.0014357	-0.0018082	-0.0020255	-0.0022075	-0.0022016	-0.002131	-0.0022016	-0.0021119
NaN	NaN	NaN	NaN	NaN	NaN	0.00013016	0.00028751	0.00029498	-5.44e-05	-4.19e-05	0.00021275	5.44e-05	-0.00013949	-0.00022374	-0.00029624	-0.00021907	-0.00033539	-0.00032462	-0.00034793	-0.0002666	-0.00021068	-0.00014911	-0.00019632	-0.00024711	-9.93e-05	-0.00024737	-0.0003186	-0.00020583	-0.00011092	-2.33e-05	-6.27e-05	-0.00010946	-0.00013935	-0.00040124	-0.00037666	-0.00036535	-0.0003038	-0.00056357	-0.00088353	-0.0010212	-0.0010787	-0.0014852	-0.0018395	-0.0020657	-0.002091	-0.0022781	-0.0024586	-0.0023494	-0.0020166
NaN	NaN	NaN	NaN	NaN	NaN	3.88e-05	5.61e-05	0.00015031	0.0001254	4.89e-05	0.00013131	1.71e-05	-0.00019099	-0.00039516	-0.00037491	-0.00030041	-0.00030679	-0.00038212	-0.0003421	-0.00046161	-0.00043943	-0.00021769	-0.00032001	-0.00033075	-0.00031541	-0.00026895	-0.00014691	-8.34e-05	-0.00012189	-7.54e-05	3.35e-05	-0.00017145	-0.00027108	-0.00038222	-0.00041488	-0.00048263	-0.00047713	-0.00051575	-0.00078006	-0.0010656	-0.0010937	-0.0015357	-0.0017994	-0.0020888	-0.0020177	-0.002286	-0.0027011	-0.0025083	-0.00245
NaN	NaN	NaN	NaN	NaN	NaN	9.64e-05	7.28e-05	-4.89e-05	-2.58e-05	-2.98e-05	-5.86e-05	-0.00013705	-0.00020574	-0.0003656	-0.00041231	-0.00033238	-0.00019844	-0.00034065	-0.00040394	-0.00027067	-0.00050926	-0.000337	-0.00036281	-0.00027899	-0.0003575	-0.00039821	-0.00037175	3.04e-05	9.51e-05	-5.48e-05	-0.00012687	-0.00011517	-0.00028125	-0.00044185	-0.00051184	-0.00052634	-0.00072444	-0.00084898	-0.00093176	-0.0011704	-0.0012473	-0.0013939	-0.0018486	-0.001907	-0.002179	-0.0026806	-0.002692	-0.0026754	-0.0026147
NaN	NaN	NaN	NaN	NaN	NaN	3.86e-05	5.15e-05	0.00019521	3.84e-05	-7.81e-05	-0.00017485	-0.00031879	-0.00036303	-0.00042722	-0.00050149	-0.00043654	-0.00036844	-0.00040062	-0.00040714	-0.00026632	-0.00036514	-0.00028325	-0.00022251	-0.00065774	-0.00024383	-0.00036802	-0.0004092	-0.00031571	-0.00025765	-0.00020516	-8.7e-05	-0.00018303	-0.00037609	-0.0004704	-0.00054953	-0.0006216	-0.00079923	-0.001071	-0.0011775	-0.0012585	-0.0013773	-0.0016201	-0.0016947	-0.002059	-0.0021878	-0.002576	-0.0025367	-0.002677	-0.0028114
NaN	NaN	NaN	NaN	NaN	NaN	NaN	-2.42e-05	0.00018282	4.31e-05	-0.00012305	-0.00021109	-0.00028581	-0.00041481	-0.00053395	-0.00049997	-0.00048132	-0.00044253	-0.00041986	-0.0003746	-0.00047495	-0.00043358	-0.00040493	-0.0007077	-0.00066342	-0.00051401	-0.00028379	-0.0002569	-0.00031344	-0.00034035	-0.00035133	-0.00033532	-2.74e-05	-0.00047161	-0.00053038	-0.00055985	-0.0005788	-0.00077605	-0.00093557	-0.0010616	-0.0014282	-0.0013906	-0.0013352	-0.001864	-0.0021807	-0.0026178	-0.0026207	-0.0027865	-0.0027566	-0.0028643
NaN	NaN	NaN	NaN	NaN	NaN	NaN	1.49e-05	0.00013887	5.8e-05	-0.00015202	-2.59e-05	-0.00031864	-0.00041417	-0.00045329	-0.00053361	-0.00046262	-0.00045001	-0.00037048	-0.00036529	-0.00045658	-0.00047815	-0.00053229	-0.0007647	-0.0007382	-0.00057298	-0.00060813	-0.0003965	-0.0003501	-0.00038672	-0.00034143	-0.00032545	-0.00036333	-0.00019726	-0.00032108	-0.00054635	-0.0005476	-0.00055643	-0.00058557	-0.00076148	-0.00091655	-0.0014316	-0.0018267	-0.001995	-0.0022029	-0.0024187	-0.0025414	-0.0024893	-0.0025646	-0.002753
NaN	NaN	NaN	NaN	NaN	NaN	NaN	5.74e-05	0.00014201	5.31e-05	-0.00015354	-0.00021424	-0.0003175	-0.00036113	-0.00055262	-0.00060471	-0.00053551	-0.00050187	-0.0006111	-0.00057065	-0.00058188	-0.00060958	-0.00053455	-0.00060065	-0.00073047	-0.00065599	-0.00065101	-0.00051603	-0.00054254	-0.00039138	-0.0003775	-0.00030823	-0.00046353	-0.00046527	-0.00049331	-0.00052237	-0.00049415	-0.00061805	-0.00077194	-0.00084732	-0.00097577	-0.0012086	-0.0016075	-0.0018725	-0.002281	-0.002406	-0.0023555	-0.0025246	-0.002337	-0.0024719
NaN	NaN	NaN	NaN	NaN	NaN	NaN	NaN	7.62e-05	-2.1e-05	-0.00029799	-0.00035244	-0.00035678	-0.00037787	-0.00059669	-0.00061202	-0.00057422	-0.00066648	-0.00062912	-0.00057955	-0.00061007	-0.00067767	-0.00063902	-0.00052749	-0.00053589	-0.00061818	-0.00042471	-0.00068006	-0.00085684	-0.0005263	-0.00039016	-0.00041742	-0.00036678	-0.00053015	-0.00077407	-0.00054526	-0.00053873	-0.0004781	-0.00083983	-0.00091166	-0.0011226	-0.0014596	-0.001729	-0.0019075	-0.0021192	-0.0023317	-0.0023721	-0.0024779	-0.0025227	-0.0025099
NaN	NaN	NaN	NaN	NaN	NaN	NaN	NaN	3.19e-05	-8.11e-05	-0.00016752	-0.00030934	-0.00013749	-0.00024919	-0.0003229	-0.00036152	-0.00050635	-0.00064104	-0.00066354	-0.00063918	-0.00069055	-0.00074614	-0.00073772	-0.00070998	-0.0006672	-0.0006065	-0.00077661	-0.0009492	-0.0006311	-0.00075165	-0.00077987	-0.00043271	-0.00038751	-0.00043579	-0.00057069	-0.00088323	-0.00054545	-0.00048888	-0.00043872	-0.00076261	-0.0011144	-0.0015975	-0.001781	-0.0018969	-0.0022029	-0.0024191	-0.0026357	-0.0024791	-0.002739	-0.0025949
NaN	NaN	NaN	NaN	NaN	NaN	NaN	NaN	-4.69e-05	-5.15e-05	-4.73e-05	1.93e-05	-9.45e-05	-6.13e-05	-0.00022091	-0.00031926	-0.00037641	-0.00048659	-0.00069066	-0.00070041	-0.00066335	-0.00071459	-0.00066397	-0.00076168	-0.00069105	-0.00087382	-0.00078208	-0.00073794	-0.00082341	-0.00091683	-0.00070746	-0.00056995	-0.00049151	-0.00046059	-0.00049004	-0.00069554	-0.00087438	-0.00068795	-0.00058899	-0.00082716	-0.0010866	-0.0013235	-0.0017976	-0.0017905	-0.0021598	-0.0024984	-0.0024553	-0.002167	-0.0022419	-0.0019805
NaN	NaN	NaN	NaN	NaN	NaN	NaN	NaN	NaN	-0.00020582	-0.0002667	-0.00025143	-0.00022744	-0.00028477	-0.0002642	-0.00036561	-0.0005967	-0.00046263	-0.00055085	-0.00077205	-0.00073564	-0.00064361	-0.00067223	-0.00068725	-0.00080999	-0.00079642	-0.00084777	-0.00073891	-0.00082267	-0.00083573	-0.00074463	-0.00072859	-0.00066374	-0.00057032	-0.0004998	-0.00052318	-0.00048614	-0.00065055	-0.00065954	-0.00061967	-0.00066211	-0.0011044	-0.001635	-0.0017718	-0.0019389	-0.0021471	-0.002156	-0.0021481	-0.0019483	-0.0016876
NaN	NaN	NaN	NaN	NaN	NaN	NaN	NaN	NaN	NaN	-0.00019528	-0.00019713	-0.00021827	-0.00025222	-0.00033008	-0.00065259	-0.00051911	-0.0005723	-0.00068678	-0.00058302	-0.00031231	-0.00072623	-0.00065107	-0.00064002	-0.0007511	-0.00077001	-0.00074593	-0.00069267	-0.00072649	-0.00074462	-0.0006546	-0.00071751	-0.00071247	-0.00059261	-0.00050956	-0.00052117	-0.00052177	-0.00044375	-0.00064082	-0.00078645	-0.00070211	-0.00061199	-0.0013472	-0.0013518	-0.0016499	-0.001813	-0.0019946	-0.0020193	-0.0016183	NaN
NaN	NaN	NaN	NaN	NaN	NaN	NaN	NaN	NaN	NaN	NaN	-0.00023572	-0.00027549	-0.0004491	-0.00030558	-0.00036117	-0.00027878	-0.00045003	-0.00061516	-0.00070901	-0.00063215	-0.00042511	-0.00058641	-0.00052034	-0.00066959	-0.00076451	-0.00092213	-0.00085176	-0.00092735	-0.00055631	-0.00057244	-0.00067912	-0.00070504	-0.00057865	-0.00060458	-0.00052883	-0.00051929	-0.00050134	-0.00044423	-0.00064043	-0.00082403	-0.00097392	-0.00086301	-0.00078415	-0.0011091	-0.0014171	-0.0015134	NaN	NaN	NaN
NaN	NaN	NaN	NaN	NaN	NaN	NaN	NaN	NaN	NaN	NaN	NaN	-0.00025616	-0.00027442	-0.00026667	-0.00022389	-0.00017712	-0.00021969	-0.00027398	-0.00027167	-0.00033201	-0.00044008	-0.0003974	-0.00044906	-0.00034369	-0.00061755	-0.00057968	-0.00082036	-0.0010678	-0.00061918	-0.00057676	-0.00078576	-0.00069435	-0.00056887	-0.00056404	-0.00053621	-0.00051689	-0.00047151	-0.00058064	-0.00053964	-0.00062792	-0.00057301	-0.00071313	-0.00064203	-0.00070394	-0.0010009	NaN	NaN	NaN	NaN
NaN	NaN	NaN	NaN	NaN	NaN	NaN	NaN	NaN	NaN	NaN	NaN	-0.0002257	-0.00015237	-0.00026379	-0.00026909	-0.00023931	-0.00028953	-0.00015673	-0.00030611	-0.00035389	-0.00013521	-0.00030654	-0.0004164	-0.00045683	-0.00060347	-0.00073952	-0.00092211	-0.00092553	-0.00090462	-0.00067145	-0.00057085	-0.00066481	-0.00052475	-0.0007423	-0.00054742	-0.00037006	-0.00041709	-0.00038765	-0.00047361	-0.00050509	-0.00049429	-0.00058038	-0.00062388	-0.00072182	NaN	NaN	NaN	NaN	NaN
NaN	NaN	NaN	NaN	NaN	NaN	NaN	NaN	NaN	NaN	NaN	NaN	NaN	-0.00034256	-0.00042366	-0.00028291	-0.00030082	-0.00027003	-0.00030576	-0.0003389	-0.00019373	-0.00020878	-0.00024205	-0.00042763	-0.00048031	-0.00048188	-0.00055493	-0.00052159	-0.00062155	-0.00068468	-0.00064767	-0.00047584	-0.00057774	-0.00052566	-0.00037292	-0.00042479	-0.00038556	-0.00031798	-0.00034224	-0.00036062	-0.00035855	-0.00038011	-0.00037992	NaN	NaN	NaN	NaN	NaN	NaN	NaN
NaN	NaN	NaN	NaN	NaN	NaN	NaN	NaN	NaN	NaN	NaN	NaN	NaN	NaN	-0.00025411	-0.00027909	-0.0003796	-0.00025207	-0.00022693	-0.00016067	-0.00021999	-0.00014565	-0.00016515	-0.00020941	-0.00041945	-0.00042695	-0.00039047	-0.00052768	-0.00077225	-0.00033397	-0.00051378	-0.00053626	-0.00050997	-0.00031897	-0.00040435	-0.00033006	-0.00028342	-0.00028762	-0.00016677	-0.00027034	-0.000259	NaN	NaN	NaN	NaN	NaN	NaN	NaN	NaN	NaN
NaN	NaN	NaN	NaN	NaN	NaN	NaN	NaN	NaN	NaN	NaN	NaN	NaN	NaN	NaN	NaN	0	-1.98e-05	0	0	0	-3.76e-05	-2.21e-05	-7.53e-05	-6.03e-05	-7.1e-05	-0.00010651	-0.00013369	-0.00019904	-0.00019	-0.00026422	-0.00025975	-0.00015564	-0.00021451	-0.00010084	-8.35e-05	-6.37e-05	0	NaN	NaN	NaN	NaN	NaN	NaN	NaN	NaN	NaN	NaN	NaN	NaN
NaN	NaN	NaN	NaN	NaN	NaN	NaN	NaN	NaN	NaN	NaN	NaN	NaN	NaN	NaN	NaN	NaN	NaN	NaN	NaN	0	0	0	0	0	0	0	0	0	0	0	0	-1.14e-05	0	NaN	NaN	NaN	NaN	NaN	NaN	NaN	NaN	NaN	NaN	NaN	NaN	NaN	NaN	NaN	NaN
NaN	NaN	NaN	NaN	NaN	NaN	NaN	NaN	NaN	NaN	NaN	NaN	NaN	NaN	NaN	NaN	NaN	NaN	NaN	NaN	NaN	NaN	NaN	NaN	NaN	NaN	NaN	NaN	NaN	NaN	NaN	NaN	NaN	NaN	NaN	NaN	NaN	NaN	NaN	NaN	NaN	NaN	NaN	NaN	NaN	NaN	NaN	NaN	NaN	NaN
NaN	NaN	NaN	NaN	NaN	NaN	NaN	NaN	NaN	NaN	NaN	NaN	NaN	NaN	NaN	NaN	NaN	NaN	NaN	NaN	NaN	NaN	NaN	NaN	NaN	NaN	NaN	NaN	NaN	NaN	NaN	NaN	NaN	NaN	NaN	NaN	NaN	NaN	NaN	NaN	NaN	NaN	NaN	NaN	NaN	NaN	NaN	NaN	NaN	NaN
NaN	NaN	NaN	NaN	NaN	NaN	NaN	NaN	NaN	NaN	NaN	NaN	NaN	NaN	NaN	NaN	NaN	NaN	NaN	NaN	NaN	NaN	NaN	NaN	NaN	NaN	NaN	NaN	NaN	NaN	NaN	NaN	NaN	NaN	NaN	NaN	NaN	NaN	NaN	NaN	NaN	NaN	NaN	NaN	NaN	NaN	NaN	NaN	NaN	NaN
NaN	NaN	NaN	NaN	NaN	NaN	NaN	NaN	NaN	NaN	NaN	NaN	NaN	NaN	NaN	NaN	NaN	NaN	NaN	NaN	NaN	NaN	NaN	NaN	NaN	NaN	NaN	NaN	NaN	NaN	NaN	NaN	NaN	NaN	NaN	NaN	NaN	NaN	NaN	NaN	NaN	NaN	NaN	NaN	NaN	NaN	NaN	NaN	NaN	NaN
NaN	NaN	NaN	NaN	NaN	NaN	NaN	NaN	NaN	NaN	NaN	NaN	NaN	NaN	NaN	NaN	NaN	NaN	NaN	NaN	NaN	NaN	NaN	NaN	NaN	NaN	NaN	NaN	NaN	NaN	NaN	NaN	NaN	NaN	NaN	NaN	NaN	NaN	NaN	NaN	NaN	NaN	NaN	NaN	NaN	NaN	NaN	NaN	NaN	NaN
NaN	NaN	NaN	NaN	NaN	NaN	NaN	NaN	NaN	NaN	NaN	NaN	NaN	NaN	NaN	NaN	NaN	NaN	NaN	NaN	NaN	NaN	NaN	NaN	NaN	NaN	NaN	NaN	NaN	NaN	NaN	NaN	NaN	NaN	NaN	NaN	NaN	NaN	NaN	NaN	NaN	NaN	NaN	NaN	NaN	NaN	NaN	NaN	NaN	NaN
NaN	NaN	NaN	NaN	NaN	NaN	NaN	NaN	NaN	NaN	NaN	NaN	NaN	NaN	NaN	NaN	NaN	NaN	NaN	NaN	NaN	NaN	NaN	NaN	NaN	NaN	NaN	NaN	NaN	NaN	NaN	NaN	NaN	NaN	NaN	NaN	NaN	NaN	NaN	NaN	NaN	NaN	NaN	NaN	NaN	NaN	NaN	NaN	NaN	NaN
NaN	NaN	NaN	NaN	NaN	NaN	NaN	NaN	NaN	NaN	NaN	NaN	NaN	NaN	NaN	NaN	NaN	NaN	NaN	NaN	NaN	NaN	NaN	NaN	NaN	NaN	NaN	NaN	NaN	NaN	NaN	NaN	NaN	NaN	NaN	NaN	NaN	NaN	NaN	NaN	NaN	NaN	NaN	NaN	NaN	NaN	NaN	NaN	NaN	NaN
NaN	NaN	NaN	NaN	NaN	NaN	NaN	NaN	NaN	NaN	NaN	NaN	NaN	NaN	NaN	NaN	NaN	NaN	NaN	NaN	NaN	NaN	NaN	NaN	NaN	NaN	NaN	NaN	NaN	NaN	NaN	NaN	NaN	NaN	NaN	NaN	NaN	NaN	NaN	NaN	NaN	NaN	NaN	NaN	NaN	NaN	NaN	NaN	NaN	NaN
NaN	NaN	NaN	NaN	NaN	NaN	NaN	NaN	NaN	NaN	NaN	NaN	NaN	NaN	NaN	NaN	NaN	NaN	NaN	NaN	NaN	NaN	NaN	NaN	NaN	NaN	NaN	NaN	NaN	NaN	NaN	NaN	NaN	NaN	NaN	NaN	NaN	NaN	NaN	NaN	NaN	NaN	NaN	NaN	NaN	NaN	NaN	NaN	NaN	NaN
NaN	NaN	NaN	NaN	NaN	NaN	NaN	NaN	NaN	NaN	NaN	NaN	NaN	NaN	NaN	NaN	NaN	NaN	NaN	NaN	NaN	NaN	NaN	NaN	NaN	NaN	NaN	NaN	NaN	NaN	NaN	NaN	NaN	NaN	NaN	NaN	NaN	NaN	NaN	NaN	NaN	NaN	NaN	NaN	NaN	NaN	NaN	NaN	NaN	NaN
NaN	NaN	NaN	NaN	NaN	NaN	NaN	NaN	NaN	NaN	NaN	NaN	NaN	NaN	NaN	NaN	NaN	NaN	NaN	NaN	NaN	NaN	NaN	NaN	NaN	NaN	NaN	NaN	NaN	NaN	NaN	NaN	NaN	NaN	NaN	NaN	NaN	NaN	NaN	NaN	NaN	NaN	NaN	NaN	NaN	NaN	NaN	NaN	NaN	NaN
NaN	NaN	NaN	NaN	NaN	NaN	NaN	NaN	NaN	NaN	NaN	NaN	NaN	NaN	NaN	NaN	NaN	NaN	NaN	NaN	NaN	NaN	NaN	NaN	NaN	NaN	NaN	NaN	NaN	NaN	NaN	NaN	NaN	NaN	NaN	NaN	NaN	NaN	NaN	NaN	NaN	NaN	NaN	NaN	NaN	NaN	NaN	NaN	NaN	NaN
NaN	NaN	NaN	NaN	NaN	NaN	NaN	NaN	NaN	NaN	NaN	NaN	NaN	NaN	NaN	NaN	NaN	NaN	NaN	NaN	NaN	NaN	NaN	NaN	NaN	NaN	NaN	NaN	NaN	NaN	NaN	NaN	NaN	NaN	NaN	NaN	NaN	NaN	NaN	NaN	NaN	NaN	NaN	NaN	NaN	NaN	NaN	NaN	NaN	NaN
NaN	NaN	NaN	NaN	NaN	NaN	NaN	NaN	NaN	NaN	NaN	NaN	NaN	NaN	NaN	NaN	NaN	NaN	NaN	NaN	NaN	NaN	NaN	NaN	NaN	NaN	NaN	NaN	NaN	NaN	NaN	NaN	NaN	NaN	NaN	NaN	NaN	NaN	NaN	NaN	NaN	NaN	NaN	NaN	NaN	NaN	NaN	NaN	NaN	NaN
NaN	NaN	NaN	NaN	NaN	NaN	NaN	NaN	NaN	NaN	NaN	NaN	NaN	NaN	NaN	NaN	NaN	NaN	NaN	NaN	NaN	NaN	NaN	NaN	NaN	NaN	NaN	NaN	NaN	NaN	NaN	NaN	NaN	NaN	NaN	NaN	NaN	NaN	NaN	NaN	NaN	NaN	NaN	NaN	NaN	NaN	NaN	NaN	NaN	NaN
NaN	NaN	NaN	NaN	NaN	NaN	NaN	NaN	NaN	NaN	NaN	NaN	NaN	NaN	NaN	NaN	NaN	NaN	NaN	NaN	NaN	NaN	NaN	NaN	NaN	NaN	NaN	NaN	NaN	NaN	NaN	NaN	NaN	NaN	NaN	NaN	NaN	NaN	NaN	NaN	NaN	NaN	NaN	NaN	NaN	NaN	NaN	NaN	NaN	NaN
NaN	NaN	NaN	NaN	NaN	NaN	NaN	NaN	NaN	NaN	NaN	NaN	NaN	NaN	NaN	NaN	NaN	NaN	NaN	NaN	NaN	NaN	NaN	NaN	NaN	NaN	NaN	NaN	NaN	NaN	NaN	NaN	NaN	NaN	NaN	NaN	NaN	NaN	NaN	NaN	NaN	NaN	NaN	NaN	NaN	NaN	NaN	NaN	NaN	NaN
NaN	NaN	NaN	NaN	NaN	NaN	NaN	NaN	NaN	NaN	NaN	NaN	NaN	NaN	NaN	NaN	NaN	NaN	NaN	NaN	NaN	NaN	NaN	NaN	NaN	NaN	NaN	NaN	NaN	NaN	NaN	NaN	NaN	NaN	NaN	NaN	NaN	NaN	NaN	NaN	NaN	NaN	NaN	NaN	NaN	NaN	NaN	NaN	NaN	NaN
NaN	NaN	NaN	NaN	NaN	NaN	NaN	NaN	NaN	NaN	NaN	NaN	NaN	NaN	NaN	NaN	NaN	NaN	NaN	NaN	NaN	NaN	NaN	NaN	NaN	NaN	NaN	NaN	NaN	NaN	NaN	NaN	NaN	NaN	NaN	NaN	NaN	NaN	NaN	NaN	NaN	NaN	NaN	NaN	NaN	NaN	NaN	NaN	NaN	NaN
NaN	NaN	NaN	NaN	NaN	NaN	NaN	NaN	NaN	NaN	NaN	NaN	NaN	NaN	NaN	NaN	NaN	NaN	NaN	NaN	NaN	NaN	NaN	NaN	NaN	NaN	NaN	NaN	NaN	NaN	NaN	NaN	NaN	NaN	NaN	NaN	NaN	NaN	NaN	NaN	NaN	NaN	NaN	NaN	NaN	NaN	NaN	NaN	NaN	NaN
NaN	NaN	NaN	NaN	NaN	NaN	NaN	NaN	NaN	NaN	NaN	NaN	NaN	NaN	NaN	NaN	NaN	NaN	NaN	NaN	NaN	NaN	NaN	NaN	NaN	NaN	NaN	NaN	NaN	NaN	NaN	NaN	NaN	NaN	NaN	NaN	NaN	NaN	NaN	NaN	NaN	NaN	NaN	NaN	NaN	NaN	NaN	NaN	NaN	NaN
NaN	NaN	NaN	NaN	NaN	NaN	NaN	NaN	NaN	NaN	NaN	NaN	NaN	NaN	NaN	NaN	NaN	NaN	NaN	NaN	NaN	NaN	NaN	NaN	NaN	NaN	NaN	NaN	NaN	NaN	NaN	NaN	NaN	NaN	NaN	NaN	NaN	NaN	NaN	NaN	NaN	NaN	NaN	NaN	NaN	NaN	NaN	NaN	NaN	NaN
NaN	NaN	NaN	NaN	NaN	NaN	NaN	NaN	NaN	NaN	NaN	NaN	NaN	NaN	NaN	NaN	NaN	NaN	NaN	NaN	NaN	NaN	NaN	NaN	NaN	NaN	NaN	NaN	NaN	NaN	NaN	NaN	NaN	NaN	NaN	NaN	NaN	NaN	NaN	NaN	NaN	NaN	NaN	NaN	NaN	NaN	NaN	NaN	NaN	NaN
NaN	NaN	NaN	NaN	NaN	NaN	NaN	NaN	NaN	NaN	NaN	NaN	NaN	NaN	NaN	NaN	NaN	NaN	NaN	NaN	NaN	NaN	NaN	NaN	NaN	NaN	NaN	NaN	NaN	NaN	NaN	NaN	NaN	NaN	NaN	NaN	NaN	NaN	NaN	NaN	NaN	NaN	NaN	NaN	NaN	NaN	NaN	NaN	NaN	NaN
NaN	NaN	NaN	NaN	NaN	NaN	NaN	NaN	NaN	NaN	NaN	NaN	NaN	NaN	NaN	NaN	NaN	NaN	NaN	NaN	NaN	NaN	NaN	NaN	NaN	NaN	NaN	NaN	NaN	NaN	NaN	NaN	NaN	NaN	NaN	NaN	NaN	NaN	NaN	NaN	NaN	NaN	NaN	NaN	NaN	NaN	NaN	NaN	NaN	NaN
NaN	NaN	NaN	NaN	NaN	NaN	NaN	NaN	NaN	NaN	NaN	NaN	NaN	NaN	NaN	NaN	NaN	NaN	NaN	NaN	NaN	NaN	NaN	NaN	NaN	NaN	NaN	NaN	NaN	NaN	NaN	NaN	NaN	NaN	NaN	NaN	NaN	NaN	NaN	NaN	NaN	NaN	NaN	NaN	NaN	NaN	NaN	NaN	NaN	NaN
NaN	NaN	NaN	NaN	NaN	NaN	NaN	NaN	NaN	NaN	NaN	NaN	NaN	NaN	NaN	NaN	NaN	NaN	NaN	NaN	NaN	NaN	NaN	NaN	NaN	NaN	NaN	NaN	NaN	NaN	NaN	NaN	NaN	NaN	NaN	NaN	NaN	NaN	NaN	NaN	NaN	NaN	NaN	NaN	NaN	NaN	NaN	NaN	NaN	NaN
REM average activity
NaN	NaN	NaN	NaN	NaN	NaN	NaN	NaN	NaN	NaN	NaN	NaN	NaN	NaN	NaN	NaN	NaN	NaN	NaN	NaN	NaN	NaN	NaN	NaN	NaN	NaN	NaN	NaN	NaN	NaN	NaN	NaN	NaN	NaN	NaN	NaN	NaN	NaN	NaN	NaN	NaN	NaN	NaN	NaN	NaN	NaN	NaN	NaN	NaN	NaN
NaN	NaN	NaN	NaN	NaN	NaN	NaN	NaN	NaN	NaN	NaN	NaN	NaN	NaN	NaN	NaN	NaN	NaN	NaN	NaN	NaN	NaN	NaN	NaN	NaN	NaN	NaN	NaN	NaN	NaN	NaN	NaN	NaN	NaN	NaN	NaN	NaN	NaN	NaN	NaN	NaN	NaN	NaN	NaN	NaN	NaN	NaN	NaN	NaN	NaN
NaN	NaN	NaN	NaN	NaN	NaN	NaN	NaN	NaN	NaN	NaN	NaN	NaN	NaN	NaN	NaN	NaN	NaN	NaN	NaN	NaN	NaN	NaN	NaN	NaN	NaN	NaN	NaN	NaN	NaN	NaN	NaN	NaN	NaN	NaN	NaN	NaN	NaN	NaN	NaN	NaN	NaN	NaN	NaN	NaN	NaN	NaN	NaN	NaN	NaN
NaN	NaN	NaN	NaN	NaN	NaN	NaN	NaN	NaN	NaN	NaN	NaN	NaN	NaN	NaN	NaN	NaN	NaN	NaN	NaN	NaN	NaN	NaN	NaN	NaN	NaN	NaN	NaN	NaN	NaN	NaN	NaN	NaN	NaN	NaN	NaN	NaN	NaN	NaN	NaN	NaN	NaN	NaN	NaN	NaN	NaN	NaN	NaN	NaN	NaN
NaN	NaN	NaN	NaN	NaN	NaN	NaN	NaN	NaN	NaN	NaN	NaN	NaN	NaN	NaN	NaN	NaN	NaN	NaN	NaN	NaN	NaN	NaN	NaN	NaN	NaN	NaN	NaN	NaN	NaN	NaN	NaN	NaN	NaN	NaN	NaN	NaN	NaN	NaN	NaN	NaN	NaN	NaN	NaN	NaN	NaN	NaN	NaN	NaN	NaN
NaN	NaN	NaN	NaN	NaN	NaN	NaN	NaN	NaN	NaN	NaN	NaN	NaN	NaN	NaN	NaN	NaN	NaN	NaN	NaN	NaN	NaN	NaN	NaN	NaN	NaN	NaN	NaN	NaN	NaN	NaN	NaN	NaN	NaN	NaN	NaN	NaN	NaN	NaN	NaN	NaN	NaN	NaN	NaN	NaN	NaN	NaN	NaN	NaN	NaN
NaN	NaN	NaN	NaN	NaN	NaN	NaN	NaN	NaN	NaN	NaN	NaN	NaN	NaN	NaN	NaN	NaN	NaN	NaN	NaN	NaN	NaN	NaN	NaN	NaN	NaN	NaN	NaN	NaN	NaN	NaN	NaN	NaN	NaN	NaN	NaN	NaN	NaN	NaN	NaN	NaN	NaN	NaN	NaN	NaN	NaN	NaN	NaN	NaN	NaN
NaN	NaN	NaN	NaN	NaN	NaN	NaN	NaN	NaN	NaN	NaN	NaN	NaN	NaN	NaN	NaN	NaN	NaN	NaN	NaN	NaN	NaN	NaN	NaN	NaN	NaN	NaN	NaN	NaN	NaN	NaN	NaN	NaN	NaN	NaN	NaN	NaN	NaN	NaN	NaN	NaN	NaN	NaN	NaN	NaN	NaN	NaN	NaN	NaN	NaN
NaN	NaN	NaN	NaN	NaN	NaN	NaN	NaN	NaN	NaN	NaN	NaN	NaN	NaN	NaN	NaN	NaN	NaN	NaN	NaN	NaN	NaN	NaN	NaN	NaN	NaN	NaN	NaN	NaN	NaN	NaN	NaN	NaN	NaN	NaN	NaN	NaN	NaN	NaN	NaN	NaN	NaN	NaN	NaN	NaN	NaN	NaN	NaN	NaN	NaN
NaN	NaN	NaN	NaN	NaN	NaN	NaN	NaN	NaN	NaN	NaN	NaN	NaN	NaN	NaN	NaN	NaN	NaN	NaN	NaN	NaN	NaN	NaN	NaN	NaN	NaN	NaN	NaN	NaN	NaN	NaN	NaN	NaN	NaN	NaN	NaN	NaN	NaN	NaN	NaN	NaN	NaN	NaN	NaN	NaN	NaN	NaN	NaN	NaN	NaN
NaN	NaN	NaN	NaN	NaN	NaN	NaN	NaN	NaN	NaN	NaN	NaN	NaN	NaN	NaN	NaN	NaN	NaN	NaN	NaN	NaN	NaN	NaN	NaN	NaN	NaN	NaN	NaN	NaN	NaN	NaN	NaN	NaN	NaN	NaN	NaN	NaN	NaN	NaN	NaN	NaN	NaN	NaN	NaN	NaN	NaN	NaN	NaN	NaN	NaN
NaN	NaN	NaN	NaN	NaN	NaN	NaN	NaN	NaN	NaN	NaN	NaN	NaN	NaN	NaN	NaN	NaN	NaN	NaN	NaN	NaN	NaN	NaN	NaN	NaN	NaN	NaN	NaN	NaN	NaN	NaN	NaN	NaN	NaN	NaN	NaN	NaN	NaN	NaN	NaN	NaN	NaN	NaN	NaN	NaN	NaN	NaN	NaN	NaN	NaN
NaN	NaN	NaN	NaN	NaN	NaN	NaN	NaN	NaN	NaN	NaN	NaN	NaN	NaN	NaN	NaN	NaN	NaN	NaN	NaN	NaN	NaN	NaN	NaN	NaN	NaN	NaN	NaN	NaN	NaN	NaN	NaN	NaN	NaN	NaN	NaN	NaN	NaN	NaN	NaN	NaN	NaN	NaN	NaN	NaN	NaN	NaN	NaN	NaN	NaN
NaN	NaN	NaN	NaN	NaN	NaN	NaN	NaN	NaN	NaN	NaN	NaN	NaN	NaN	NaN	NaN	NaN	NaN	NaN	NaN	NaN	NaN	NaN	NaN	NaN	NaN	NaN	NaN	NaN	NaN	NaN	NaN	NaN	NaN	NaN	NaN	NaN	NaN	NaN	NaN	NaN	NaN	NaN	NaN	NaN	NaN	NaN	NaN	NaN	NaN
NaN	NaN	NaN	NaN	NaN	NaN	NaN	NaN	NaN	NaN	NaN	NaN	NaN	NaN	NaN	NaN	NaN	NaN	NaN	NaN	NaN	NaN	NaN	NaN	NaN	NaN	NaN	NaN	NaN	NaN	NaN	NaN	NaN	NaN	NaN	NaN	NaN	NaN	NaN	NaN	NaN	NaN	NaN	NaN	NaN	NaN	NaN	NaN	NaN	NaN
NaN	NaN	NaN	NaN	NaN	NaN	NaN	NaN	NaN	NaN	NaN	NaN	NaN	NaN	NaN	NaN	NaN	NaN	NaN	NaN	NaN	NaN	NaN	NaN	NaN	NaN	NaN	NaN	NaN	NaN	NaN	NaN	NaN	NaN	NaN	NaN	NaN	NaN	NaN	NaN	NaN	NaN	NaN	NaN	NaN	NaN	NaN	NaN	NaN	NaN
NaN	NaN	NaN	NaN	NaN	NaN	NaN	NaN	NaN	NaN	NaN	NaN	NaN	NaN	NaN	NaN	NaN	NaN	NaN	NaN	NaN	NaN	NaN	NaN	NaN	NaN	NaN	NaN	NaN	NaN	NaN	NaN	NaN	NaN	NaN	NaN	NaN	NaN	NaN	NaN	NaN	NaN	NaN	NaN	NaN	NaN	NaN	NaN	NaN	NaN
NaN	NaN	NaN	NaN	NaN	NaN	NaN	NaN	NaN	NaN	NaN	NaN	NaN	NaN	NaN	NaN	NaN	NaN	NaN	NaN	NaN	NaN	NaN	NaN	NaN	NaN	NaN	NaN	NaN	NaN	NaN	NaN	NaN	NaN	NaN	NaN	NaN	NaN	NaN	NaN	NaN	NaN	NaN	NaN	NaN	NaN	NaN	NaN	NaN	NaN
NaN	NaN	NaN	NaN	NaN	NaN	NaN	NaN	NaN	NaN	NaN	NaN	NaN	NaN	NaN	NaN	NaN	NaN	NaN	NaN	NaN	NaN	NaN	NaN	NaN	NaN	NaN	NaN	NaN	NaN	NaN	NaN	NaN	NaN	NaN	NaN	NaN	NaN	NaN	NaN	NaN	NaN	NaN	NaN	NaN	NaN	NaN	NaN	NaN	NaN
NaN	NaN	NaN	NaN	NaN	NaN	NaN	NaN	NaN	NaN	NaN	NaN	NaN	NaN	NaN	NaN	NaN	NaN	NaN	NaN	NaN	NaN	NaN	NaN	NaN	NaN	NaN	NaN	NaN	NaN	NaN	NaN	NaN	NaN	NaN	NaN	NaN	NaN	NaN	NaN	-0.00334	-0.0045608	-0.0045636	-0.0033162	-0.003324	-0.0041634	-0.0041681	-0.0034352	-0.0037776	-0.0041599
NaN	NaN	NaN	NaN	NaN	NaN	NaN	NaN	NaN	NaN	NaN	NaN	NaN	NaN	NaN	NaN	NaN	NaN	NaN	NaN	NaN	NaN	NaN	NaN	NaN	NaN	NaN	NaN	NaN	NaN	NaN	NaN	NaN	NaN	NaN	NaN	NaN	-0.0022152	-0.0025247	-0.0037976	-0.0044912	-0.0048302	-0.0049691	-0.0042921	-0.0037357	-0.0043583	-0.0046572	-0.0043163	-0.0048287	-0.0038048
NaN	NaN	NaN	NaN	NaN	NaN	NaN	NaN	NaN	NaN	NaN	NaN	NaN	NaN	NaN	NaN	NaN	NaN	NaN	NaN	NaN	NaN	NaN	NaN	NaN	NaN	NaN	NaN	NaN	NaN	NaN	NaN	NaN	NaN	-0.0036434	-0.0026594	-0.0025836	-0.0020448	-0.0027249	-0.002981	-0.0034527	-0.0035071	-0.0039585	-0.0040896	-0.0039768	-0.004131	-0.0040208	-0.00445	-0.0042727	-0.0048185
NaN	NaN	NaN	NaN	NaN	NaN	NaN	NaN	NaN	NaN	NaN	NaN	NaN	NaN	NaN	NaN	NaN	NaN	NaN	NaN	NaN	NaN	NaN	NaN	NaN	NaN	NaN	NaN	NaN	NaN	NaN	NaN	NaN	-0.0026932	-0.0021263	-0.0013996	-0.001371	-0.0019463	-0.0028128	-0.0029303	-0.0038945	-0.0037357	-0.0032154	-0.0030103	-0.0034432	-0.0032845	-0.0030399	-0.0039979	-0.0046299	-0.0044198
NaN	NaN	NaN	NaN	NaN	NaN	NaN	NaN	NaN	NaN	NaN	NaN	NaN	NaN	NaN	NaN	NaN	NaN	NaN	NaN	NaN	NaN	NaN	NaN	NaN	NaN	NaN	NaN	NaN	NaN	NaN	NaN	-0.0023612	-0.0038589	-0.0018329	-0.0017421	-0.0013112	-0.0014152	-0.0014977	-0.0018161	-0.0029231	-0.0033778	-0.0030846	-0.0018692	-0.0022945	-0.0023023	-0.0037182	-0.0040918	-0.0047121	-0.0046207
NaN	NaN	NaN	NaN	NaN	NaN	NaN	NaN	NaN	NaN	NaN	NaN	NaN	NaN	NaN	NaN	NaN	NaN	NaN	NaN	NaN	NaN	NaN	NaN	NaN	NaN	NaN	NaN	NaN	NaN	NaN	-0.0033346	-0.0035446	-0.0026565	-0.0043193	-0.0023321	-0.0039485	-0.0018116	-0.00076062	-0.002073	-0.0019243	-0.0019781	-0.0020335	-0.0017397	-0.0017758	-0.0028661	-0.0029687	-0.0035894	-0.0051785	-0.0052248
NaN	NaN	NaN	NaN	NaN	NaN	NaN	NaN	NaN	NaN	NaN	NaN	NaN	NaN	NaN	NaN	NaN	NaN	NaN	NaN	NaN	NaN	NaN	NaN	NaN	NaN	NaN	NaN	NaN	NaN	-0.0048098	-0.004385	-0.0043141	-0.0059199	-0.0049788	-0.0030907	-0.002902	-0.00086649	-0.00060815	-0.0017163	-0.0008165	-0.0018681	-0.0020391	-0.0012587	-0.001178	-0.0029818	-0.0036397	-0.0034763	-0.0044905	-0.0053617
NaN	NaN	NaN	NaN	NaN	NaN	NaN	NaN	NaN	NaN	NaN	NaN	NaN	NaN	NaN	NaN	NaN	NaN	NaN	NaN	NaN	NaN	NaN	NaN	NaN	NaN	NaN	NaN	NaN	-0.0048798	-0.004749	-0.0047756	-0.005685	-0.0059272	-0.0025949	-0.003574	-0.0015376	-0.0014805	-0.0019956	-0.0022879	-0.0026316	-0.0011617	-0.00093705	-0.0012402	-0.0011525	-0.0018298	-0.0031125	-0.0035351	-0.0035502	-0.0045946
NaN	NaN	NaN	NaN	NaN	NaN	NaN	NaN	NaN	NaN	NaN	NaN	NaN	NaN	NaN	NaN	NaN	NaN	NaN	NaN	NaN	NaN	NaN	NaN	NaN	NaN	NaN	NaN	-0.0037085	-0.0044538	-0.0050911	-0.0051359	-0.0056522	-0.0051734	-0.0041546	-0.0035522	-0.0017213	-0.0019022	-0.0019423	-0.0022254	-0.0023256	-0.00086393	-0.00046571	-0.0010984	-0.0013362	-0.0025674	-0.0027139	-0.0035488	-0.0039137	-0.0038642
NaN	NaN	NaN	NaN	NaN	NaN	NaN	NaN	NaN	NaN	NaN	NaN	NaN	NaN	NaN	NaN	NaN	NaN	NaN	NaN	NaN	NaN	NaN	NaN	NaN	NaN	NaN	-0.0049109	-0.0051872	-0.0057944	-0.005933	-0.005524	-0.0060846	-0.0055025	-0.0036893	-0.0031004	-0.0024482	-0.001769	-0.0015919	-0.0024102	-0.0019125	-0.0026141	-0.0012502	-0.0015568	-0.0016042	-0.0020963	-0.0035943	-0.0031121	-0.0028787	-0.0036538
NaN	NaN	NaN	NaN	NaN	NaN	NaN	NaN	NaN	NaN	NaN	NaN	NaN	NaN	NaN	NaN	NaN	NaN	NaN	NaN	NaN	NaN	NaN	NaN	NaN	NaN	-0.0064902	-0.0057471	-0.004586	-0.005244	-0.0056968	-0.0043219	-0.0062237	-0.0051019	-0.0030147	-0.002629	-0.0032091	-0.0020854	-0.0021063	-0.0026309	-0.0019102	-0.0012275	-0.0020096	-0.00181	-0.0019733	-0.002209	-0.0027325	-0.0040749	-0.0030502	-0.0033584
NaN	NaN	NaN	NaN	NaN	NaN	NaN	NaN	NaN	NaN	NaN	NaN	NaN	NaN	NaN	NaN	NaN	NaN	NaN	NaN	NaN	NaN	NaN	NaN	NaN	-0.0053679	-0.0063426	-0.0052191	-0.0047585	-0.0043078	-0.0044567	-0.0046321	-0.0050087	-0.0045992	-0.0038664	-0.0034676	-0.0037583	-0.0030024	-0.0027585	-0.0040508	-0.0033234	-0.0034582	-0.0040415	-0.0037385	-0.0028008	-0.0029904	-0.0032259	-0.0037351	-0.0031817	-0.0040585
NaN	NaN	NaN	NaN	NaN	NaN	NaN	NaN	NaN	NaN	NaN	NaN	NaN	NaN	NaN	NaN	NaN	NaN	NaN	NaN	NaN	NaN	NaN	NaN	NaN	-0.005548	-0.0058306	-0.0047185	-0.0045753	-0.0040572	-0.0043709	-0.0046315	-0.0048289	-0.005197	-0.0044478	-0.0034196	-0.0034031	-0.0032692	-0.0033709	-0.0038298	-0.0044897	-0.0057873	-0.006079	-0.0054494	-0.0050449	-0.0056764	-0.0054426	-0.0045699	-0.0041605	-0.0055304
NaN	NaN	NaN	NaN	NaN	NaN	NaN	NaN	NaN	NaN	NaN	NaN	NaN	NaN	NaN	NaN	NaN	NaN	NaN	NaN	NaN	NaN	NaN	NaN	-0.0054375	-0.0067907	-0.0064956	-0.0049661	-0.0056908	-0.0054687	-0.0059337	-0.0052948	-0.0051632	-0.0053771	-0.0041959	-0.0026667	-0.0029921	-0.0035819	-0.0034698	-0.0038767	-0.0054265	-0.0064597	-0.0058515	-0.0051721	-0.0054672	-0.0059282	-0.0062391	-0.0056321	-0.005321	-0.0062763
NaN	NaN	NaN	NaN	NaN	NaN	NaN	NaN	NaN	NaN	NaN	NaN	NaN	NaN	NaN	NaN	NaN	NaN	NaN	NaN	NaN	NaN	NaN	-0.0064116	-0.0070732	-0.0054586	-0.0048824	-0.0055321	-0.0039646	-0.0049172	-0.0070697	-0.005669	-0.0050625	-0.0057869	-0.0048929	-0.003105	-0.0029721	-0.0026305	-0.0039215	-0.0041466	-0.004287	-0.0059033	-0.0044483	-0.003886	-0.0052483	-0.005116	-0.0045151	-0.0052871	-0.0060372	-0.0070356
NaN	NaN	NaN	NaN	NaN	NaN	NaN	NaN	NaN	NaN	NaN	NaN	NaN	NaN	NaN	NaN	NaN	NaN	NaN	NaN	NaN	NaN	-0.0059565	-0.0048523	-0.0043776	-0.0046269	-0.0055108	-0.0066034	-0.005622	-0.0054948	-0.0066459	-0.0058623	-0.00585	-0.0048715	-0.0047315	-0.0047729	-0.0032349	-0.0036343	-0.0035626	-0.0046501	-0.00533	-0.0054648	-0.0046332	-0.0047226	-0.0048964	-0.0046711	-0.0049214	-0.0054669	-0.0055943	-0.0083814
NaN	NaN	NaN	NaN	NaN	NaN	NaN	NaN	NaN	NaN	NaN	NaN	NaN	NaN	NaN	NaN	NaN	NaN	NaN	NaN	NaN	-0.0060683	-0.0056198	-0.0048618	-0.0042435	-0.0045863	-0.0056395	-0.0069818	-0.0061207	-0.006065	-0.0062177	-0.0053778	-0.0051594	-0.0046488	-0.0027897	-0.003781	-0.0043528	-0.0041663	-0.0058355	-0.0057217	-0.0050809	-0.0061536	-0.0049777	-0.0056489	-0.005116	-0.0052241	-0.0047827	-0.0049157	-0.0057688	-0.0066828
NaN	NaN	NaN	NaN	NaN	NaN	NaN	NaN	NaN	NaN	NaN	NaN	NaN	NaN	NaN	NaN	NaN	NaN	NaN	NaN	NaN	-0.0043334	-0.0043236	-0.0047114	-0.004527	-0.0044158	-0.0062385	-0.0067864	-0.0065532	-0.0069089	-0.0059392	-0.0051767	-0.006542	-0.0045274	-0.0044077	-0.0057128	-0.0051892	-0.0072062	-0.0063537	-0.0070114	-0.0057027	-0.0060319	-0.0046261	-0.0054292	-0.0057326	-0.0056488	-0.0058778	-0.0061704	-0.0061338	-0.0073109
NaN	NaN	NaN	NaN	NaN	NaN	NaN	NaN	NaN	NaN	NaN	NaN	NaN	NaN	NaN	NaN	NaN	NaN	NaN	NaN	-0.0042777	-0.0041292	-0.0049983	-0.005398	-0.0050082	-0.0046222	-0.006192	-0.0060591	-0.0065603	-0.0081825	-0.0073673	-0.006908	-0.0052549	-0.0043305	-0.0059516	-0.007427	-0.0072283	-0.0066579	-0.0061683	-0.0063541	-0.0068369	-0.0070367	-0.005241	-0.0055746	-0.0054157	-0.0062105	-0.0065086	-0.0067522	-0.0066162	-0.0079446
NaN	NaN	NaN	NaN	NaN	NaN	NaN	NaN	NaN	NaN	NaN	NaN	NaN	NaN	NaN	NaN	NaN	NaN	NaN	-0.0042908	-0.0041079	-0.0050619	-0.0053989	-0.0054497	-0.0052698	-0.0057178	-0.0053645	-0.0066405	-0.0070247	-0.0081267	-0.0078377	-0.0059122	-0.0066172	-0.0073452	-0.007861	-0.0082047	-0.0073876	-0.0054186	-0.0056973	-0.0073072	-0.0067316	-0.0060098	-0.0053172	-0.0056421	-0.0059523	-0.0062224	-0.0065828	-0.0067428	-0.0071274	-0.0088226
NaN	NaN	NaN	NaN	NaN	NaN	NaN	NaN	NaN	NaN	NaN	NaN	NaN	NaN	NaN	NaN	NaN	NaN	-0.0055905	-0.0046623	-0.0042145	-0.0055833	-0.0062427	-0.0060696	-0.0064143	-0.0061847	-0.0069381	-0.0081177	-0.0082328	-0.0081349	-0.0078979	-0.0068565	-0.0071672	-0.0093333	-0.0094644	-0.0087147	-0.0052304	-0.0055764	-0.00568	-0.006475	-0.005783	-0.0065004	-0.0058004	-0.005971	-0.0062524	-0.0070922	-0.0066609	-0.0062066	-0.0086066	-0.009723
NaN	NaN	NaN	NaN	NaN	NaN	NaN	NaN	NaN	NaN	NaN	NaN	NaN	NaN	NaN	NaN	NaN	NaN	-0.0059131	-0.0059225	-0.0054178	-0.0053826	-0.0067983	-0.0064054	-0.005674	-0.0064605	-0.0075864	-0.0072454	-0.007867	-0.0077763	-0.007859	-0.007818	-0.008012	-0.0065746	-0.0061026	-0.0049838	-0.0049495	-0.0052449	-0.0054704	-0.006365	-0.0074485	-0.0074431	-0.007445	-0.005833	-0.0059306	-0.0071998	-0.0070248	-0.0095246	-0.0096046	-0.0088549
NaN	NaN	NaN	NaN	NaN	NaN	NaN	NaN	NaN	NaN	NaN	NaN	NaN	NaN	NaN	NaN	NaN	-0.0061404	-0.0065957	-0.0065124	-0.0069171	-0.0058356	-0.0064439	-0.0063498	-0.0060759	-0.0064468	-0.0079222	-0.0079377	-0.0078304	-0.0082755	-0.0073393	-0.0081994	-0.008145	-0.0084452	-0.0060307	-0.0071266	-0.0061291	-0.0048411	-0.0073834	-0.0078627	-0.0070506	-0.006321	-0.006206	-0.0059273	-0.0067441	-0.0068697	-0.0087056	-0.0097309	-0.0085939	-0.0091243
NaN	NaN	NaN	NaN	NaN	NaN	NaN	NaN	NaN	NaN	NaN	NaN	NaN	NaN	NaN	NaN	-0.0072389	-0.0070665	-0.0063503	-0.0068255	-0.0069971	-0.0077013	-0.0086665	-0.0085668	-0.0082271	-0.0076053	-0.0071117	-0.0076093	-0.0081655	-0.0098513	-0.009315	-0.009744	-0.0097411	-0.0085238	-0.0074303	-0.0072861	-0.0068073	-0.0062934	-0.0068647	-0.0072799	-0.0069717	-0.0065186	-0.0064751	-0.0060212	-0.0066879	-0.0070083	-0.0088777	-0.0096893	-0.0091985	-0.010825
NaN	NaN	NaN	NaN	NaN	NaN	NaN	NaN	NaN	NaN	NaN	NaN	NaN	NaN	NaN	NaN	-0.0066576	-0.0061165	-0.0064829	-0.0070912	-0.008186	-0.0088592	-0.0087384	-0.0087514	-0.0086713	-0.007855	-0.0073218	-0.0083785	-0.0087984	-0.0088501	-0.0086818	-0.0085769	-0.0085774	-0.007849	-0.006339	-0.0058902	-0.005279	-0.0054576	-0.0057083	-0.005523	-0.0055145	-0.0049168	-0.0056676	-0.0060095	-0.0066212	-0.0074018	-0.0082857	-0.0092389	-0.0098008	-0.0093949
NaN	NaN	NaN	NaN	NaN	NaN	NaN	NaN	NaN	NaN	NaN	NaN	NaN	NaN	NaN	-0.0065739	-0.0052819	-0.0064161	-0.0073525	-0.0081928	-0.0077625	-0.0075283	-0.0066006	-0.0056451	-0.0060698	-0.0084403	-0.0079684	-0.0084822	-0.0091798	-0.0089942	-0.0084459	-0.0083387	-0.0084978	-0.0067228	-0.006286	-0.0060799	-0.0056344	-0.0056516	-0.0048614	-0.0046003	-0.0071897	-0.0068202	-0.0063642	-0.0070649	-0.007868	-0.0075821	-0.0075188	-0.0088969	-0.009862	-0.0099647
NaN	NaN	NaN	NaN	NaN	NaN	NaN	NaN	NaN	NaN	NaN	NaN	NaN	NaN	NaN	-0.0077706	-0.0075449	-0.0054532	-0.0084695	-0.0069995	-0.0063849	-0.0060404	-0.0067397	-0.0054868	-0.005932	-0.0061255	-0.0069516	-0.0087182	-0.0089261	-0.0087952	-0.007787	-0.0067145	-0.0090269	-0.0074207	-0.0062224	-0.0059697	-0.0056847	-0.0053343	-0.0056797	-0.0059897	-0.0058677	-0.0061473	-0.0080689	-0.0075765	-0.009162	-0.0090013	-0.0078301	-0.008671	-0.010939	-0.011029
NaN	NaN	NaN	NaN	NaN	NaN	NaN	NaN	NaN	NaN	NaN	NaN	NaN	NaN	-0.0064593	-0.0083171	-0.0088407	-0.0074261	-0.0089757	-0.0068987	-0.0060075	-0.0056194	-0.0064543	-0.0067821	-0.0062374	-0.0068746	-0.0068184	-0.0071767	-0.0086208	-0.0086077	-0.0085609	-0.0087552	-0.0075867	-0.0079702	-0.0069333	-0.0072231	-0.0078046	-0.0075869	-0.00708	-0.007847	-0.0073178	-0.0078442	-0.0074592	-0.0075056	-0.0082799	-0.0073099	-0.0080327	-0.0087129	-0.010724	-0.009608
NaN	NaN	NaN	NaN	NaN	NaN	NaN	NaN	NaN	NaN	NaN	NaN	NaN	-0.0067685	-0.0077415	-0.0073706	-0.0082028	-0.0078101	-0.0082752	-0.0064747	-0.006945	-0.0070407	-0.007248	-0.007506	-0.0078788	-0.0083087	-0.0077689	-0.0075491	-0.0061625	-0.0068304	-0.0077646	-0.0072389	-0.007108	-0.007161	-0.0075819	-0.0081795	-0.0080642	-0.0080054	-0.0078439	-0.0073009	-0.0071234	-0.0072505	-0.0080858	-0.0084657	-0.0083113	-0.0091519	-0.0083336	-0.0076211	-0.0077644	-0.0074135
NaN	NaN	NaN	NaN	NaN	NaN	NaN	NaN	NaN	NaN	NaN	NaN	NaN	-0.0071188	-0.0069039	-0.0070226	-0.0065883	-0.0069808	-0.0080748	-0.0075863	-0.0069041	-0.0077764	-0.0080502	-0.0074449	-0.0081094	-0.009065	-0.0087402	-0.0086149	-0.0086497	-0.0079326	-0.0073396	-0.007414	-0.0073572	-0.0071922	-0.0086852	-0.0082611	-0.0078596	-0.0081608	-0.0082531	-0.0088789	-0.0089701	-0.0088984	-0.0081323	-0.0086106	-0.0078907	-0.008071	-0.0085055	-0.0077525	-0.0072014	-0.0079844
NaN	NaN	NaN	NaN	NaN	NaN	NaN	NaN	NaN	NaN	NaN	NaN	-0.0078048	-0.0076142	-0.0070545	-0.0075638	-0.0076757	-0.0077893	-0.0078954	-0.0089126	-0.0087508	-0.0077883	-0.0079488	-0.009106	-0.0079597	-0.0081717	-0.0085524	-0.0087191	-0.0085944	-0.0090436	-0.0058396	-0.0070235	-0.0071744	-0.0069445	-0.0074591	-0.0069879	-0.0068826	-0.0076836	-0.0084376	-0.0088037	-0.0077659	-0.0083801	-0.0082117	-0.0085579	-0.0078176	-0.0082279	-0.0065186	-0.0072865	-0.0079186	-0.0078346
NaN	NaN	NaN	NaN	NaN	NaN	NaN	NaN	NaN	NaN	NaN	NaN	-0.0079971	-0.007649	-0.0077189	-0.0075326	-0.0087588	-0.0080664	-0.0073872	-0.007912	-0.0094074	-0.0085749	-0.0079328	-0.0075592	-0.0072767	-0.0085491	-0.0087891	-0.0087868	-0.0079988	-0.0084505	-0.0088615	-0.0092319	-0.0079691	-0.0080177	-0.0069239	-0.0065586	-0.0069342	-0.0066091	-0.0076397	-0.0078745	-0.0085485	-0.0095082	-0.0091456	-0.0091026	-0.0083642	-0.0077254	-0.0063498	-0.0070313	-0.0077836	-0.007381
NaN	NaN	NaN	NaN	NaN	NaN	NaN	NaN	NaN	NaN	NaN	-0.0071076	-0.0071185	-0.0064143	-0.0063601	-0.0058773	-0.007031	-0.0078549	-0.0087638	-0.0081548	-0.0085006	-0.0073454	-0.0075718	-0.0081441	-0.0077434	-0.0078327	-0.0064399	-0.0066924	-0.0067726	-0.0080319	-0.0090621	-0.0087153	-0.010038	-0.0099662	-0.0083299	-0.0081107	-0.0078702	-0.0072085	-0.0077971	-0.0075244	-0.0076818	-0.0087642	-0.0086979	-0.008451	-0.008049	-0.0078377	-0.0078084	-0.0074422	-0.0072532	-0.0072531
NaN	NaN	NaN	NaN	NaN	NaN	NaN	NaN	NaN	NaN	NaN	-0.0062403	-0.0052072	-0.0042349	-0.0045661	-0.0044815	-0.0058295	-0.0060511	-0.0069342	-0.007745	-0.0083215	-0.0086117	-0.0082017	-0.0084138	-0.0082134	-0.0079632	-0.0080476	-0.0079221	-0.0074049	-0.0074334	-0.0077247	-0.0075718	-0.0095594	-0.0094019	-0.0083005	-0.0073924	-0.0072559	-0.0072179	-0.0076496	-0.008055	-0.008707	-0.0095717	-0.0088033	-0.007448	-0.0076043	-0.0083126	-0.0074135	-0.0078347	-0.0073174	-0.007309
NaN	NaN	NaN	NaN	NaN	NaN	NaN	NaN	NaN	NaN	-0.004708	-0.0063796	-0.0047827	-0.0053124	-0.0048437	-0.0049547	-0.0047108	-0.0066705	-0.0066156	-0.0070074	-0.0066553	-0.0080608	-0.0079147	-0.0085737	-0.0090044	-0.0097879	-0.0097333	-0.0091665	-0.0090135	-0.0089237	-0.009541	-0.0093638	-0.0096471	-0.00857	-0.0082406	-0.0080565	-0.0084515	-0.0076738	-0.0075091	-0.0077293	-0.0089191	-0.0082679	-0.0079254	-0.0070599	-0.0063298	-0.0060536	-0.0059666	-0.0063276	-0.0070857	-0.0062471
NaN	NaN	NaN	NaN	NaN	NaN	NaN	NaN	NaN	NaN	-0.0051918	-0.0047751	-0.0041032	-0.0034838	-0.0039487	-0.0035313	-0.0050386	-0.0059131	-0.0079469	-0.0073223	-0.0069125	-0.0070471	-0.0087202	-0.0089308	-0.0094842	-0.0091938	-0.0090245	-0.009085	-0.0092789	-0.0094204	-0.010802	-0.010006	-0.010144	-0.0098734	-0.0089252	-0.0085839	-0.0077115	-0.0079638	-0.0082634	-0.0071865	-0.0074039	-0.00725	-0.0067035	-0.0062413	-0.0070976	-0.0068026	-0.0068544	-0.0058165	-0.0059553	-0.0059041
NaN	NaN	NaN	NaN	NaN	NaN	NaN	NaN	NaN	NaN	-0.0054404	-0.0040363	-0.0041196	-0.0043354	-0.0048123	-0.0045651	-0.0052812	-0.006281	-0.007686	-0.0068122	-0.0070064	-0.007953	-0.0082008	-0.0096689	-0.009585	-0.0099041	-0.0094295	-0.0093005	-0.0095431	-0.010111	-0.011275	-0.010461	-0.010307	-0.009293	-0.008609	-0.0088001	-0.0088762	-0.0077833	-0.0073016	-0.0084758	-0.0087781	-0.0083119	-0.0064204	-0.0048865	-0.0056942	-0.0054219	-0.0063637	-0.0055135	-0.0065222	-0.0064261
NaN	NaN	NaN	NaN	NaN	NaN	NaN	NaN	NaN	-0.0058727	-0.0050147	-0.0039062	-0.0039413	-0.0047974	-0.0052872	-0.0051722	-0.0056165	-0.0071941	-0.0079498	-0.0068952	-0.0064437	-0.0076254	-0.0083573	-0.0087	-0.010658	-0.010193	-0.010196	-0.010299	-0.0092845	-0.010042	-0.010374	-0.010081	-0.0097747	-0.010027	-0.01018	-0.0089889	-0.0077033	-0.0073601	-0.0066644	-0.0074245	-0.0072215	-0.0075518	-0.0062507	-0.0048141	-0.0049252	-0.0041464	-0.0039216	-0.0044118	-0.0052298	-0.0066626
NaN	NaN	NaN	NaN	NaN	NaN	NaN	NaN	NaN	-0.0057348	-0.0051279	-0.003552	-0.0036926	-0.0045211	-0.0034782	-0.0045153	-0.0056394	-0.0071435	-0.0061926	-0.0087596	-0.0081413	-0.0086871	-0.0090789	-0.0090184	-0.009512	-0.0097834	-0.0096865	-0.010139	-0.0082452	-0.0084325	-0.0093932	-0.009196	-0.0092716	-0.009614	-0.0088924	-0.0081195	-0.0074286	-0.0070577	-0.0065918	-0.0073899	-0.0066978	-0.0072952	-0.0065602	-0.005594	-0.0039579	-0.0040899	-0.00365	-0.0040908	-0.0039671	-0.0062007
NaN	NaN	NaN	NaN	NaN	NaN	NaN	NaN	NaN	-0.0050907	-0.0045878	-0.0033526	-0.0039925	-0.0042198	-0.003497	-0.0036411	-0.0048669	-0.0062787	-0.0068642	-0.0064777	-0.0069523	-0.0074037	-0.0082971	-0.0096415	-0.0092025	-0.0093062	-0.0099955	-0.010419	-0.0078512	-0.010406	-0.0087432	-0.0080133	-0.0084114	-0.007622	-0.0067965	-0.0083154	-0.0071584	-0.0065101	-0.0070106	-0.0065908	-0.006606	-0.0064826	-0.0055928	-0.0042716	-0.0046316	-0.0036049	-0.0036083	-0.0037615	-0.0035027	-0.0049485
NaN	NaN	NaN	NaN	NaN	NaN	NaN	NaN	NaN	-0.0051716	-0.0049595	-0.0039639	-0.0041488	-0.0044058	-0.0038095	-0.0041438	-0.0041071	-0.0041803	-0.0062434	-0.0067796	-0.0083885	-0.0078611	-0.008273	-0.0079955	-0.0095455	-0.0090055	-0.008525	-0.0092314	-0.0093556	-0.008228	-0.0087558	-0.0083966	-0.0082381	-0.0084182	-0.0080117	-0.0072044	-0.0066083	-0.0060257	-0.0065014	-0.0068531	-0.0056973	-0.0053112	-0.0052963	-0.0056638	-0.004185	-0.0032708	-0.0035395	-0.0055531	-0.0053354	-0.0047197
NaN	NaN	NaN	NaN	NaN	NaN	NaN	NaN	-0.0059917	-0.0059196	-0.0052367	-0.0052228	-0.004484	-0.0040462	-0.0041975	-0.004207	-0.0042268	-0.005212	-0.0056251	-0.0053669	-0.0075681	-0.0078151	-0.0083238	-0.0080608	-0.0065011	-0.0066842	-0.0077494	-0.0085064	-0.0083727	-0.0089936	-0.0087075	-0.0079305	-0.007893	-0.00795	-0.0078968	-0.007452	-0.0076206	-0.0065748	-0.0053366	-0.004894	-0.0053767	-0.0055806	-0.0062226	-0.0061671	-0.0056637	-0.0052955	-0.0042354	-0.0035916	-0.003632	-0.0049618
NaN	NaN	NaN	NaN	NaN	NaN	NaN	NaN	-0.0066979	-0.0060872	-0.0055397	-0.0049611	-0.0046535	-0.0051982	-0.0050577	-0.0047727	-0.0050506	-0.0037055	-0.0046839	-0.0046571	-0.0065381	-0.005582	-0.0074465	-0.0072365	-0.0083183	-0.0083622	-0.0083082	-0.0084886	-0.0079863	-0.0092792	-0.0084629	-0.0081702	-0.0080586	-0.0068687	-0.0066148	-0.0073587	-0.008021	-0.0062501	-0.0057593	-0.0061286	-0.0055731	-0.0048441	-0.0042606	-0.0043059	-0.0049502	-0.005663	-0.0044258	-0.0034605	-0.0035706	-0.0040248
NaN	NaN	NaN	NaN	NaN	NaN	NaN	NaN	-0.0077224	-0.0053962	-0.0052203	-0.0045702	-0.0046375	-0.0057051	-0.0055713	-0.004943	-0.0045644	-0.0051761	-0.0062998	-0.0051977	-0.0044285	-0.0045609	-0.0061326	-0.0074116	-0.0070928	-0.0079567	-0.0079988	-0.0079014	-0.0079506	-0.0082107	-0.008464	-0.0088754	-0.0076995	-0.0073389	-0.006149	-0.008043	-0.0065219	-0.0067162	-0.0061044	-0.0048249	-0.0045549	-0.0041996	-0.0043925	-0.0044064	-0.0046093	-0.003877	-0.002884	-0.0024481	-0.0029137	-0.0038678
NaN	NaN	NaN	NaN	NaN	NaN	NaN	NaN	-0.0076939	-0.0071116	-0.0056934	-0.0063169	-0.0059284	-0.0057518	-0.0059937	-0.0052294	-0.0047921	-0.0053102	-0.0058675	-0.006015	-0.0053244	-0.0063751	-0.0058909	-0.0066891	-0.0066435	-0.0069778	-0.0067804	-0.0073934	-0.0083959	-0.0074746	-0.0073658	-0.0074271	-0.0071899	-0.00716	-0.0075662	-0.0065101	-0.0041808	-0.0051024	-0.0044317	-0.004432	-0.0044817	-0.0038492	-0.0043874	-0.0035329	-0.0030254	-0.0035562	-0.0029934	-0.0034201	-0.0037856	-0.0040623
NaN	NaN	NaN	NaN	NaN	NaN	NaN	-0.0076515	-0.0070455	-0.0075609	-0.006184	-0.0058018	-0.0065262	-0.0059434	-0.0051068	-0.0058689	-0.0050253	-0.0049518	-0.0048572	-0.005262	-0.0065659	-0.0065046	-0.0061207	-0.0061268	-0.0056291	-0.0060746	-0.0053084	-0.0066811	-0.0068393	-0.0067706	-0.0067425	-0.006305	-0.0063948	-0.0061425	-0.0056623	-0.0053387	-0.0051654	-0.0052406	-0.0039846	-0.0045578	-0.0060108	-0.0067162	-0.005943	-0.004934	-0.0038208	-0.0036663	-0.0039656	-0.0039618	-0.002835	-0.0036035
NaN	NaN	NaN	NaN	NaN	NaN	NaN	-0.0074047	-0.0059418	-0.006525	-0.0059981	-0.0055002	-0.0064472	-0.0057578	-0.0056522	-0.0060517	-0.0054911	-0.0053579	-0.0050135	-0.0044877	-0.0054123	-0.0051263	-0.0046319	-0.0043791	-0.0053828	-0.005898	-0.0056739	-0.0057479	-0.0058337	-0.0059875	-0.0065947	-0.0061544	-0.0055991	-0.0057761	-0.0053086	-0.0054069	-0.0052717	-0.0058636	-0.005986	-0.0064544	-0.0055588	-0.0045702	-0.0038901	-0.0044328	-0.0036648	-0.0039972	-0.0032636	-0.0030505	-0.0018554	-0.0016297
NaN	NaN	NaN	NaN	NaN	NaN	NaN	-0.0062458	-0.0056076	-0.0062737	-0.0057811	-0.0054898	-0.0053298	-0.0051847	-0.0042128	-0.0047842	-0.0063413	-0.0050974	-0.0049733	-0.0055645	-0.0055857	-0.0056152	-0.0075386	-0.007114	-0.0064993	-0.0062442	-0.0062789	-0.00614	-0.0049604	-0.005629	-0.0054967	-0.0057245	-0.0054669	-0.0048224	-0.00557	-0.0049169	-0.0047589	-0.0054875	-0.0058589	-0.0048537	-0.0038253	-0.0032385	-0.0040043	-0.0048053	-0.0045633	-0.0029424	-0.0024522	-0.00066978	-0.0012079	-0.0015414
NaN	NaN	NaN	NaN	NaN	NaN	NaN	-0.0052966	-0.0071297	-0.0056531	-0.0055605	-0.0053359	-0.0047571	-0.0052595	-0.004102	-0.00504	-0.0059453	-0.0058101	-0.0056816	-0.0060577	-0.0068079	-0.0065084	-0.0057944	-0.005005	-0.0043049	-0.0035184	-0.0037571	-0.0037009	-0.0030141	-0.0030607	-0.0040036	-0.0047574	-0.0048761	-0.0033483	-0.0047302	-0.0043644	-0.003987	-0.0039296	-0.0040377	-0.0038922	-0.0029684	-0.0025948	-0.0031672	-0.0024386	-0.0018593	-0.001122	-0.0004276	0.00013419	0.00045733	0.00031072
NaN	NaN	NaN	NaN	NaN	NaN	NaN	-0.005693	-0.0071881	-0.0069096	-0.0053739	-0.0058773	-0.0059967	-0.0052348	-0.0046832	-0.0041302	-0.0049272	-0.0052696	-0.0047616	-0.0058956	-0.0052107	-0.004291	-0.0035023	-0.003095	-0.0028827	-0.0026021	-0.0024594	-0.0016303	-0.0021547	-0.0028914	-0.0035409	-0.0031068	-0.0032721	-0.0029097	-0.0028587	-0.0035476	-0.003473	-0.0046669	-0.0039567	-0.0037538	-0.0028281	-0.002557	-0.0021422	-0.0016141	0.00035233	0.00034073	0.00089464	0.00059768	-0.00017905	-0.00209
NaN	NaN	NaN	NaN	NaN	NaN	NaN	-0.0061053	-0.0068677	-0.0076987	-0.0072254	-0.0065603	-0.0060387	-0.0056332	-0.005548	-0.0050921	-0.0045274	-0.0040597	-0.0052433	-0.0056058	-0.0044616	-0.0046208	-0.0042094	-0.003567	-0.0026634	-0.0023741	-0.0018902	-0.0017705	-0.0020111	-0.0020063	-0.0027571	-0.002236	-0.0018793	-0.0019766	-0.0017135	-0.002905	-0.0020228	-0.0019899	-0.0014596	-0.0012691	-0.00045247	-0.0016731	0.0002109	0.00041731	0.0011743	0.0017583	0.00086079	0.0010427	7.32e-05	-0.00041041
NaN	NaN	NaN	NaN	NaN	NaN	-0.0067798	-0.0057386	-0.0062512	-0.0064158	-0.007349	-0.006981	-0.0068795	-0.0063494	-0.0056861	-0.0038189	-0.0044753	-0.0050758	-0.0057116	-0.0057349	-0.0045735	-0.0042825	-0.0039395	-0.0029861	-0.0023112	-0.0020901	-0.0016455	-0.00099857	-0.0017053	-0.0014772	-0.0011366	-0.0012756	-0.00051743	-0.00029361	-0.0013897	-0.0025723	-0.0027499	-0.001622	-0.00073216	-0.0008746	0.00059929	0.00067304	0.00079984	0.0013866	0.0014941	0.0025569	0.0028592	0.0020172	0.00099131	0.00012104
NaN	NaN	NaN	NaN	NaN	NaN	-0.0065058	-0.007274	-0.0060134	-0.0053671	-0.0063547	-0.0086261	-0.0067736	-0.006432	-0.0051052	-0.0047814	-0.0046874	-0.0036479	-0.0038854	-0.0027955	-0.0028947	-0.0032079	-0.003021	-0.0024381	-0.0021688	-0.0017205	-0.0021768	-0.0013607	-0.0009987	-0.00083867	-0.00015499	-0.00019257	-0.00013899	0.00038875	-0.00091092	-0.0015491	-0.0020984	-0.0019672	-0.00032222	0.00024818	0.00053393	0.0022264	0.0028276	0.0032725	0.0027688	0.0034778	0.0034918	0.0028743	0.0026475	0.0015662
NaN	NaN	NaN	NaN	NaN	NaN	-0.0063412	-0.0069142	-0.0057516	-0.0049963	-0.0052933	-0.0073169	-0.0075758	-0.0060667	-0.0065594	-0.0056985	-0.0046304	-0.006154	-0.0025996	-0.0023692	-0.0022055	-0.002647	-0.0026046	-0.0018186	-0.0015065	-0.0013228	-0.0010737	-0.00094116	-0.0017318	-0.00084329	-0.00024305	-0.0003283	-0.00054453	-7.77e-05	6.13e-05	-0.00033375	-0.00058388	0.00056959	0.00091567	-0.00017887	0.00043571	0.0015626	0.002084	0.0034075	0.004182	0.0038308	0.0038626	0.0035696	0.0025492	0.0025929
NaN	NaN	NaN	NaN	NaN	NaN	-0.006313	-0.0062317	-0.0057512	-0.0047088	-0.0053645	-0.0061021	-0.0067785	-0.0071882	-0.0074863	-0.0055548	-0.0045999	-0.0039393	-0.0042031	-0.0029412	-0.0024763	-0.0026074	-0.0019784	-0.0016364	-0.0012049	-0.00086766	-0.001261	-0.0015726	-0.0014947	-0.0012207	-0.0017927	-0.00062409	0.0012046	0.00029537	-0.0008514	-0.00018006	0.00038369	0.00018552	0.00067089	0.00074405	0.0022468	0.0019701	0.0018481	0.0033423	0.0036117	0.0040654	0.0042267	0.0037868	0.0032293	0.0031915
NaN	NaN	NaN	NaN	NaN	NaN	-0.0059737	-0.0061513	-0.0057587	-0.0043954	-0.0043043	-0.0048951	-0.0062011	-0.0069026	-0.0076596	-0.0054631	-0.0042932	-0.003547	-0.0045573	-0.0034016	-0.002816	-0.0023221	-0.0010471	-0.00063603	-0.00040441	-0.00081084	-0.0013642	-0.0015048	-0.00072369	-0.00074758	-0.00093815	-0.0011279	-0.00074926	-0.00010395	8.84e-05	0.00015135	0.00075448	0.001049	0.00060511	0.00046899	0.0010491	0.0016854	0.0029847	0.003263	0.0042794	0.0054589	0.0050881	0.0052341	0.0045875	0.0038914
NaN	NaN	NaN	NaN	NaN	NaN	-0.0059517	-0.0052331	-0.0050743	-0.0041976	-0.0043595	-0.0048835	-0.0052219	-0.0052769	-0.0062167	-0.0053939	-0.0042618	-0.0039655	-0.0031747	-0.0040116	-0.0031611	-0.0017308	-0.0005835	-0.00055227	-0.00042092	-0.00098564	-0.00092069	-0.0004491	-0.00025543	-0.00016764	-0.00024061	0.0012021	0.0003018	-0.0002355	0.00031223	0.00080598	0.0012628	0.0015622	0.0023203	0.0016549	0.0022975	0.0025596	0.0018831	0.0030765	0.0035452	0.0043622	0.0058301	0.0053182	0.0050091	0.0037686
NaN	NaN	NaN	NaN	NaN	NaN	-0.005055	-0.0052522	-0.0046942	-0.0042814	-0.0043432	-0.003899	-0.0047593	-0.0039483	-0.0050042	-0.0048448	-0.0039093	-0.0039078	-0.0043132	-0.0029672	-0.0028787	-0.00073574	-0.00050563	-0.00020536	-0.0001246	-0.00034089	-0.00011195	0.00026532	0.00060303	0.00019118	0.00041091	0.0010357	0.0012644	0.0012034	0.00146	0.0014793	0.0014242	0.0018782	0.0025763	0.0030431	0.0030916	0.0044766	0.0055139	0.0057361	0.006094	0.0065699	0.0063363	0.007047	0.0060244	0.0041867
NaN	NaN	NaN	NaN	NaN	NaN	-0.0051809	-0.0044253	-0.0035875	-0.0038498	-0.0036807	-0.0045648	-0.0043556	-0.0037604	-0.0044424	-0.0032818	-0.0027231	-0.0022803	-0.0029824	-0.0033381	-0.0028253	-0.00099577	-0.00061152	-0.00032368	-0.00039078	-0.00037115	-0.00065412	0.0005482	0.00079806	0.0010524	0.0013152	0.001021	0.0012099	0.0014695	0.0027849	0.0025181	0.0019035	0.0022122	0.0035561	0.004325	0.0045165	0.0055574	0.006463	0.0068667	0.0074079	0.007733	0.0080418	0.0075227	0.0064039	0.005197
NaN	NaN	NaN	NaN	NaN	NaN	-0.0055594	-0.0034953	-0.003477	-0.0025364	-0.0030074	-0.0026742	-0.0035799	-0.0024764	-0.0030402	-0.002299	-0.0015892	-0.0019685	-0.0025647	-0.0025558	-0.0025575	-0.0012529	-0.00042334	-0.00033474	6.35e-05	0.00032592	-4.4e-06	0.0003779	0.0014565	0.0021393	0.0024145	0.0026433	0.0025201	0.00291	0.0035932	0.0037566	0.0029977	0.0033463	0.0039689	0.0049667	0.0057775	0.006476	0.0070759	0.0078912	0.0090088	0.0089302	0.0085349	0.0083263	0.0070357	0.0053266
NaN	NaN	NaN	NaN	NaN	NaN	-0.0041611	-0.0037292	-0.003727	-0.0022026	-0.002426	-0.0026859	-0.0018096	-0.0019758	-0.0019619	-0.0012161	-0.00093912	-0.0014284	-0.0018437	-0.001979	-0.0019708	-0.0014845	0.00030496	0.00042215	0.00089954	0.0012507	0.0016804	0.0015267	0.0015334	0.0029165	0.0028491	0.0032915	0.0035826	0.0034218	0.0045176	0.0046199	0.004159	0.0037453	0.005043	0.0061929	0.0063548	0.007119	0.0080892	0.0091617	0.010131	0.010748	0.0089369	0.0098193	0.0083449	0.0050849
NaN	NaN	NaN	NaN	NaN	NaN	-0.0045742	-0.003717	-0.0028084	-0.0018005	-0.0015675	-0.00143	-0.0011578	-0.0015258	-0.0018411	-0.0013318	-0.0013228	-0.00074287	-0.0010835	-0.0019475	-0.0017954	-0.0013523	-0.00031916	0.00059123	0.0011017	0.001049	0.00098784	0.0010836	0.0025106	0.0022823	0.0033171	0.0034778	0.0039133	0.0049285	0.0051396	0.0050594	0.0058576	0.0052985	0.0053385	0.0056865	0.0069939	0.0082048	0.0096121	0.01043	0.011098	0.011475	0.011609	0.010091	0.00814	0.0060708
NaN	NaN	NaN	NaN	NaN	NaN	-0.0035451	-0.0034835	-0.0038295	-0.0024389	-0.0011139	-0.00097512	-0.00066095	-0.00079625	-0.0010377	0.00024229	-0.000165	-0.00036039	-0.00030482	-0.000683	-0.002193	-0.00096506	-0.00028434	0.0005458	0.00081613	0.00092528	0.00080161	0.00095064	0.0021875	0.0026534	0.0032006	0.003399	0.0039786	0.0053797	0.0054968	0.0058654	0.0060671	0.0066069	0.0067954	0.0069722	0.0083573	0.011044	0.010655	0.012624	0.01374	0.012854	0.012687	0.010173	0.0082844	0.008648
NaN	NaN	NaN	NaN	NaN	NaN	-0.0031892	-0.0032408	-0.0019642	-0.0019238	-0.001454	-0.00064089	-0.00083534	-0.00085197	-0.00060055	-2.71e-05	0.00033353	0.00016507	-3.72e-06	-0.001005	-0.001001	-0.00084406	-0.00054141	-0.00023722	0.00074806	0.00048878	0.00092277	0.0012811	0.0021084	0.002723	0.0032181	0.0032602	0.0035568	0.0047665	0.0051174	0.0054741	0.0059164	0.0073965	0.0078455	0.0075906	0.010639	0.010124	0.012339	0.014376	0.015414	0.015002	0.013389	0.011377	0.010604	0.01036
NaN	NaN	NaN	NaN	NaN	NaN	-0.0028922	-0.0032679	-0.002885	-0.0016172	-0.0013251	-0.00093789	-0.00066582	-0.00061568	0.0001168	-0.00019719	7.88e-05	0.0006809	0.00018624	0.00042361	0.00054454	0.0010066	-0.0009419	-0.00080066	0.00073048	0.00038555	0.00060464	0.0010602	0.0017066	0.0028912	0.0034649	0.0035331	0.0038281	0.0046764	0.0044234	0.0071966	0.0082058	0.0085561	0.0085296	0.0085838	0.0096133	0.013682	0.013762	0.01493	0.015787	0.01544	0.015478	0.013019	0.0096051	0.0084965
NaN	NaN	NaN	NaN	NaN	NaN	-0.0021557	-0.0015718	-0.0018317	-0.0008025	-0.001039	-0.0004599	-0.00041138	-0.00051034	-0.00010621	-8.74e-05	-0.00013263	0.00022557	0.00054137	0.0008159	0.00037209	0.0012207	0.00052799	-0.00030573	-0.0010132	0.00051907	0.00058794	0.00076192	0.0025894	0.0034899	0.0042011	0.0043293	0.0043816	0.0050417	0.0063029	0.0095075	0.0086846	0.0089191	0.0095047	0.011473	0.010873	0.014514	0.014672	0.015282	0.015757	0.016664	0.015573	0.014017	0.010168	0.01035
NaN	NaN	NaN	NaN	NaN	NaN	-0.0016331	-0.0014526	-0.00092078	0.00014116	-0.00023571	0.00035021	0.00081068	0.0014149	0.00042748	0.00045456	0.00072595	0.00081697	0.0013443	0.0019697	0.0015692	0.0017042	0.0014724	0.0029533	-0.0011011	-2.49e-06	0.00052029	0.002078	0.0035769	0.0041501	0.0047306	0.0048337	0.0048101	0.0050335	0.0080128	0.0097241	0.0098307	0.0098452	0.010077	0.012974	0.011804	0.013732	0.014933	0.016013	0.017051	0.015218	0.014497	0.013462	0.012947	0.011878
NaN	NaN	NaN	NaN	NaN	NaN	-0.0014963	-0.0010514	-0.00056091	-0.00035988	-2.07e-05	0.0006529	0.00053412	0.0011419	0.0012449	0.0013758	0.0012546	0.0013594	0.0014879	0.002114	0.0018439	0.0017996	0.0021475	0.0033338	0.0024783	0.00046872	6.32e-05	0.0020624	0.0033823	0.0043085	0.0038191	0.0051658	0.0049537	0.0054933	0.0089242	0.0089136	0.010209	0.011285	0.011075	0.013155	0.013887	0.013995	0.015662	0.017073	0.01772	0.019289	0.016659	0.015821	0.015432	0.014656
NaN	NaN	NaN	NaN	NaN	NaN	-0.0014176	-0.00094709	-0.00058916	-7.95e-05	0.00047105	0.00067168	0.00070921	0.0011321	0.0026039	0.0014632	0.0031492	0.0024777	0.0026645	0.0028102	0.0022519	0.0018672	0.0024599	0.0013376	0.0040245	0.0017096	0.0011217	0.0024017	0.0039607	0.0038024	0.0032843	0.0036042	0.0049134	0.0058561	0.0082505	0.0089344	0.0090098	0.012337	0.012298	0.012483	0.015683	0.013482	0.015945	0.017617	0.01709	0.018236	0.017542	0.0172	0.017079	0.016587
NaN	NaN	NaN	NaN	NaN	NaN	-0.0014883	-0.00068282	-0.00060471	-0.00015629	-0.00032723	0.00072911	0.0010024	0.0023814	0.0025466	0.0018948	0.0025055	0.0031393	0.0028645	0.0031114	0.0024983	0.001917	0.0028409	0.0026924	0.0033	0.003669	0.0027407	0.0043118	0.0019791	0.0029845	0.0028773	0.0036967	0.0048411	0.0048064	0.006996	0.0077199	0.0082802	0.011057	0.012459	0.013246	0.014836	0.018815	0.017249	0.018974	0.017428	0.017068	0.017689	0.015325	0.017115	0.017711
NaN	NaN	NaN	NaN	NaN	NaN	NaN	-0.0014366	-0.0013793	-0.00062522	0.00096527	0.0014556	0.0012287	0.0021765	0.0030433	0.0023065	0.0015748	0.0034001	0.0024546	0.0024015	0.0017114	0.0023412	0.0025873	0.0030533	0.002718	0.0040205	0.0039293	0.0051025	0.0043716	0.0028197	0.0022579	0.0033981	0.0048167	0.0051103	0.007341	0.0092931	0.008162	0.0093026	0.010443	0.012507	0.014413	0.018138	0.019841	0.019699	0.020035	0.020004	0.0189	0.018033	0.017924	0.015367
NaN	NaN	NaN	NaN	NaN	NaN	NaN	-0.0016878	-0.00083402	-0.00039088	0.00055833	0.0016999	0.0018054	0.0023571	0.0034395	0.0016747	0.0036618	0.002908	0.0021019	0.0026753	0.0048484	0.0035499	0.0030267	0.0050947	0.0026483	0.0027464	0.0041517	0.0043822	0.0045556	0.004095	0.0039609	0.0034354	0.0043802	0.0060939	0.0074081	0.0089876	0.0091522	0.010469	0.010858	0.012811	0.015128	0.017659	0.019702	0.019406	0.020511	0.021272	0.019611	0.017379	0.016751	0.015438
NaN	NaN	NaN	NaN	NaN	NaN	NaN	-0.0017473	-0.0008876	-0.00055165	0.00046721	0.0017284	0.0013031	0.0018726	0.0026378	0.001652	0.0043978	0.0037585	0.003217	0.0032678	0.0033436	0.0033815	0.0035719	0.0048693	0.0049536	0.0036636	0.0038991	0.0049239	0.0040699	0.0043044	0.0035667	0.0033306	0.0046816	0.0051241	0.0068285	0.0072002	0.010018	0.011816	0.012868	0.01369	0.016036	0.018186	0.019925	0.021813	0.022711	0.020739	0.019842	0.018888	0.01539	0.015092
NaN	NaN	NaN	NaN	NaN	NaN	NaN	NaN	-0.00047354	-0.0009833	0.00018048	0.0010954	0.00080176	0.0014344	0.0020803	0.0027225	0.0041328	0.0052686	0.0034113	0.0033171	0.003663	0.0042381	0.0035523	0.0033558	0.003308	0.0042411	0.0041129	0.0038791	0.0036935	0.0036161	0.0035707	0.0042232	0.0043008	0.0049061	0.0063376	0.0081839	0.010451	0.010125	0.012841	0.013088	0.016095	0.018565	0.020106	0.020234	0.021278	0.022073	0.020736	0.017556	0.017391	0.012643
NaN	NaN	NaN	NaN	NaN	NaN	NaN	NaN	-0.0020249	-0.0014299	-0.0012131	-0.00018518	0.001069	0.0021453	0.0023203	0.003467	0.0041677	0.0044607	0.0062772	0.0066768	0.0037422	0.0042534	0.0043373	0.0040592	0.0035997	0.004104	0.0043607	0.0043876	0.0043729	0.0035096	0.0040005	0.0043314	0.0039772	0.0060867	0.0074797	0.0072133	0.0096641	0.011781	0.011916	0.013008	0.014489	0.017001	0.019721	0.020208	0.019441	0.019071	0.018654	0.019353	0.016561	0.011807
NaN	NaN	NaN	NaN	NaN	NaN	NaN	NaN	-0.00072452	-0.00046791	-0.00066357	-0.0005974	0.00080608	0.001547	0.0016032	0.0025103	0.0036438	0.0049211	0.0055992	0.0038755	0.0037485	0.0044388	0.0046996	0.0041157	0.0047742	0.0057337	0.0057465	0.0050846	0.0051088	0.0049151	0.0037342	0.0041267	0.0038925	0.005545	0.006753	0.0078136	0.0080425	0.0086063	0.0095483	0.012221	0.014305	0.015032	0.017391	0.017468	0.018314	0.019423	0.020573	0.017976	0.014299	0.010461
NaN	NaN	NaN	NaN	NaN	NaN	NaN	NaN	NaN	-0.0003194	0.00044526	-2.46e-05	0.00042459	0.00097564	0.00095387	0.0027529	0.0034212	0.0033685	0.0027081	0.0035672	0.0040933	0.0033506	0.0027798	0.004304	0.0051899	0.0054293	0.0057209	0.004491	0.004451	0.0043767	0.0050218	0.0055803	0.0043634	0.003632	0.0047259	0.0075662	0.0068824	0.0081343	0.0072063	0.0109	0.012833	0.014058	0.014976	0.016232	0.017378	0.017532	0.016771	0.013749	0.011377	0.0094158
NaN	NaN	NaN	NaN	NaN	NaN	NaN	NaN	NaN	NaN	0.00015471	0.00050528	0.00070308	0.00075242	0.0010132	0.00094959	0.002381	0.001519	0.001936	0.0032833	0.0036265	0.0049191	0.0041573	0.0033658	0.0044916	0.0036245	0.0054177	0.0043055	0.0039387	0.0033444	0.0039569	0.0049083	0.0048553	0.0048237	0.0055297	0.0067493	0.0081029	0.0073845	0.0074857	0.0080355	0.010833	0.010596	0.012131	0.013655	0.015173	0.014822	0.015771	0.013431	0.011455	NaN
NaN	NaN	NaN	NaN	NaN	NaN	NaN	NaN	NaN	NaN	NaN	-0.00049902	-0.0002286	0.0013262	0.00037893	0.00041213	0.0012056	0.0011348	0.0022139	0.001519	0.0030906	0.0028562	0.0011514	0.0018092	0.0035136	0.0033348	0.0039813	0.0040335	0.0035043	0.0032757	0.0037676	0.0038503	0.0043578	0.0048905	0.0054589	0.0062367	0.006952	0.0082874	0.0061007	0.0084832	0.0091245	0.0079661	0.0073523	0.0082039	0.010464	0.012776	0.011447	NaN	NaN	NaN
NaN	NaN	NaN	NaN	NaN	NaN	NaN	NaN	NaN	NaN	NaN	NaN	-0.00021014	-0.00034936	0.0011731	0.0010182	-0.00058605	0.00049559	0.0014036	0.0013312	0.0017203	0.002317	0.0031547	0.0012692	0.0013574	0.0016971	0.0027578	0.0037439	0.0025982	0.002964	0.0031492	0.0036586	0.0028127	0.0039802	0.0051168	0.0069896	0.0078464	0.0086348	0.0086536	0.0069671	0.00716	0.0056432	0.0044865	0.0036556	0.0074685	0.0085825	NaN	NaN	NaN	NaN
NaN	NaN	NaN	NaN	NaN	NaN	NaN	NaN	NaN	NaN	NaN	NaN	-0.0015419	-0.0018469	-0.00097369	-0.00018845	0.00010697	-0.00026927	0.00023954	0.00048906	0.00080779	0.0010061	0.0027691	0.0039478	0.0026963	0.0014281	0.0011969	0.0021856	0.002725	0.0025295	0.0024089	0.0021126	0.0029295	0.0033965	0.0039244	0.0064141	0.0057875	0.0066595	0.0080339	0.0073983	0.0070897	0.0043652	0.0029794	0.004101	0.0060222	NaN	NaN	NaN	NaN	NaN
NaN	NaN	NaN	NaN	NaN	NaN	NaN	NaN	NaN	NaN	NaN	NaN	NaN	-0.00099753	-0.00049146	-0.00015866	0.00073118	0.0010763	0.00073268	0.001065	0.0011933	0.00079867	0.0023057	0.0020466	0.0028139	0.0031692	0.002258	0.0020522	0.0024159	0.0021546	0.0024562	0.0033263	0.0040177	0.0037393	0.0036537	0.0039866	0.0054969	0.0043641	0.0046166	0.0041809	0.0037568	0.0055034	0.0043879	NaN	NaN	NaN	NaN	NaN	NaN	NaN
NaN	NaN	NaN	NaN	NaN	NaN	NaN	NaN	NaN	NaN	NaN	NaN	NaN	NaN	-0.00044774	-0.00056819	-0.00043646	-0.00029754	-0.00058391	-0.00054546	8.56e-05	0.0015274	0.00042627	0.0019998	0.0030938	0.0025654	0.0024467	0.00049388	0.00038363	0.00081211	0.0014941	0.0017608	0.0017924	0.0019945	0.0037909	0.0025241	0.0024347	0.0024382	0.0041009	0.0047246	0.0042209	NaN	NaN	NaN	NaN	NaN	NaN	NaN	NaN	NaN
NaN	NaN	NaN	NaN	NaN	NaN	NaN	NaN	NaN	NaN	NaN	NaN	NaN	NaN	NaN	NaN	-0.00072656	-7.47e-05	0	-0.00028857	-0.00035763	-0.00017103	-7.75e-06	0	0.0013695	0.0022034	0.0022048	0.0011335	0.001103	0.00052439	0	0.00038889	0.00080601	0.00056654	0.001516	0.0017286	0.0012579	0.00096466	NaN	NaN	NaN	NaN	NaN	NaN	NaN	NaN	NaN	NaN	NaN	NaN
NaN	NaN	NaN	NaN	NaN	NaN	NaN	NaN	NaN	NaN	NaN	NaN	NaN	NaN	NaN	NaN	NaN	NaN	NaN	NaN	0	0	0	0	0	0	0	0	0	0	0	0	0	0	NaN	NaN	NaN	NaN	NaN	NaN	NaN	NaN	NaN	NaN	NaN	NaN	NaN	NaN	NaN	NaN
NaN	NaN	NaN	NaN	NaN	NaN	NaN	NaN	NaN	NaN	NaN	NaN	NaN	NaN	NaN	NaN	NaN	NaN	NaN	NaN	NaN	NaN	NaN	NaN	NaN	NaN	NaN	NaN	NaN	NaN	NaN	NaN	NaN	NaN	NaN	NaN	NaN	NaN	NaN	NaN	NaN	NaN	NaN	NaN	NaN	NaN	NaN	NaN	NaN	NaN
NaN	NaN	NaN	NaN	NaN	NaN	NaN	NaN	NaN	NaN	NaN	NaN	NaN	NaN	NaN	NaN	NaN	NaN	NaN	NaN	NaN	NaN	NaN	NaN	NaN	NaN	NaN	NaN	NaN	NaN	NaN	NaN	NaN	NaN	NaN	NaN	NaN	NaN	NaN	NaN	NaN	NaN	NaN	NaN	NaN	NaN	NaN	NaN	NaN	NaN
NaN	NaN	NaN	NaN	NaN	NaN	NaN	NaN	NaN	NaN	NaN	NaN	NaN	NaN	NaN	NaN	NaN	NaN	NaN	NaN	NaN	NaN	NaN	NaN	NaN	NaN	NaN	NaN	NaN	NaN	NaN	NaN	NaN	NaN	NaN	NaN	NaN	NaN	NaN	NaN	NaN	NaN	NaN	NaN	NaN	NaN	NaN	NaN	NaN	NaN
NaN	NaN	NaN	NaN	NaN	NaN	NaN	NaN	NaN	NaN	NaN	NaN	NaN	NaN	NaN	NaN	NaN	NaN	NaN	NaN	NaN	NaN	NaN	NaN	NaN	NaN	NaN	NaN	NaN	NaN	NaN	NaN	NaN	NaN	NaN	NaN	NaN	NaN	NaN	NaN	NaN	NaN	NaN	NaN	NaN	NaN	NaN	NaN	NaN	NaN
NaN	NaN	NaN	NaN	NaN	NaN	NaN	NaN	NaN	NaN	NaN	NaN	NaN	NaN	NaN	NaN	NaN	NaN	NaN	NaN	NaN	NaN	NaN	NaN	NaN	NaN	NaN	NaN	NaN	NaN	NaN	NaN	NaN	NaN	NaN	NaN	NaN	NaN	NaN	NaN	NaN	NaN	NaN	NaN	NaN	NaN	NaN	NaN	NaN	NaN
NaN	NaN	NaN	NaN	NaN	NaN	NaN	NaN	NaN	NaN	NaN	NaN	NaN	NaN	NaN	NaN	NaN	NaN	NaN	NaN	NaN	NaN	NaN	NaN	NaN	NaN	NaN	NaN	NaN	NaN	NaN	NaN	NaN	NaN	NaN	NaN	NaN	NaN	NaN	NaN	NaN	NaN	NaN	NaN	NaN	NaN	NaN	NaN	NaN	NaN
NaN	NaN	NaN	NaN	NaN	NaN	NaN	NaN	NaN	NaN	NaN	NaN	NaN	NaN	NaN	NaN	NaN	NaN	NaN	NaN	NaN	NaN	NaN	NaN	NaN	NaN	NaN	NaN	NaN	NaN	NaN	NaN	NaN	NaN	NaN	NaN	NaN	NaN	NaN	NaN	NaN	NaN	NaN	NaN	NaN	NaN	NaN	NaN	NaN	NaN
NaN	NaN	NaN	NaN	NaN	NaN	NaN	NaN	NaN	NaN	NaN	NaN	NaN	NaN	NaN	NaN	NaN	NaN	NaN	NaN	NaN	NaN	NaN	NaN	NaN	NaN	NaN	NaN	NaN	NaN	NaN	NaN	NaN	NaN	NaN	NaN	NaN	NaN	NaN	NaN	NaN	NaN	NaN	NaN	NaN	NaN	NaN	NaN	NaN	NaN
NaN	NaN	NaN	NaN	NaN	NaN	NaN	NaN	NaN	NaN	NaN	NaN	NaN	NaN	NaN	NaN	NaN	NaN	NaN	NaN	NaN	NaN	NaN	NaN	NaN	NaN	NaN	NaN	NaN	NaN	NaN	NaN	NaN	NaN	NaN	NaN	NaN	NaN	NaN	NaN	NaN	NaN	NaN	NaN	NaN	NaN	NaN	NaN	NaN	NaN
NaN	NaN	NaN	NaN	NaN	NaN	NaN	NaN	NaN	NaN	NaN	NaN	NaN	NaN	NaN	NaN	NaN	NaN	NaN	NaN	NaN	NaN	NaN	NaN	NaN	NaN	NaN	NaN	NaN	NaN	NaN	NaN	NaN	NaN	NaN	NaN	NaN	NaN	NaN	NaN	NaN	NaN	NaN	NaN	NaN	NaN	NaN	NaN	NaN	NaN
NaN	NaN	NaN	NaN	NaN	NaN	NaN	NaN	NaN	NaN	NaN	NaN	NaN	NaN	NaN	NaN	NaN	NaN	NaN	NaN	NaN	NaN	NaN	NaN	NaN	NaN	NaN	NaN	NaN	NaN	NaN	NaN	NaN	NaN	NaN	NaN	NaN	NaN	NaN	NaN	NaN	NaN	NaN	NaN	NaN	NaN	NaN	NaN	NaN	NaN
NaN	NaN	NaN	NaN	NaN	NaN	NaN	NaN	NaN	NaN	NaN	NaN	NaN	NaN	NaN	NaN	NaN	NaN	NaN	NaN	NaN	NaN	NaN	NaN	NaN	NaN	NaN	NaN	NaN	NaN	NaN	NaN	NaN	NaN	NaN	NaN	NaN	NaN	NaN	NaN	NaN	NaN	NaN	NaN	NaN	NaN	NaN	NaN	NaN	NaN
NaN	NaN	NaN	NaN	NaN	NaN	NaN	NaN	NaN	NaN	NaN	NaN	NaN	NaN	NaN	NaN	NaN	NaN	NaN	NaN	NaN	NaN	NaN	NaN	NaN	NaN	NaN	NaN	NaN	NaN	NaN	NaN	NaN	NaN	NaN	NaN	NaN	NaN	NaN	NaN	NaN	NaN	NaN	NaN	NaN	NaN	NaN	NaN	NaN	NaN
NaN	NaN	NaN	NaN	NaN	NaN	NaN	NaN	NaN	NaN	NaN	NaN	NaN	NaN	NaN	NaN	NaN	NaN	NaN	NaN	NaN	NaN	NaN	NaN	NaN	NaN	NaN	NaN	NaN	NaN	NaN	NaN	NaN	NaN	NaN	NaN	NaN	NaN	NaN	NaN	NaN	NaN	NaN	NaN	NaN	NaN	NaN	NaN	NaN	NaN
NaN	NaN	NaN	NaN	NaN	NaN	NaN	NaN	NaN	NaN	NaN	NaN	NaN	NaN	NaN	NaN	NaN	NaN	NaN	NaN	NaN	NaN	NaN	NaN	NaN	NaN	NaN	NaN	NaN	NaN	NaN	NaN	NaN	NaN	NaN	NaN	NaN	NaN	NaN	NaN	NaN	NaN	NaN	NaN	NaN	NaN	NaN	NaN	NaN	NaN
NaN	NaN	NaN	NaN	NaN	NaN	NaN	NaN	NaN	NaN	NaN	NaN	NaN	NaN	NaN	NaN	NaN	NaN	NaN	NaN	NaN	NaN	NaN	NaN	NaN	NaN	NaN	NaN	NaN	NaN	NaN	NaN	NaN	NaN	NaN	NaN	NaN	NaN	NaN	NaN	NaN	NaN	NaN	NaN	NaN	NaN	NaN	NaN	NaN	NaN
NaN	NaN	NaN	NaN	NaN	NaN	NaN	NaN	NaN	NaN	NaN	NaN	NaN	NaN	NaN	NaN	NaN	NaN	NaN	NaN	NaN	NaN	NaN	NaN	NaN	NaN	NaN	NaN	NaN	NaN	NaN	NaN	NaN	NaN	NaN	NaN	NaN	NaN	NaN	NaN	NaN	NaN	NaN	NaN	NaN	NaN	NaN	NaN	NaN	NaN
NaN	NaN	NaN	NaN	NaN	NaN	NaN	NaN	NaN	NaN	NaN	NaN	NaN	NaN	NaN	NaN	NaN	NaN	NaN	NaN	NaN	NaN	NaN	NaN	NaN	NaN	NaN	NaN	NaN	NaN	NaN	NaN	NaN	NaN	NaN	NaN	NaN	NaN	NaN	NaN	NaN	NaN	NaN	NaN	NaN	NaN	NaN	NaN	NaN	NaN
NaN	NaN	NaN	NaN	NaN	NaN	NaN	NaN	NaN	NaN	NaN	NaN	NaN	NaN	NaN	NaN	NaN	NaN	NaN	NaN	NaN	NaN	NaN	NaN	NaN	NaN	NaN	NaN	NaN	NaN	NaN	NaN	NaN	NaN	NaN	NaN	NaN	NaN	NaN	NaN	NaN	NaN	NaN	NaN	NaN	NaN	NaN	NaN	NaN	NaN
NaN	NaN	NaN	NaN	NaN	NaN	NaN	NaN	NaN	NaN	NaN	NaN	NaN	NaN	NaN	NaN	NaN	NaN	NaN	NaN	NaN	NaN	NaN	NaN	NaN	NaN	NaN	NaN	NaN	NaN	NaN	NaN	NaN	NaN	NaN	NaN	NaN	NaN	NaN	NaN	NaN	NaN	NaN	NaN	NaN	NaN	NaN	NaN	NaN	NaN
NaN	NaN	NaN	NaN	NaN	NaN	NaN	NaN	NaN	NaN	NaN	NaN	NaN	NaN	NaN	NaN	NaN	NaN	NaN	NaN	NaN	NaN	NaN	NaN	NaN	NaN	NaN	NaN	NaN	NaN	NaN	NaN	NaN	NaN	NaN	NaN	NaN	NaN	NaN	NaN	NaN	NaN	NaN	NaN	NaN	NaN	NaN	NaN	NaN	NaN
NaN	NaN	NaN	NaN	NaN	NaN	NaN	NaN	NaN	NaN	NaN	NaN	NaN	NaN	NaN	NaN	NaN	NaN	NaN	NaN	NaN	NaN	NaN	NaN	NaN	NaN	NaN	NaN	NaN	NaN	NaN	NaN	NaN	NaN	NaN	NaN	NaN	NaN	NaN	NaN	NaN	NaN	NaN	NaN	NaN	NaN	NaN	NaN	NaN	NaN
NaN	NaN	NaN	NaN	NaN	NaN	NaN	NaN	NaN	NaN	NaN	NaN	NaN	NaN	NaN	NaN	NaN	NaN	NaN	NaN	NaN	NaN	NaN	NaN	NaN	NaN	NaN	NaN	NaN	NaN	NaN	NaN	NaN	NaN	NaN	NaN	NaN	NaN	NaN	NaN	NaN	NaN	NaN	NaN	NaN	NaN	NaN	NaN	NaN	NaN
NaN	NaN	NaN	NaN	NaN	NaN	NaN	NaN	NaN	NaN	NaN	NaN	NaN	NaN	NaN	NaN	NaN	NaN	NaN	NaN	NaN	NaN	NaN	NaN	NaN	NaN	NaN	NaN	NaN	NaN	NaN	NaN	NaN	NaN	NaN	NaN	NaN	NaN	NaN	NaN	NaN	NaN	NaN	NaN	NaN	NaN	NaN	NaN	NaN	NaN
NaN	NaN	NaN	NaN	NaN	NaN	NaN	NaN	NaN	NaN	NaN	NaN	NaN	NaN	NaN	NaN	NaN	NaN	NaN	NaN	NaN	NaN	NaN	NaN	NaN	NaN	NaN	NaN	NaN	NaN	NaN	NaN	NaN	NaN	NaN	NaN	NaN	NaN	NaN	NaN	NaN	NaN	NaN	NaN	NaN	NaN	NaN	NaN	NaN	NaN
NaN	NaN	NaN	NaN	NaN	NaN	NaN	NaN	NaN	NaN	NaN	NaN	NaN	NaN	NaN	NaN	NaN	NaN	NaN	NaN	NaN	NaN	NaN	NaN	NaN	NaN	NaN	NaN	NaN	NaN	NaN	NaN	NaN	NaN	NaN	NaN	NaN	NaN	NaN	NaN	NaN	NaN	NaN	NaN	NaN	NaN	NaN	NaN	NaN	NaN
NaN	NaN	NaN	NaN	NaN	NaN	NaN	NaN	NaN	NaN	NaN	NaN	NaN	NaN	NaN	NaN	NaN	NaN	NaN	NaN	NaN	NaN	NaN	NaN	NaN	NaN	NaN	NaN	NaN	NaN	NaN	NaN	NaN	NaN	NaN	NaN	NaN	NaN	NaN	NaN	NaN	NaN	NaN	NaN	NaN	NaN	NaN	NaN	NaN	NaN
NaN	NaN	NaN	NaN	NaN	NaN	NaN	NaN	NaN	NaN	NaN	NaN	NaN	NaN	NaN	NaN	NaN	NaN	NaN	NaN	NaN	NaN	NaN	NaN	NaN	NaN	NaN	NaN	NaN	NaN	NaN	NaN	NaN	NaN	NaN	NaN	NaN	NaN	NaN	NaN	NaN	NaN	NaN	NaN	NaN	NaN	NaN	NaN	NaN	NaN
B-first row (frequency spectrum)
yaxis(Hz)	29.08	0.014226	0.009849	0.0071733	0.01933	0.0065448	0.0053996	0.012523	0.0091611	0.017226	0.012833	0.0091457	0.0079359	0.010342	0.010695	0.016864	0.0053868	0.0088514	0.0024662	0.0064844	0.0042357	0.009117	0.0036686	0.017917	0.011057	0.010944	0.011143	0.010061	0.0083795	0.0045946	0.00051084	0.0020162	0.013273	0.0068724	0.017432	0.055635	0.0097919	0.014602	0.003623	0.011764	0.0098523	0.0044194	0.01439	0.0064865	0.0057187	0.0024935	0.0049447	0.013964	0.0010373
	27.133	0.013963	0.013623	0.0053788	0.01656	0.0071096	0.0038349	0.016401	0.0090756	0.014457	0.013623	0.014234	0.0082787	0.0062478	0.0050309	0.017208	0.0029423	0.011396	0.006833	0.0058795	0.0087149	0.0084891	0.0062704	0.013639	0.016571	0.013254	0.01543	0.0066267	0.0090482	0.0050468	0.0043377	0.0030588	0.012181	0.0072478	0.021725	0.063265	0.010078	0.0098861	0.0082573	0.0081229	0.0098201	0.0047856	0.013223	0.0096311	0.0054328	0.0014029	0.0053157	0.01398	0.0046881
	25.316	0.012597	0.013725	0.0025276	0.012142	0.0074257	0.0075375	0.018657	0.0077584	0.0098829	0.013048	0.016502	0.011062	0.001452	0.0038651	0.017737	0.002266	0.010584	0.012244	0.0048494	0.01059	0.0061643	0.0098364	0.0089353	0.02197	0.010606	0.020415	0.0050896	0.010078	0.0065423	0.0059317	0.006795	0.0092694	0.0066815	0.024224	0.058014	0.010761	0.0029798	0.010694	0.0028781	0.0096434	0.0037132	0.0081115	0.014345	0.0057596	0.0022462	0.0048481	0.012762	0.0084435
	23.62	0.01074	0.011116	0.0038896	0.01101	0.0081539	0.010919	0.020551	0.0055557	0.0088653	0.012402	0.015758	0.011257	0.0084835	0.0059362	0.021064	0.0041845	0.0069049	0.01872	0.0034049	0.009356	0.003825	0.012984	0.0046269	0.027355	0.0052623	0.023106	0.011175	0.0091451	0.0076375	0.005193	0.0092033	0.0077142	0.0055273	0.023838	0.045379	0.010296	0.0039206	0.010141	0.0048045	0.01054	0.00078818	0.0030481	0.016678	0.0035128	0.0036961	0.0075793	0.012268	0.0098766
	22.039	0.010579	0.0073527	0.0051063	0.013132	0.0081225	0.012597	0.0235	0.006261	0.014331	0.011634	0.015216	0.0081676	0.015407	0.012671	0.023435	0.0043059	0.0026558	0.023146	0.00029341	0.0072181	0.0027315	0.015986	0.00055401	0.029836	0.007492	0.023743	0.018222	0.0064665	0.0084166	0.0042205	0.010284	0.0089704	0.0039565	0.020478	0.032167	0.010323	0.0087723	0.0086136	0.010216	0.013308	0.0028781	0.0078405	0.015537	0.0022729	0.0076142	0.012269	0.013738	0.009333
	20.563	0.011549	0.0080767	0.0047814	0.015345	0.0068013	0.011514	0.026479	0.010383	0.020203	0.0094107	0.017671	0.0032794	0.0199	0.019363	0.019667	0.0055653	0.001997	0.022094	0.0055573	0.0077111	0.0041831	0.019722	0.0033787	0.026936	0.013956	0.02396	0.020961	0.0042358	0.0084723	0.0043945	0.010182	0.012015	0.0046338	0.016894	0.021534	0.013086	0.010305	0.0093575	0.012824	0.015867	0.0060801	0.011266	0.011989	0.0092618	0.015148	0.015889	0.016971	0.0083289
	19.186	0.012579	0.013015	0.0056092	0.016728	0.004581	0.0072596	0.026666	0.013191	0.021055	0.0054124	0.019937	0.0014559	0.022501	0.022585	0.0076815	0.0094691	0.0040283	0.015425	0.010293	0.009817	0.0065648	0.02236	0.0059176	0.020364	0.017821	0.023436	0.018601	0.0043128	0.0063078	0.0044091	0.0082776	0.013987	0.0055814	0.015606	0.013211	0.018077	0.010006	0.011695	0.012398	0.015007	0.0090879	0.014	0.0082259	0.014922	0.021297	0.01614	0.021458	0.0077879
	17.901	0.013588	0.0146	0.0092947	0.016731	0.0019908	0.0049271	0.022803	0.013865	0.015749	0.0018124	0.017903	0.0038292	0.023921	0.023117	0.0099348	0.013361	0.0035336	0.0061271	0.012439	0.010737	0.0091735	0.021208	0.0074899	0.014371	0.016517	0.020862	0.013247	0.0058855	0.0020052	0.0040815	0.0048373	0.012545	0.0038327	0.015763	0.006322	0.021548	0.010747	0.012525	0.010331	0.010319	0.010309	0.01799	0.0099137	0.017334	0.022892	0.012819	0.025932	0.0070768
	16.702	0.013485	0.011817	0.014847	0.014663	0.003889	0.0085681	0.01733	0.015153	0.0080968	0.0069315	0.011861	0.0040595	0.024348	0.024097	0.026627	0.016521	0.0019592	0.0030084	0.010604	0.0099715	0.011106	0.015805	0.008384	0.010838	0.011677	0.015397	0.006755	0.0081196	0.0057201	0.0041452	0.0036235	0.0087811	0.0011807	0.015735	0.00014103	0.020226	0.01354	0.010932	0.0086466	0.0052584	0.0068976	0.019841	0.015062	0.016007	0.020305	0.0090557	0.029854	0.0051966
	15.584	0.01289	0.0086664	0.019326	0.010644	0.0055789	0.011114	0.014932	0.017372	0.0056417	0.01192	0.0064613	0.0041093	0.026317	0.027378	0.036633	0.017966	0.0049726	0.0072782	0.0045435	0.0078847	0.012192	0.0083227	0.0079038	0.0079241	0.0081163	0.0083475	0.0041275	0.011949	0.010373	0.0059373	0.0058336	0.0071518	0.005521	0.014585	0.0054993	0.015224	0.016988	0.0087293	0.0090747	0.0052952	0.0029549	0.017784	0.018979	0.012598	0.015772	0.009533	0.034274	0.0010453
	14.54	0.012851	0.0080876	0.019842	0.0076399	0.002568	0.011194	0.016991	0.016566	0.0069094	0.015981	0.0063399	0.0049153	0.032872	0.032068	0.03976	0.015864	0.0078299	0.0070724	0.0068286	0.0052012	0.013085	0.0062044	0.0061432	0.0041575	0.009012	0.0078996	0.0074887	0.015354	0.012819	0.010265	0.0084492	0.0077464	0.0083683	0.012234	0.0092518	0.010909	0.018549	0.007034	0.011179	0.0078025	0.014767	0.014643	0.019905	0.010391	0.013105	0.015104	0.039183	0.0053094
	13.566	0.011329	0.0047477	0.017375	0.010557	0.005271	0.010231	0.018373	0.011199	0.0085733	0.018427	0.0072975	0.0047938	0.038507	0.035101	0.040225	0.010027	0.010068	0.0049146	0.014555	0.0065046	0.012795	0.010701	0.0032904	0.0019698	0.014271	0.014566	0.0085427	0.016486	0.013057	0.013523	0.011285	0.0082443	0.0085224	0.0097397	0.010714	0.0080665	0.017169	0.0039633	0.011764	0.0094076	0.022671	0.014829	0.017233	0.01082	0.014645	0.021058	0.041895	0.011341
	12.658	0.0063074	0.0037518	0.014589	0.01535	0.014722	0.010288	0.01688	0.0039222	0.014353	0.018076	0.010471	0.0065736	0.035765	0.032679	0.041682	0.011276	0.012501	0.0051723	0.017018	0.011183	0.010982	0.012175	0.0031055	0.0045104	0.019881	0.020962	0.0069059	0.0157	0.011574	0.012848	0.01509	0.0091053	0.0086474	0.0075955	0.010753	0.0038761	0.013552	0.001482	0.0091484	0.0093056	0.025047	0.018448	0.01358	0.011988	0.016547	0.023486	0.03991	0.014175
	11.81	0.0047196	0.013183	0.012541	0.01801	0.021852	0.010828	0.01762	0.0018255	0.022318	0.01551	0.017477	0.010424	0.023693	0.025264	0.043204	0.018633	0.013968	0.0067231	0.014303	0.015756	0.010065	0.01059	0.011509	0.0055576	0.022128	0.025288	0.0053014	0.01483	0.00976	0.0096563	0.019747	0.0096468	0.010463	0.0059797	0.010284	0.0083277	0.0086772	0.0065038	0.0058268	0.0088881	0.02689	0.023036	0.010175	0.012221	0.01639	0.021183	0.033995	0.011987
	11.019	0.013861	0.017661	0.014187	0.017522	0.024088	0.012014	0.020364	0.0022043	0.031575	0.014339	0.02364	0.010888	0.0084156	0.019215	0.040904	0.020793	0.012267	0.0092997	0.010506	0.019886	0.011775	0.008842	0.019651	0.0042855	0.019698	0.025685	0.0087529	0.014321	0.0074903	0.0094641	0.022037	0.0094698	0.013073	0.0063798	0.0099901	0.015178	0.0033073	0.0098063	0.0079833	0.010362	0.029366	0.026873	0.0091206	0.011802	0.017556	0.015139	0.027839	0.0058148
	10.281	0.019865	0.014668	0.024437	0.013794	0.021707	0.013548	0.020312	0.0027536	0.040828	0.021527	0.023014	0.0079897	0.015494	0.01967	0.032786	0.017018	0.0078913	0.011584	0.008529	0.022389	0.014538	0.0090655	0.023081	0.0034986	0.014208	0.021755	0.013993	0.013526	0.0035521	0.013503	0.019752	0.0092361	0.014872	0.0084466	0.010019	0.017222	0.0017876	0.01088	0.012688	0.011544	0.027402	0.030102	0.021132	0.01308	0.020288	0.009321	0.025189	0.006246
	9.5929	0.020822	0.010309	0.040017	0.0077703	0.017962	0.010445	0.017626	0.0072997	0.046853	0.034933	0.011391	0.0066929	0.031462	0.025805	0.023027	0.0068859	0.0066244	0.01293	0.0056789	0.021229	0.017844	0.012461	0.02149	0.0070609	0.0092895	0.018151	0.016799	0.014062	0.0022828	0.017838	0.017695	0.011445	0.014627	0.009123	0.009799	0.014804	0.0048397	0.010948	0.016382	0.011626	0.021011	0.035085	0.03638	0.016552	0.022213	0.011859	0.025471	0.014941
	8.9505	0.018531	0.013837	0.055163	0.003047	0.016877	0.0073387	0.013549	0.01125	0.047338	0.047158	0.0091863	0.010394	0.044067	0.032507	0.024332	0.0086355	0.012449	0.0145	0.0075763	0.01588	0.021078	0.018093	0.021508	0.010582	0.01282	0.020206	0.016816	0.01726	0.004822	0.019316	0.022033	0.015301	0.010352	0.0093047	0.010834	0.014924	0.0058926	0.013038	0.017604	0.013451	0.012887	0.041675	0.046152	0.0184	0.024585	0.016438	0.026891	0.025683
	8.3511	0.013179	0.015247	0.065493	0.0060522	0.019539	0.023085	0.0093042	0.010186	0.041822	0.052661	0.027748	0.0173	0.047726	0.034939	0.034171	0.022809	0.020544	0.016093	0.017268	0.0073479	0.022861	0.020887	0.025142	0.01335	0.026091	0.024301	0.015125	0.021262	0.004449	0.01664	0.028899	0.01654	0.0021636	0.015047	0.014691	0.02197	0.0065288	0.017647	0.014078	0.017544	0.0053216	0.044613	0.04644	0.015722	0.027852	0.017783	0.030803	0.035489
	7.7918	0.0083387	0.010737	0.068676	0.012636	0.021922	0.035064	0.0074863	0.0062737	0.033449	0.04816	0.035401	0.020887	0.042921	0.034891	0.037704	0.027521	0.027918	0.015808	0.024966	0.0054041	0.022171	0.014736	0.027303	0.018976	0.040592	0.026269	0.012416	0.024851	0.0025522	0.013208	0.035133	0.015146	0.011517	0.020687	0.021062	0.030283	0.007755	0.022843	0.010192	0.021773	0.0095637	0.04009	0.038708	0.010737	0.027724	0.017372	0.036655	0.041203
	7.27	0.011359	0.0090984	0.064083	0.018331	0.021911	0.040568	0.010661	0.01973	0.028585	0.033766	0.029571	0.018507	0.03892	0.033174	0.031676	0.019036	0.033113	0.013013	0.027537	0.018625	0.021674	0.0076756	0.028586	0.025485	0.048573	0.025385	0.0099964	0.028487	0.0053846	0.011395	0.040321	0.017608	0.020374	0.019812	0.026672	0.032332	0.010769	0.029876	0.021695	0.023345	0.019998	0.029382	0.028334	0.0091213	0.022358	0.016794	0.038566	0.042676
	6.7832	0.019275	0.014494	0.05362	0.019788	0.022292	0.04573	0.018294	0.032778	0.027553	0.014563	0.018571	0.018788	0.043163	0.024398	0.02517	0.0018086	0.037137	0.011747	0.025545	0.026328	0.026349	0.019223	0.031496	0.027433	0.047655	0.023199	0.0067398	0.030386	0.014638	0.0099524	0.043029	0.024479	0.02522	0.012797	0.026031	0.027266	0.016432	0.039128	0.03895	0.020045	0.032592	0.016637	0.019978	0.0068381	0.016411	0.014004	0.029554	0.040434
	6.3289	0.025363	0.020856	0.040438	0.017223	0.020885	0.052941	0.028693	0.037057	0.025527	0.0078118	0.019095	0.029149	0.053342	0.015492	0.029909	0.01628	0.040908	0.016589	0.020963	0.02267	0.030697	0.023155	0.034626	0.022788	0.041778	0.021719	0.0035624	0.02689	0.027561	0.020288	0.041704	0.028694	0.029491	0.0040063	0.017944	0.023811	0.024929	0.044631	0.052688	0.013323	0.044157	0.011702	0.017185	0.0037596	0.014207	0.0063981	0.010465	0.03351
	5.9051	0.021638	0.027547	0.02634	0.013394	0.019434	0.058908	0.036143	0.032756	0.022126	0.02167	0.025499	0.037257	0.062245	0.025878	0.040561	0.023504	0.042817	0.024355	0.016827	0.013243	0.027918	0.018452	0.035739	0.015858	0.033585	0.019745	0.013684	0.016776	0.040272	0.035164	0.037377	0.02712	0.034612	0.0081285	0.0081887	0.021976	0.03657	0.040587	0.057314	0.013481	0.050611	0.022445	0.022705	0.020905	0.016554	0.0062518	0.022299	0.024587
	5.5097	0.0099492	0.031683	0.014014	0.01215	0.029648	0.059323	0.032744	0.025624	0.0229	0.030108	0.027574	0.035755	0.063816	0.036955	0.047289	0.02574	0.039903	0.032087	0.017476	0.01195	0.021078	0.0126	0.034373	0.014105	0.022888	0.01385	0.022905	0.0059596	0.045687	0.04268	0.032087	0.019994	0.037164	0.013758	0.0059567	0.015175	0.050234	0.027831	0.053402	0.024578	0.050421	0.032558	0.02818	0.038887	0.020413	0.016232	0.043157	0.021132
	5.1407	0.012673	0.027866	0.0079979	0.016381	0.042036	0.051712	0.021417	0.029944	0.032532	0.02903	0.029346	0.025826	0.055679	0.037801	0.050295	0.035106	0.030821	0.03592	0.023561	0.0086299	0.016406	0.0096507	0.031189	0.016641	0.010491	0.0058259	0.022785	0.011243	0.036954	0.03882	0.026475	0.0077356	0.03406	0.012863	0.0059699	0.0085517	0.061033	0.016793	0.047498	0.037633	0.045101	0.033348	0.026304	0.049148	0.017893	0.020209	0.05463	0.020841
	4.7964	0.017278	0.01415	0.010936	0.024939	0.046313	0.039009	0.016491	0.045994	0.043634	0.021576	0.04322	0.01665	0.04207	0.025625	0.05502	0.046211	0.018104	0.030745	0.032821	0.0081177	0.013112	0.0090883	0.027346	0.01851	0.0081528	0.0042393	0.012441	0.014226	0.019013	0.028968	0.019818	0.012637	0.02552	0.0072096	0.0099518	0.012904	0.062186	0.015586	0.042708	0.048677	0.034315	0.024	0.019018	0.048074	0.0078849	0.019106	0.058012	0.016287
	4.4752	0.020814	0.0098347	0.018979	0.033411	0.043283	0.029198	0.011597	0.056901	0.04747	0.019496	0.061735	0.020668	0.032791	0.018994	0.058843	0.057234	0.0075233	0.022852	0.039657	0.02356	0.010699	0.0086003	0.022053	0.015966	0.019847	0.0044289	0.0003313	0.012981	0.021133	0.022766	0.011821	0.030427	0.012646	0.0043079	0.025097	0.017392	0.052846	0.014742	0.035157	0.055979	0.020898	0.011698	0.013161	0.037001	0.011354	0.017691	0.052969	0.0074636
	4.1755	0.0337	0.018943	0.023793	0.035997	0.039225	0.027606	0.0023992	0.052264	0.039139	0.026016	0.072602	0.029176	0.03791	0.037897	0.054554	0.07024	0.0046016	0.030561	0.037934	0.032101	0.012412	0.0074653	0.014096	0.011769	0.02599	0.0046282	0.0065996	0.015347	0.031861	0.02459	0.0071743	0.041436	0.0053503	0.0096785	0.040793	0.016495	0.040276	0.015893	0.02281	0.060143	0.023829	0.021644	0.022227	0.018658	0.018281	0.016247	0.034226	0.0039985
	3.8959	0.045453	0.015525	0.019679	0.029758	0.037073	0.031185	0.011277	0.038573	0.0229	0.035399	0.0774	0.035292	0.051852	0.051231	0.043066	0.083158	0.0069169	0.041189	0.027521	0.029906	0.01869	0.0083372	0.014196	0.013918	0.024563	0.0070066	0.0068004	0.019551	0.033354	0.030482	0.0078547	0.04274	0.020229	0.014534	0.047385	0.012735	0.032722	0.019877	0.0092704	0.060849	0.032731	0.040025	0.03603	0.003162	0.015067	0.013212	0.0065261	0.0079233
	3.635	0.045621	0.0094528	0.0085048	0.021225	0.03292	0.038928	0.01337	0.041343	0.026177	0.04131	0.080987	0.038083	0.061391	0.050605	0.034335	0.09046	0.016734	0.047833	0.019351	0.01801	0.026832	0.011737	0.023236	0.019061	0.01974	0.0075294	0.0074896	0.018607	0.029155	0.035114	0.0099694	0.036503	0.032316	0.016112	0.040526	0.0096306	0.031977	0.022355	0.0064272	0.055207	0.033	0.050161	0.044794	0.019346	0.0089053	0.010371	0.037665	0.0076261
	3.3916	0.036312	0.016207	0.017998	0.019422	0.024327	0.050205	0.0083849	0.057114	0.043235	0.036548	0.081319	0.032201	0.068532	0.038162	0.028563	0.087432	0.034949	0.054922	0.028328	0.014571	0.03398	0.014986	0.026372	0.020837	0.016486	0.0051188	0.0071266	0.010963	0.025765	0.036943	0.015536	0.025015	0.03929	0.014658	0.02388	0.0033853	0.030761	0.020783	0.011763	0.044074	0.034306	0.04845	0.0528	0.027696	0.018724	0.011084	0.062426	0.0050783
	3.1645	0.033145	0.018463	0.03688	0.014897	0.015028	0.05612	0.0066024	0.067577	0.050577	0.022233	0.077396	0.015614	0.081113	0.021132	0.017106	0.072948	0.053832	0.059509	0.043803	0.029005	0.038629	0.015885	0.023013	0.017336	0.016386	0.0090358	0.0084325	0.0029943	0.026261	0.036238	0.020016	0.011643	0.040474	0.013004	0.0081999	0.0074773	0.025105	0.017127	0.014605	0.035821	0.047526	0.041364	0.06768	0.026702	0.030427	0.0123	0.067099	0.0014884
	2.9526	0.039957	0.017608	0.048155	0.0037802	0.012481	0.046786	0.0053557	0.069997	0.051706	0.0048988	0.075226	0.025716	0.088596	0.0097464	0.0043977	0.051039	0.059491	0.057971	0.049064	0.031253	0.039881	0.014323	0.016633	0.012023	0.018436	0.016495	0.014145	0.010155	0.026118	0.034726	0.020688	0.010713	0.035508	0.014045	0.01809	0.015493	0.017883	0.018693	0.020947	0.034509	0.063829	0.03858	0.08503	0.018255	0.036204	0.01426	0.053882	0.0033806
	2.7548	0.04359	0.019577	0.04354	0.0070296	0.016886	0.027372	0.0028273	0.066602	0.057199	0.015669	0.077571	0.049253	0.077784	0.0093717	0.01732	0.0325	0.048627	0.052954	0.041574	0.021407	0.035941	0.012806	0.008614	0.0088966	0.018874	0.02153	0.019532	0.012975	0.02193	0.032278	0.017664	0.020564	0.025584	0.017637	0.033621	0.014617	0.011737	0.02494	0.029811	0.033177	0.072516	0.041019	0.092699	0.0041915	0.036602	0.018038	0.035864	0.0091073
	2.5704	0.041483	0.021197	0.023959	0.012714	0.026623	0.02057	0.002152	0.059805	0.06409	0.03154	0.075847	0.063614	0.052305	0.011876	0.02616	0.026062	0.031413	0.042025	0.036226	0.013109	0.027198	0.01372	0.0058638	0.0063724	0.016834	0.022235	0.022449	0.0096498	0.016349	0.026448	0.013086	0.026362	0.015909	0.021862	0.045708	0.010619	0.0059654	0.027165	0.036841	0.027448	0.069547	0.046866	0.085679	0.017889	0.038425	0.020267	0.029162	0.014233
	2.3982	0.038212	0.019295	0.0054314	0.019178	0.030341	0.023043	0.012136	0.049368	0.062546	0.043769	0.063446	0.066699	0.022662	0.014641	0.029457	0.027231	0.016245	0.026634	0.031188	0.014163	0.019693	0.015583	0.011003	0.0026751	0.015489	0.020715	0.021919	0.0047704	0.013621	0.017557	0.0090168	0.026087	0.014681	0.025079	0.049854	0.015909	0.0093878	0.021615	0.040909	0.019013	0.058194	0.055114	0.069973	0.040202	0.046368	0.020773	0.029457	0.017265
	2.2376	0.038312	0.013972	0.013254	0.030794	0.029462	0.034558	0.025252	0.03306	0.050241	0.053591	0.043432	0.057352	0.0048204	0.018741	0.028241	0.026945	0.0064345	0.025538	0.018006	0.019423	0.018064	0.014888	0.014413	0.0026333	0.016941	0.022236	0.017902	0.013595	0.01232	0.0088023	0.0053293	0.02092	0.01813	0.024948	0.045139	0.02045	0.02038	0.014552	0.044508	0.010872	0.045719	0.063471	0.052357	0.050958	0.051576	0.027769	0.02625	0.01754
	2.0878	0.042843	0.011452	0.012165	0.040947	0.04416	0.051264	0.035701	0.013034	0.034636	0.059811	0.024945	0.041689	0.024399	0.02585	0.019436	0.019131	0.0075632	0.02739	0.025266	0.022041	0.01672	0.011388	0.016499	0.0053819	0.019482	0.027776	0.010815	0.022794	0.0080718	0.005238	0.00056472	0.013313	0.019332	0.021075	0.036586	0.019502	0.026682	0.018348	0.048239	0.0063168	0.038055	0.068102	0.033811	0.043672	0.045245	0.037647	0.01689	0.014705
	1.948	0.048754	0.012421	0.012118	0.040588	0.059423	0.054012	0.040378	0.016151	0.024273	0.057977	0.021621	0.037436	0.030561	0.033503	0.0061587	0.010033	0.011566	0.02154	0.038018	0.022453	0.012301	0.0079991	0.01697	0.0052578	0.020095	0.032732	0.002672	0.024955	0.0031059	0.0054839	0.0040327	0.011889	0.016674	0.016451	0.029794	0.014315	0.024898	0.023477	0.047237	0.011511	0.036648	0.064471	0.016279	0.026213	0.029454	0.040869	0.0064796	0.010445
	1.8175	0.053512	0.012284	0.020072	0.03107	0.057114	0.039977	0.041905	0.035114	0.013539	0.047088	0.027269	0.042751	0.026204	0.034845	0.017551	0.018028	0.017169	0.02138	0.034447	0.019261	0.0066207	0.0062324	0.014259	0.0048133	0.017899	0.033395	0.0040779	0.020305	0.0070991	0.0052636	0.0050921	0.020276	0.010017	0.011941	0.027149	0.0059884	0.017859	0.023752	0.036712	0.017996	0.037781	0.05184	0.0039922	0.0095779	0.012644	0.037906	0.010076	0.0084819
	1.6958	0.056542	0.012118	0.026331	0.020528	0.040593	0.022394	0.040556	0.050852	0.0033768	0.034391	0.028822	0.042758	0.024623	0.026423	0.028506	0.024526	0.019392	0.028837	0.018794	0.0097916	0.0049064	0.0037741	0.009431	0.0055781	0.014323	0.030133	0.0046552	0.013031	0.010317	0.0056899	0.0050924	0.026503	0.0015815	0.007049	0.029491	0.0035839	0.010236	0.022067	0.018495	0.021171	0.036642	0.034709	0.009138	0.0055838	0.009266	0.02978	0.011328	0.0079268
	1.5822	0.056793	0.013352	0.030579	0.016744	0.025115	0.013582	0.03355	0.059884	0.014407	0.027963	0.027148	0.035205	0.026458	0.014688	0.028864	0.022774	0.016261	0.032017	0.0049548	0.003612	0.0083808	0.00051398	0.0056648	0.0057809	0.011327	0.026573	0.0034775	0.0073064	0.01039	0.0053748	0.0071124	0.026472	0.0086173	0.0078382	0.034009	0.0097834	0.0044903	0.018336	0.0023418	0.017488	0.031659	0.020544	0.013464	0.010691	0.01689	0.02249	0.01644	0.0068004
	1.4763	0.05276	0.013666	0.03272	0.020941	0.020126	0.0074241	0.02114	0.059792	0.018048	0.029111	0.020821	0.023371	0.024777	0.012939	0.020946	0.01641	0.01372	0.028212	0.0067088	0.014964	0.010087	0.0018708	0.0051237	0.0065647	0.01021	0.025861	0.0043713	0.0060347	0.0084807	0.0035836	0.0068575	0.021224	0.013405	0.010051	0.035512	0.014999	0.00096369	0.012662	0.011644	0.0087282	0.026458	0.014737	0.014933	0.010033	0.019636	0.031127	0.026419	0.0082527
	1.3774	0.045011	0.0095499	0.030855	0.020979	0.019271	0.0037095	0.010787	0.052792	0.012804	0.031938	0.009836	0.013201	0.022884	0.019599	0.012023	0.010239	0.015701	0.019844	0.012959	0.02321	0.0087355	0.0019645	0.0065349	0.0082404	0.0099256	0.027936	0.0061035	0.0071526	0.0061746	0.0031357	0.0035922	0.013909	0.013704	0.007389	0.032061	0.019981	0.0029676	0.008482	0.015514	0.01346	0.024593	0.015097	0.01722	0.0049931	0.017638	0.043983	0.031229	0.012492
	1.2852	0.036323	0.010402	0.025284	0.013599	0.016165	0.014584	0.016252	0.043778	0.014773	0.031111	0.0048796	0.0083057	0.024184	0.027877	0.011955	0.0063794	0.017448	0.0099943	0.024489	0.027642	0.0052028	0.00070764	0.0078268	0.0087722	0.0069973	0.030538	0.0053708	0.0070491	0.0048725	0.0053663	0.0047021	0.0080496	0.012044	0.0033239	0.02581	0.02304	0.0055135	0.0072725	0.01557	0.021791	0.026468	0.017022	0.018312	0.0038494	0.014425	0.048863	0.030574	0.015392
	1.1991	0.028139	0.015305	0.020523	0.0042878	0.01249	0.023777	0.019177	0.034721	0.033138	0.027243	0.0077054	0.0051063	0.027106	0.032559	0.017759	0.0056223	0.019618	0.011628	0.03439	0.029129	0.0038211	0.0035796	0.0078313	0.0067524	0.0021058	0.032411	0.0039324	0.0051937	0.0056877	0.0076103	0.008309	0.0052614	0.011647	0.0036876	0.020836	0.022327	0.0063887	0.0072261	0.012958	0.022396	0.031216	0.019232	0.016395	0.008389	0.013574	0.046044	0.031763	0.0163
	1.1188	0.018852	0.01871	0.020947	0.0037727	0.012033	0.027359	0.013769	0.025409	0.045751	0.024594	0.0080756	0.003649	0.027938	0.029143	0.023632	0.0087887	0.023639	0.022255	0.036759	0.028743	0.0073321	0.0060728	0.0063991	0.0030534	0.0089244	0.034121	0.0065466	0.0025068	0.0074791	0.0095815	0.0107	0.0052539	0.012624	0.0052579	0.018604	0.018257	0.0061258	0.0081812	0.0077077	0.016184	0.034765	0.019518	0.011972	0.012058	0.014666	0.043204	0.036081	0.017407
	1.0439	0.0086432	0.021642	0.025058	0.011083	0.011787	0.025593	0.0067319	0.019546	0.046833	0.024804	0.0098895	0.0060657	0.025857	0.018496	0.028558	0.015172	0.027324	0.027026	0.030521	0.026408	0.0087064	0.006641	0.0043392	0.00030125	0.015813	0.036243	0.0077817	0.001113	0.0084029	0.010183	0.012475	0.0086887	0.013155	0.0062892	0.0167	0.013854	0.0052923	0.0095464	0.004896	0.0079527	0.033912	0.017528	0.008325	0.01306	0.019798	0.045804	0.035448	0.017723
	0.97398	0.0081803	0.023467	0.028123	0.017451	0.0076214	0.021321	0.004606	0.019423	0.039407	0.023065	0.013882	0.0048725	0.023487	0.013265	0.030445	0.019102	0.027073	0.023676	0.019507	0.023433	0.0070203	0.0062284	0.0027277	0.00147	0.021504	0.038337	0.0064488	0.0036612	0.0078435	0.0079943	0.013227	0.011651	0.012285	0.003625	0.013266	0.012112	0.0050532	0.0095163	0.0077919	0.0033235	0.030082	0.015021	0.008976	0.01107	0.028203	0.049752	0.0268	0.014696
	0.90876	0.012449	0.02399	0.026209	0.020238	0.00080815	0.01705	0.0083248	0.019563	0.028554	0.015183	0.017135	0.004336	0.023528	0.022594	0.028286	0.014929	0.021476	0.017868	0.015741	0.022843	0.008405	0.0070264	0.0023447	0.001378	0.026618	0.039999	0.0059532	0.0049399	0.0061306	0.0037034	0.012034	0.010834	0.010266	0.001697	0.0087709	0.011867	0.0054411	0.0078265	0.0097519	0.010067	0.026445	0.0098864	0.011305	0.010782	0.032603	0.049315	0.016562	0.0091357
	0.8479	0.012815	0.021369	0.018286	0.019866	0.0086461	0.013428	0.015194	0.017528	0.018604	0.0041964	0.01901	0.013533	0.024687	0.028313	0.023882	0.0051331	0.013549	0.013877	0.022095	0.024013	0.01216	0.0088344	0.0026054	0.0050238	0.030943	0.041212	0.01048	0.0051605	0.0043011	0.0019326	0.0095908	0.00656	0.0077704	0.0056086	0.0041096	0.010954	0.0041948	0.0055983	0.00999	0.01654	0.025252	0.0063186	0.015368	0.013668	0.029711	0.043722	0.0173	0.0058715
	0.79112	0.010486	0.016005	0.0068105	0.017735	0.012245	0.0091024	0.018611	0.012634	0.011999	0.0092916	0.020329	0.019888	0.023003	0.025772	0.020541	0.0065112	0.0086068	0.011626	0.025983	0.02361	0.012084	0.010231	0.0021319	0.0091629	0.033629	0.041411	0.014823	0.0046593	0.0029478	0.0033366	0.0073884	0.0017135	0.0051682	0.007097	0.0023873	0.0097585	0.003458	0.0049968	0.0077759	0.018877	0.027247	0.01682	0.020035	0.012821	0.021396	0.034912	0.022966	0.0093367
	0.73814	0.0054461	0.011323	0.003911	0.015336	0.011979	0.0050326	0.018618	0.0084766	0.008609	0.014835	0.020302	0.019132	0.016475	0.017744	0.018024	0.0099528	0.009563	0.014025	0.02507	0.020447	0.0067355	0.010682	0.0036757	0.012584	0.033287	0.039513	0.016077	0.0025641	0.0014778	0.0029586	0.0060558	0.0024161	0.0031575	0.0078962	0.0074571	0.0092815	0.0029516	0.0055301	0.0028832	0.018037	0.029819	0.027013	0.023095	0.0076338	0.012785	0.024616	0.024513	0.016067
	0.68871	0.0019397	0.0094408	0.010459	0.013725	0.012007	0.0099257	0.018186	0.010867	0.0090084	0.015167	0.017204	0.012662	0.0089604	0.010116	0.014259	0.0076704	0.011577	0.016043	0.020728	0.016887	0.001658	0.010878	0.0091891	0.014876	0.029058	0.035176	0.016227	0.00068879	0.00098077	0.0022967	0.0054039	0.0038229	0.0017431	0.0089989	0.011771	0.0096703	0.00075099	0.0058286	0.0038506	0.017244	0.029149	0.030702	0.023816	0.0087657	0.0088697	0.014523	0.021153	0.019013
	0.64259	0.0065644	0.009774	0.012218	0.011166	0.011745	0.014597	0.018099	0.013503	0.0087499	0.01215	0.01232	0.0046918	0.00752	0.0098139	0.010883	0.0017718	0.011089	0.013656	0.014091	0.014905	0.0084129	0.011899	0.013107	0.013328	0.021426	0.029208	0.016846	0.0039684	0.0017295	0.0019049	0.0050405	0.0047732	0.0035235	0.010217	0.014177	0.010752	0.0044573	0.0070557	0.0091522	0.016554	0.023855	0.026882	0.022128	0.01092	0.0060935	0.0059885	0.015378	0.016573
	0.59956	0.0074833	0.0096189	0.010707	0.0064333	0.0088062	0.014614	0.016573	0.012742	0.004654	0.0082148	0.0093149	0.0026397	0.0091629	0.012584	0.010252	0.0047329	0.0098241	0.0089928	0.0069002	0.01298	0.010234	0.012423	0.013171	0.0070739	0.012974	0.022903	0.016688	0.0063543	0.0022489	0.00093603	0.0049132	0.0062239	0.0065804	0.010893	0.014672	0.011628	0.0074673	0.0090816	0.011132	0.01325	0.015179	0.018456	0.017855	0.0089442	0.0029142	0.0016843	0.010923	0.012456
	0.5594	0.0044943	0.0075301	0.008256	0.00252	0.0057553	0.0115	0.012789	0.010373	0.0039437	0.0067178	0.0088474	0.0074598	0.011033	0.014064	0.011031	0.0070216	0.008891	0.007329	0.0056765	0.010848	0.0066823	0.010569	0.011338	0.0041359	0.0090348	0.017589	0.014944	0.0069296	0.0026044	0.0016778	0.0051882	0.0071023	0.0074041	0.0097473	0.013458	0.010777	0.0067574	0.0096378	0.0094625	0.0075881	0.0062783	0.01001	0.012833	0.0062443	0.0011549	0.0031836	0.0089988	0.0098699
	0.52194	0.00035128	0.0054454	0.0066682	0.0043777	0.0056096	0.0078205	0.0079663	0.0079396	0.0069992	0.0077486	0.0084931	0.0087215	0.011616	0.014007	0.010523	0.0045911	0.0075477	0.0093627	0.0098436	0.0099624	0.0016576	0.0084351	0.010009	0.00695	0.0090029	0.01365	0.012247	0.0059014	0.0025805	0.0032959	0.005639	0.0066244	0.0052574	0.0063911	0.011179	0.0087715	0.002183	0.0084554	0.0065399	0.0025074	0.0020149	0.0062118	0.009361	0.0048542	0.0011763	0.0036079	0.0081397	0.0091042
	0.48699	0.0030664	0.0053014	0.0056259	0.0043538	0.0048881	0.0045371	0.0034085	0.0050349	0.0070776	0.007602	0.006607	0.006154	0.0096429	0.012577	0.0094783	0.0016914	0.0066328	0.010725	0.012252	0.011166	0.0073473	0.0092609	0.0087966	0.0054763	0.006888	0.010247	0.0095943	0.0045114	0.00085203	0.0036898	0.0055397	0.0052894	0.0024191	0.0033407	0.0093706	0.0088112	0.0047663	0.0081931	0.0059081	0.0018162	0.0041603	0.0070083	0.007824	0.0042411	0.0019954	0.0040139	0.0074643	0.0090361
xaxis(ms)		1	2001	4001	6001	8001	10001	12001	14001	16001	18001	20001	22001	24001	26001	28001	30001	32001	34001	36001	38001	40001	42001	44001	46001	48001	50001	52001	54001	56001	58001	60001	62001	64001	66001	68001	70001	72001	74001	76001	78001	80001	82001	84001	86001	88001	90001	92001	94001
B-second row (emg signals)
xaxis(ms)	1	101	201	301	401	501	601	701	801	901	1001	1101	1201	1301	1401	1501	1601	1701	1801	1901	2001	2101	2201	2301	2401	2501	2601	2701	2801	2901	3001	3101	3201	3301	3401	3501	3601	3701	3801	3901	4001	4101	4201	4301	4401	4501	4601	4701	4801
yaxis(mV)	-0.0079371	-0.0058101	-0.0041242	0.0018416	0.001686	0.0036573	-0.0015303	0.0077814	0.003346	0.0015303	-0.0019713	-0.0015303	0.0029051	0.00090783	0.0044354	0.0058101	0.0039685	-0.0048764	-0.0010635	-0.00031126	-0.00046689	0.0088449	0.0013747	0.0073146	0.0019713	0.0021269	-0.00046689	-0.00090783	-0.0047207	-0.012372	-0.0093118	-0.008404	0	-0.0012191	0.0035016	0.0018416	0.0018416	-0.001686	0.0022826	0.006718	-0.00090783	-0.0039685	-0.0019713	0.0058101	0.00015563	0.0021269	0	-0.0038129	-0.0019713
C
awake-NREM (intrahemispheric)																																	awake-NREM (interhemispheric)
	FRP	ACAd	PL	Mos	Tea	SSs	SSp-bfd	SSp-tr	SSp-ll	SSp-ul	SSp-un	SSp-n	SSp-m	Mop	VISal	VISl	VISp	VISpl	VISli	VISpor	VISrl	VISa	VISam	VISpm	RSPagl	RSPd	RSPv	AUDp	AUDd	AUDv	AUDpo			FRP	ACAd	PL	Mos	Tea	SSs	SSp-bfd	SSp-tr	SSp-ll	SSp-ul	SSp-un	SSp-n	SSp-m	Mop	VISal	VISl
FRP	0	0.134972	0.0730723	0.100268	0.217263	0.151441	0.18581	0.207544	0.200976	0.162956	0.17305	0.10082	0.135218	0.115864	0.215089	0.236689	0.225808	0.171875	0.231113	0.199795	0.213455	0.205926	0.212344	0.212629	0.200957	0.20732	0.19518	0.192855	0.192166	0.176381	0.197907		FRP	0	0.124055	0.0960871	0.118326	0.228009	0.140314	0.201327	0.206544	0.209926	0.179334	0.19217	0.136113	0.136089	0.119418	0.211404	0.224738
ACAd	0.134972	0	0.0959654	0.0516988	0.162396	0.0823577	0.0864651	0.107026	0.110849	0.13482	0.12919	0.0715751	0.179714	0.0804153	0.13639	0.224703	0.189933	0.179477	0.201502	0.173561	0.103324	0.0808493	0.0819009	0.121479	0.106834	0.0998178	0.068716	0.0950981	0.0784123	0.0903934	0.115793		ACAd	0.113633	0	0.100452	0.0580445	0.18968	0.0657583	0.093162	0.0994512	0.103895	0.124666	0.133447	0.0998988	0.193526	0.0735273	0.161101	0.219219
PL	0.0730723	0.0959654	0	0.073994	0.230509	0.106478	0.170022	0.211583	0.202566	0.16987	0.17875	0	0.110927	0.0900392	0.232305	0.270955	0.263506	0.198388	0.256057	0.194081	0.223069	0.20247	0.212922	0.230054	0.215606	0.214228	0.171662	0.197485	0.169932	0.155122	0.218174		PL	0	0.0805869	0.0572714	0.0851808	0.259806	0.112393	0.189414	0.207888	0.210904	0.176048	0.193882	0.107981	0.122472	0.0844833	0.253645	0.272762
Mos	0.100268	0.0516988	0.073994	0	0.193464	0.0530956	0.0797858	0.120428	0.110041	0.0775791	0.0841382	0	0.1314	0.0196242	0.17189	0.250737	0.225729	0.172553	0.232741	0.184135	0.134043	0.115346	0.141026	0.177542	0.152255	0.157912	0.146315	0.107411	0.0847132	0.0863558	0.148897		Mos	0	0.0410506	0.071262	0.0120182	0.222586	0.0554967	0.0988625	0.130064	0.119412	0.087379	0.102427	0	0.140723	0.0222365	0.184854	0.242797
Tea	0.217263	0.162396	0.230509	0.193464	0	0.164908	0.150531	0.159451	0.1903	0.23124	0.212255	0.164662	0.217144	0.204718	0	0	0	0	0	0	0.0318663	0.108332	0.077775	0.0508059	0.104062	0.118295	0.126567	0.0686699	0.117636	0.0822743	0		Tea	0.199009	0.184091	0.217341	0.201032	0	0.14658	0.151891	0.159276	0.186658	0.229973	0.211498	0.19862	0.239615	0.182486	0	0
SSs	0.151441	0.0823577	0.106478	0.0530956	0.164908	0	0.0162314	0.0671249	0.0747517	0.0503678	0.0228001	0	0.136462	0.0612046	0.143236	0.195588	0.174891	0.129659	0.187904	0.148897	0.103321	0.0815757	0.110736	0.133446	0.0985425	0.112077	0.108413	0.0577365	0.0210548	0.0302918	0.127406		SSs	0.10376	0.0861136	0.105633	0.0418241	0.173477	0	0.0256128	0.0885751	0.0973882	0.0668167	0.0426739	0	0.132764	0.0358366	0.132325	0.187298
SSp-bfd	0.18581	0.0864651	0.170022	0.0797858	0.150531	0.0162314	0	0.0287175	0.0383381	0.0622654	0.0322275	0	0.184822	0.0833116	0.12637	0.204412	0.177717	0.148941	0.186509	0.145749	0.0714809	0.0372022	0.0701366	0.116654	0.0750898	0.0709751	0.0640848	0.0351847	0	0.0258545	0.106069		SSp-bfd	0.152742	0.110599	0.15662	0.070364	0.189875	0	0	0.0490813	0.0598293	0.0764819	0.0509078	0	0.192408	0.0540731	0.13664	0.216048
SSp-tr	0.207544	0.107026	0.211583	0.120428	0.159451	0.0671249	0.0287175	0	0.0160515	0.0886733	0.061982	0.0621683	0.212788	0.109243	0.140244	0.233178	0.20686	0.168417	0.203427	0.154693	0.0816956	0.0172415	0.0633051	0.131449	0.083479	0.072041	0.0655078	0.0467205	0.0385792	0.0561501	0.106631		SSp-tr	0.184841	0.140513	0.19207	0.120326	0.201227	0	0.0242786	0.0187131	0.0285831	0.0905742	0.0693445	0.0710692	0.237837	0.0905178	0.150354	0.23819
SSp-ll	0.200976	0.110849	0.202566	0.110041	0.1903	0.0747517	0.0383381	0.0160515	0	0.061055	0.0465483	0.059605	0.222406	0.0911711	0.16967	0.261662	0.23544	0.178931	0.233191	0.18112	0.108263	0.0444989	0.0941996	0.164822	0.114697	0.103239	0.0917988	0.0780653	0.0638249	0.0797826	0.136593		SSp-ll	0.184087	0.138589	0.187793	0.118066	0.233024	0.044316	0.0400319	0.0383549	0.0264228	0.0707754	0.0611504	0.0688301	0.245294	0.0875312	0.182392	0.2661
SSp-ul	0.162956	0.13482	0.16987	0.0775791	0.23124	0.0503678	0.0622654	0.0886733	0.061055	0	0.0121833	0	0.101197	0.0308476	0.21621	0.281608	0.262154	0.171647	0.265335	0.202136	0.167141	0.117632	0.164688	0.212104	0.169546	0.171411	0.153387	0.122324	0.0929062	0.102579	0.190025		SSp-ul	0.131669	0.137362	0.163371	0.0890235	0.261291	0.043925	0.0810827	0.11753	0.100948	0.0438716	0.0499102	0	0.113307	0.0425845	0.226513	0.280103
SSp-un	0.17305	0.12919	0.17875	0.0841382	0.212255	0.0228001	0.0322275	0.061982	0.0465483	0.0121833	0	0	0.123737	0.0497448	0.196286	0.263105	0.243516	0.165006	0.246836	0.186291	0.143425	0.0914897	0.138065	0.187627	0.139155	0.139934	0.12526	0.0927486	0.0587395	0.072475	0.171877		SSp-un	0.139601	0.142585	0.168932	0.0854405	0.24735	0	0.0411587	0.0880403	0.0817011	0.0444353	0.0332181	0	0.131122	0.0419476	0.207238	0.268963
SSp-n	0.10082	0.0715751	0	0	0.164662	0	0	0.0621683	0.059605	0	0	0	0.0800792	0	0.150599	0.179261	0.158457	0.100512	0.181675	0.13911	0.116304	0.0859893	0.113566	0.125557	0.0921724	0.119619	0.116209	0.0615401	0	0	0.135947		SSp-n	0	0	0	0	0.173443	0	0	0.0821685	0.0854925	0	0	-0.0455747	0.0572198	0	0.138954	0.170884
SSp-m	0.135218	0.179714	0.110927	0.1314	0.217144	0.136462	0.184822	0.212788	0.222406	0.101197	0.123737	0.0800792	0	0.0848898	0.212842	0.202246	0.196948	0.105832	0.209686	0.168868	0.216049	0.215966	0.211962	0.188955	0.188865	0.225846	0.221049	0.192398	0.185194	0.180114	0.209482		SSp-m	0.105096	0.153408	0.130476	0.14646	0.195953	0.141889	0.195324	0.221784	0.233358	0.136347	0.133327	0.0733446	0	0.113365	0.197876	0.182908
Mop	0.115864	0.0804153	0.0900392	0.0196242	0.204718	0.0612046	0.0833116	0.109243	0.0911711	0.0308476	0.0497448	0	0.0848898	0	0.183948	0.24451	0.222485	0.15571	0.23352	0.18575	0.146486	0.125272	0.156397	0.186243	0.158004	0.16787	0.157257	0.117839	0.0978172	0.098041	0.161648		Mop	0.0791994	0.0661159	0.0892557	0.0328149	0.220186	0.065597	0.0979993	0.125553	0.108079	0.0507346	0.0640937	0	0.089172	0.0207298	0.18312	0.231471
VISal	0.215089	0.13639	0.232305	0.17189	0	0.143236	0.12637	0.140244	0.16967	0.21621	0.196286	0.150599	0.212842	0.183948	0	0.0194518	0.0181145	0.0433931	0	0	0.0161815	0.0883291	0.0619152	0.0532721	0.0902909	0.0882398	0.0832905	0.0591342	0.0965677	0.07111	0		VISal	0.211606	0.170318	0.220871	0.179406	0	0.112384	0.129514	0.139458	0.166744	0.219808	0.202097	0.183662	0.238559	0.16166	0	0.0294723
VISl	0.236689	0.224703	0.270955	0.250737	0	0.195588	0.204412	0.233178	0.261662	0.281608	0.263105	0.179261	0.202246	0.24451	0.0194518	0	0.0160792	0	0	0	0.0740105	0.178524	0.135019	0.0854711	0.153054	0.169309	0.170036	0.125832	0.167745	0.13441	0.034736		VISl	0.236133	0.241865	0.262623	0.259649	0	0.175742	0.209089	0.232337	0.257569	0.285787	0.269303	0.225556	0.231803	0.222733	0	0
VISp	0.225808	0.189933	0.263506	0.225729	0	0.174891	0.177717	0.20686	0.23544	0.262154	0.243516	0.158457	0.196948	0.222485	0.0181145	0.0160792	0	0	0.0116885	0	0.0523978	0.146735	0.0951962	0.0455867	0.103156	0.116167	0.113355	0.110194	0.148995	0.117814	0.031963		VISp	0.22579	0.218303	0.255812	0.235559	0.0236412	0.142911	0.179087	0.198872	0.225461	0.261598	0.244711	0.195555	0.224198	0.195788	0.0321768	0.0393355
VISpl	0.171875	0.179477	0.198388	0.172553	0	0.129659	0.148941	0.168417	0.178931	0.171647	0.165006	0.100512	0.105832	0.15571	0.0433931	0	0	0	0	0.0289826	0.080653	0.138243	0.119001	0.0721909	0.122464	0.150507	0.159506	0.101159	0.125788	0.109416	0		VISpl	0.184023	0.158919	0.169778	0.174878	0	0.149684	0.162682	0.175731	0.183712	0.184299	0.180687	0.157442	0.152626	0.150922	0.0532594	0
VISli	0.231113	0.201502	0.256057	0.232741	0	0.187904	0.186509	0.203427	0.233191	0.265335	0.246836	0.181675	0.209686	0.23352	0	0	0.0116885	0	0	0	0.0582512	0.151324	0.110221	0.0698576	0.132632	0.148589	0.153459	0.104245	0.15015	0.117234	0.0208755		VISli	0.224371	0.219909	0.246988	0.23921	0	0.163476	0.185501	0.20104	0.230585	0.266421	0.246457	0.215695	0.23392	0.211191	0	0
VISpor	0.199795	0.173561	0.194081	0.184135	0	0.148897	0.145749	0.154693	0.18112	0.202136	0.186291	0.13911	0.168868	0.18575	0	0	0	0.0289826	0	0	0.0475837	0.114992	0.0900186	0	0.10493	0.140628	0.164481	0.0757899	0.117652	0.0902685	0		VISpor	0.188903	0.158749	0.175639	0.190951	0	0.152893	0.156918	0.163974	0.187922	0.206605	0.192141	0.180999	0.198588	0.174541	0	0
VISrl	0.213455	0.103324	0.223069	0.134043	0.0318663	0.103321	0.0714809	0.0816956	0.108263	0.167141	0.143425	0.116304	0.216049	0.146486	0.0161815	0.0740105	0.0523978	0.080653	0.0582512	0.0475837	0	0.039939	0.0310003	0.0492637	0.059418	0.0480371	0	0.0343701	0.0558795	0.0493239	0.0138237		VISrl	0.20168	0.146244	0.210594	0.137663	0.0561786	0.0616396	0.0726557	0.0835523	0.10768	0.170385	0.151307	0.135962	0.237948	0.120578	0.0285586	0.0867092
VISa	0.205926	0.0808493	0.20247	0.115346	0.108332	0.0815757	0.0372022	0.0172415	0.0444989	0.117632	0.0914897	0.0859893	0.215966	0.125272	0.0883291	0.178524	0.146735	0.138243	0.151324	0.114992	0.039939	0	0.0228727	0.0764453	0.0490426	0.0367876	0	0.0187918	0.0285962	0.0402468	0.0584979		VISa	0.180982	0.117603	0.182542	0.110454	0.146145	0	0.0273505	0.0228478	0.0440723	0.113897	0.0923118	0.0894963	0.237052	0.0963909	0.10213	0.187886
VISam	0.212344	0.0819009	0.212922	0.141026	0.077775	0.110736	0.0701366	0.0633051	0.0941996	0.164688	0.138065	0.113566	0.211962	0.156397	0.0619152	0.135019	0.0951962	0.119001	0.110221	0.0900186	0.0310003	0.0228727	0	0.0229658	0.0150312	0	0	0.0377845	0.0604098	0.0607113	0.042345		VISam	0.200472	0.118872	0.19611	0.13948	0.109977	0.0632805	0.062849	0.052537	0.0792941	0.157681	0.134536	0.129555	0.238582	0.127348	0.0745108	0.147102
VISpm	0.212629	0.121479	0.230054	0.177542	0.0508059	0.133446	0.116654	0.131449	0.164822	0.212104	0.187627	0.125557	0.188955	0.186243	0.0532721	0.0854711	0.0455867	0.0721909	0.0698576	0	0.0492637	0.0764453	0.0229658	0	0.0158197	0	0	0.0748729	0.104149	0.0860663	0.0473787		VISpm	0.204882	0.159793	0.216942	0.183507	0.0807727	0.0901604	0.114197	0.113701	0.148915	0.210449	0.185482	0.156054	0.218002	0.158541	0.0677049	0.107361
RSPagl	0.200957	0.106834	0.215606	0.152255	0.104062	0.0985425	0.0750898	0.083479	0.114697	0.169546	0.139155	0.0921724	0.188865	0.158004	0.0902909	0.153054	0.103156	0.122464	0.132632	0.10493	0.059418	0.0490426	0.0150312	0.0158197	0	0	0	0.0640196	0.0734229	0.0742865	0.0739387		RSPagl	0.189743	0.135422	0.195485	0.151924	0.137396	0.065126	0.076144	0.0719811	0.0990912	0.16342	0.139551	0.11985	0.219337	0.129148	0.100242	0.165114
RSPd	0.20732	0.0998178	0.214228	0.157912	0.118295	0.112077	0.0709751	0.072041	0.103239	0.171411	0.139934	0.119619	0.225846	0.16787	0.0882398	0.169309	0.116167	0.150507	0.148589	0.140628	0.0480371	0.0367876	0	0	0	0	0	0.0674389	0.0702609	0.0828881	0.0730148		RSPd	0.202956	0.116884	0.193511	0.157379	0.143302	0.0825631	0.0723273	0.0620141	0.0840844	0.159347	0.138885	0.142126	0.256368	0.145463	0.0950784	0.169708
RSPv	0.19518	0.068716	0.171662	0.146315	0.126567	0.108413	0.0640848	0.0655078	0.0917988	0.153387	0.12526	0.116209	0.221049	0.157257	0.0832905	0.170036	0.113355	0.159506	0.153459	0.164481	0	0	0	0	0	0	0	0.066961	0.0642044	0.0887978	0.0706835		RSPv	0.190615	0.0714937	0.165108	0.147164	0.137696	0.088347	0.0718024	0.0570091	0.0737792	0.144777	0.128934	0.145853	0.257255	0.149076	0.0920297	0.15838
AUDp	0.192855	0.0950981	0.197485	0.107411	0.0686699	0.0577365	0.0351847	0.0467205	0.0780653	0.122324	0.0927486	0.0615401	0.192398	0.117839	0.0591342	0.125832	0.110194	0.101159	0.104245	0.0757899	0.0343701	0.0187918	0.0377845	0.0748729	0.0640196	0.0674389	0.066961	0	0.017475	0.0075715	0.0346729		AUDp	0.159331	0.129622	0.183865	0.107054	0.109619	0	0.039256	0.0599055	0.0883725	0.131811	0.107592	0.0883799	0.21467	0.0920124	0.080398	0.140608
AUDd	0.192166	0.0784123	0.169932	0.0847132	0.117636	0.0210548	0	0.0385792	0.0638249	0.0929062	0.0587395	0	0.185194	0.0978172	0.0965677	0.167745	0.148995	0.125788	0.15015	0.117652	0.0558795	0.0285962	0.0604098	0.104149	0.0734229	0.0702609	0.0642044	0.017475	0	0.0124014	0.0781326		AUDd	0.153306	0.108695	0.162245	0.077946	0.142632	0	0	0.0571805	0.0814437	0.104338	0.0787343	0.0464422	0.197604	0.0689989	0.102026	0.171829
AUDv	0.176381	0.0903934	0.155122	0.0863558	0.0822743	0.0302918	0.0258545	0.0561501	0.0797826	0.102579	0.072475	0	0.180114	0.098041	0.07111	0.13441	0.117814	0.109416	0.117234	0.0902685	0.0493239	0.0402468	0.0607113	0.0860663	0.0742865	0.0828881	0.0887978	0.0075715	0.0124014	0	0.0499356		AUDv	0.134678	0.110809	0.145645	0.083055	0.109956	0	0.0327718	0.0712387	0.093016	0.109067	0.0863805	0.0572655	0.192529	0.0700064	0.0816115	0.137504
AUDpo	0.197907	0.115793	0.218174	0.148897	0	0.127406	0.106069	0.106631	0.136593	0.190025	0.171877	0.135947	0.209482	0.161648	0	0.034736	0.031963	0	0.0208755	0	0.0138237	0.0584979	0.042345	0.0473787	0.0739387	0.0730148	0.0706835	0.0346729	0.0781326	0.0499356	0		AUDpo	0.185955	0.151548	0.204967	0.155507	0.0290359	0.0929932	0.102143	0.107251	0.138036	0.194904	0.176214	0.161742	0.233821	0.139574	0.0238438	0.0562699
awake-REM (intrahemispheric)																																	awake-REM (interhemispheric)
	FRP	ACAd	PL	Mos	Tea	SSs	SSp-bfd	SSp-tr	SSp-ll	SSp-ul	SSp-un	SSp-n	SSp-m	Mop	VISal	VISl	VISp	VISpl	VISli	VISpor	VISrl	VISa	VISam	VISpm	RSPagl	RSPd	RSPv	AUDp	AUDd	AUDv	AUDpo			FRP	ACAd	PL	Mos	Tea	SSs	SSp-bfd	SSp-tr	SSp-ll	SSp-ul	SSp-un	SSp-n	SSp-m	Mop	VISal	VISl
FRP	0	0	0	0	0.110805	0	0	0.108201	0.111736	0.0842966	0.0892271	0	0	0	0.117853	0.156875	0.161543	0	0.135636	0.125198	0.12177	0.116676	0.142055	0.16917	0.170478	0.139544	0	0	0	0	0		FRP	0	0	0.0813858	0	0.153517	0	0	0.107905	0.11522	0	0	0	0	0	0.134163	0.170859
ACAd	0	0	0	0	0	-0.14395	-0.10186	0	0	0	0	-0.163267	-0.09737	-0.0734001	0	0	0	0	0	0	0	-0.0651053	0	0	0	0	0	-0.116165	-0.125624	-0.128829	0		ACAd	0	0	0	0	0	-0.14751	-0.0913157	0	0	0	0	-0.11837	0	-0.0812104	0	0
PL	0	0	0	0	0	0	0	0	0	0	0	-0.156783	-0.136464	-0.0907037	0	0.119365	0.134996	0	0.091672	0	0	0	0	0.137343	0.144895	0.115001	0	0	0	0	0		PL	0	0	0.0332731	0	0.132718	-0.0979952	0	0	0	0	0	-0.104892	-0.128264	-0.0986952	0	0.157171
Mos	0	0	0	0	0	0	0	0	0.0610239	0	0	0	0	-0.0151707	0	0.121411	0.138179	0	0.0988654	0	0	0	0.0945324	0.156007	0.159899	0.142755	0.077598	0	0	0	0		Mos	0	-0.0489186	0	0	0.134546	0	0	0	0.0666618	0	0	0	0	-0.0201967	0.109598	0.155616
Tea	0.110805	0	0	0	0	0.120574	0	0	0	0.123689	0.117945	0.11459	0.132911	0	-0.0235313	-0.0207329	-0.0225449	0	-0.0180963	0	0	0	0	0	0	0	-0.116032	0	0	0	-0.018042		Tea	0.15845	0	0	0	-0.0438688	0.0998393	0	0	0	0.0990783	0.107529	0.157341	0.15305	0	0	-0.040085
SSs	0	-0.14395	0	0	0.120574	0	0.0207586	0	0	0	0	0	0	0	0.124437	0.148868	0.153757	0	0.14973	0	0.0968325	0.0760719	0.117668	0.179732	0.15093	0.102447	0	0.0473625	0	0	0.123745		SSs	0	-0.161367	0	0	0.14151	0	0	0	0	0	0	0	0	0	0.110914	0.150159
SSp-bfd	0	-0.10186	0	0	0	0.0207586	0	0	0	0.0366612	0.0324826	0	0.0752713	0	0	0	0	0	0	0	0.0511994	0	0	0.140799	0.110886	0	0	0	0	0	0		SSp-bfd	0.0947348	-0.102506	0	0	0	0	0	0	0	0	0	0.0520027	0.105254	0	0	0
SSp-tr	0.108201	0	0	0	0	0	0	0	0	0.0614759	0.0451097	0	0	0	0	0	0	0	0	0	0	0.013756	0.0568024	0.122165	0.0987706	0	0	0	0	0	0		SSp-tr	0.130712	0	0	0	0	0	0	0	0	0.0532848	0.0559456	0	0.0967563	0	0	0
SSp-ll	0.111736	0	0	0.0610239	0	0	0	0	0	0.0388488	0	0	0	0	0	0	0	0	0	0	0	0.0260038	0.0760782	0.14012	0.119991	0.0869073	0	0	0	0	0		SSp-ll	0.121653	0	0	0.0692239	0	0	0	0	0	0.0411192	0.041476	0	0	0	0	0
SSp-ul	0.0842966	0	0	0	0.123689	0	0.0366612	0.0614759	0.0388488	0	0	0	0	0	0.141614	0.15906	0.184057	0	0.148395	0	0.129095	0.0937719	0.143904	0.199167	0.179558	0.151581	0	0.0684217	0.0533687	0	0.126364		SSp-ul	0	0	0	0	0.170725	0	0.0374447	0.0737934	0.0607867	0	0	0	0	0	0.164736	0.183519
SSp-un	0.0892271	0	0	0	0.117945	0	0.0324826	0.0451097	0	0	0	0	0	0	0.136005	0.147195	0.176081	0	0.140348	0	0.120612	0.087757	0.139776	0.200539	0.169509	0.12499	0	0.0624177	0.0450479	0	0.127441		SSp-un	0	0	0	0	0.158593	0	0	0	0	0	0	0	0	0	0.150209	0.173581
SSp-n	0	-0.163267	-0.156783	0	0.11459	0	0	0	0	0	0	0	0	0	0.129984	0.140173	0.13578	0	0.146501	0	0.111537	0	0.102707	0.150625	0.120791	0.0926605	0	0	0	0	0.118383		SSp-n	0	-0.198281	-0.137692	0	0.159033	0	0	0	0	0	-0.0584742	-0.0607401	0	0	0.13846	0.154926
SSp-m	0	-0.09737	-0.136464	0	0.132911	0	0.0752713	0	0	0	0	0	0	0.0324707	0.150007	0.165777	0.147168	0	0.167165	0.0839132	0.145267	0.0964583	0.115481	0.139004	0.128558	0.123601	0	0.0591152	0.0636252	0	0.137111		SSp-m	0	-0.137635	-0.107843	0	0.183495	0	0	0	0	0	0	-0.0533891	-0.0445665	0	0.182584	0.182927
Mop	0	-0.0734001	-0.0907037	-0.0151707	0	0	0	0	0	0	0	0	0.0324707	0	0.0819092	0.114624	0.119105	0	0.101357	0	0.0709151	0	0.0809479	0.131422	0.12686	0.119434	0	0	0	0	0		Mop	0	-0.117445	-0.0833298	0	0.132407	0	0	0	0	0	0	0	0	0	0.111998	0.140902
VISal	0.117853	0	0	0	-0.0235313	0.124437	0	0	0	0.141614	0.136005	0.129984	0.150007	0.0819092	0	0	0	0	0	0	0	0	0	0	0	0	-0.102803	0	0.0597961	0	0		VISal	0.167393	0	0	0	-0.0347719	0.111485	0	0	0	0.128143	0.140071	0.189478	0.189494	0	0	0
VISl	0.156875	0	0.119365	0.121411	-0.0207329	0.148868	0	0	0	0.15906	0.147195	0.140173	0.165777	0.114624	0	0	0	0	-0.0122007	0	0	0	0	0	0	0	0	0	0	0	0		VISl	0.217493	0	0.0964151	0.12423	0	0.130617	0	0	0	0.133113	0.148572	0.194542	0.196353	0.0968124	0	0
VISp	0.161543	0	0.134996	0.138179	-0.0225449	0.153757	0	0	0	0.184057	0.176081	0.13578	0.147168	0.119105	0	0	0	0	-0.0203454	0	0	0	0	0	0	0	0	0	0.0929278	0	0		VISp	0.225479	0	0.116749	0.141734	0	0.128023	0	0	0	0.154219	0.168506	0.181918	0.168458	0.0991558	0	0
VISpl	0	0	0	0	0	0	0	0	0	0	0	0	0	0	0	0	0	0	0	0	0	0	0	0	0	0	0	0	0	0	0		VISpl	0.136218	0	0	0	0	0	0	0	0	0	0	0	0.0828897	0	0	0
VISli	0.135636	0	0.091672	0.0988654	-0.0180963	0.14973	0	0	0	0.148395	0.140348	0.146501	0.167165	0.101357	0	-0.0122007	-0.0203454	0	0	0	0	0	0	0	0	0	-0.102357	0	0	0	-0.0257605		VISli	0.19235	0	0.0730623	0.101752	-0.044124	0.12425	0	0	0	0.119861	0.132067	0.188932	0.19211	0.0851021	0	-0.0421692
VISpor	0.125198	0	0	0	0	0	0	0	0	0	0	0	0.0839132	0	0	0	0	0	0	0	0	0	0	0	0	0	0	0	0	0	0		VISpor	0.169393	0	0	0	0	0	0	0	0	0	0	0.0956436	0.111121	0	0	0
VISrl	0.12177	0	0	0	0	0.0968325	0.0511994	0	0	0.129095	0.120612	0.111537	0.145267	0.0709151	0	0	0	0	0	0	0	0	0	0	0	0	0	0	0	0	0		VISrl	0.163805	0	0	0	0	0.085562	0	0	0	0.1228	0.127502	0.167811	0.188759	0	0	0
VISa	0.116676	-0.0651053	0	0	0	0.0760719	0	0.013756	0.0260038	0.0937719	0.087757	0	0.0964583	0	0	0	0	0	0	0	0	0	0	0.0766012	0.056811	0	-0.0910942	0	0	0	0		VISa	0.142964	0	0	0	0	0	0	0	0	0.080637	0.0891418	0.0962863	0.126405	0	0	0
VISam	0.142055	0	0	0.0945324	0	0.117668	0	0.0568024	0.0760782	0.143904	0.139776	0.102707	0.115481	0.0809479	0	0	0	0	0	0	0	0	0	0	0	-0.035335	-0.110215	0	0	0	0		VISam	0.191806	0	0	0.0984145	0	0.088068	0	0	0	0.117975	0.130408	0.136597	0.133001	0	0	0
VISpm	0.16917	0	0.137343	0.156007	0	0.179732	0.140799	0.122165	0.14012	0.199167	0.200539	0.150625	0.139004	0.131422	0	0	0	0	0	0	0	0.0766012	0	0	0	-0.0394027	-0.0978483	0	0.121719	0	0		VISpm	0.236844	0	0.118555	0.160955	0	0.13735	0.120705	0	0	0.165667	0.179174	0.179084	0.14283	0.107735	0	0
RSPagl	0.170478	0	0.144895	0.159899	0	0.15093	0.110886	0.0987706	0.119991	0.179558	0.169509	0.120791	0.128558	0.12686	0	0	0	0	0	0	0	0.056811	0	0	0	-0.017177	-0.068456	0	0.0885954	0	0		RSPagl	0.234263	0	0.117553	0.162241	0	0.120329	0.098453	0.0789265	0.0849692	0.149494	0.160795	0.156521	0.142763	0.105495	0	0
RSPd	0.139544	0	0.115001	0.142755	0	0.102447	0	0	0.0869073	0.151581	0.12499	0.0926605	0.123601	0.119434	0	0	0	0	0	0	0	0	-0.035335	-0.0394027	-0.017177	0	-0.0269018	0	0	0	0		RSPd	0.196143	0	0.0833674	0.145937	0	0.0842062	0	0	0	0.122604	0.121448	0.125018	0.141177	0.104593	0	0
RSPv	0	0	0	0.077598	-0.116032	0	0	0	0	0	0	0	0	0	-0.102803	0	0	0	-0.102357	0	0	-0.0910942	-0.110215	-0.0978483	-0.068456	-0.0269018	0	-0.107454	0	0	-0.117082		RSPv	0.110602	0	0	0.08196	0	0	0	0	0	0	0	0	0	0	0	0
AUDp	0	-0.116165	0	0	0	0.0473625	0	0	0	0.0684217	0.0624177	0	0.0591152	0	0	0	0	0	0	0	0	0	0	0	0	0	-0.107454	0	0	0	0		AUDp	0.0980989	-0.0923249	0	0	0	0	0	0	0	0	0	0.0817573	0.0963343	0	0	0
AUDd	0	-0.125624	0	0	0	0	0	0	0	0.0533687	0.0450479	0	0.0636252	0	0.0597961	0	0.0929278	0	0	0	0	0	0	0.121719	0.0885954	0	0	0	0	0	0.0671147		AUDd	0.0870601	-0.114901	0	0	0	0	0	0	0	0.056193	0.0546065	0.0595061	0.102126	0	0	0
AUDv	0	-0.128829	0	0	0	0	0	0	0	0	0	0	0	0	0	0	0	0	0	0	0	0	0	0	0	0	0	0	0	0	0		AUDv	0.0802491	-0.114326	0	0	0	0	0	0	0	0	0	0	0	0	0	0
AUDpo	0	0	0	0	-0.018042	0.123745	0	0	0	0.126364	0.127441	0.118383	0.137111	0	0	0	0	0	-0.0257605	0	0	0	0	0	0	0	-0.117082	0	0.0671147	0	0		AUDpo	0.144738	0	0	0	0	0.102403	0	0	0	0.111395	0.128108	0.17368	0.167457	0	0	0
REM - NREM (intrahemispheric)																																	REM - NREM (interhemispheric)
	FRP	ACAd	PL	Mos	Tea	SSs	SSp-bfd	SSp-tr	SSp-ll	SSp-ul	SSp-un	SSp-n	SSp-m	Mop	VISal	VISl	VISp	VISpl	VISli	VISpor	VISrl	VISa	VISam	VISpm	RSPagl	RSPd	RSPv	AUDp	AUDd	AUDv	AUDpo			FRP	ACAd	PL	Mos	Tea	SSs	SSp-bfd	SSp-tr	SSp-ll	SSp-ul	SSp-un	SSp-n	SSp-m	Mop	VISal	VISl
FRP	0	0.107023	0	0	0.106458	0	0.0911844	0.0993429	0.0892409	0.0786595	0.0838228	0	0.112047	0.0765394	0.0972355	0	0	0	0.0954773	0	0.0916856	0.0892501	0	0	0	0	0.116559	0.111891	0.105427	0.0983163	0.100684		FRP	0	0.0933397	0	0	0	0.108669	0.113285	0.098639	0.0947061	0.0967613	0.101299	0.0850449	0.126352	0.0899162	0	0
ACAd	0.107023	0	0.0678034	0.0663973	0.225115	0.226307	0.188325	0.149231	0.122164	0.160831	0.185448	0.234842	0.277084	0.153815	0.194187	0.212657	0.160966	0.238164	0.215596	0.247016	0.165211	0.145955	0.117363	0.0954257	0.062869	0.0584601	0.0704797	0.211263	0.204037	0.219222	0.193322		ACAd	0.100111	0.0331137	0.097782	0.0618784	0.169282	0.213268	0.184478	0.131152	0.116653	0.16191	0.178844	0.218269	0.26653	0.154738	0.158081	0.16572
PL	0	0.0678034	0	0.0946481	0.183375	0.198313	0.183602	0.151216	0.136683	0.173566	0.181849	0.210358	0.24739	0.180743	0.180316	0.15159	0.12851	0.154039	0.164385	0.166847	0.169832	0.152637	0.126332	0.0927112	0	0.0992269	0.132426	0.187942	0.194145	0.17908	0.180652		PL	0	0.0528028	0.0239984	0.102801	0.127088	0.210388	0.1873	0.134466	0.137233	0.1733	0.177053	0.212873	0.250736	0.183179	0.145764	0.115591
Mos	0	0.0663973	0.0946481	0	0.130415	0.0728087	0.0666857	0.0686373	0.0490171	0.0444968	0	0	0.121141	0.034795	0.100423	0.129326	0.0875504	0.16007	0.133875	0.14938	0.0715637	0.0685514	0	0	0	0	0.0687171	0.100788	0.0908718	0.0968357	0.0992579		Mos	0	0.0899692	0.0941159	0.0125739	0.0880395	0.0639658	0.0743243	0.0668421	0.0527497	0.0550636	0	0	0.122582	0.0424333	0	0.0871812
Tea	0.106458	0.225115	0.183375	0.130415	0	0	0	0.132607	0.142437	0.107552	0	0	0.084233	0.134982	0.0204515	0.0250163	0.0287734	0	0.0172179	0	0.0464119	0.116132	0.114635	0.0702908	0.133612	0.175543	0.242599	0.059031	0	0.0552612	0.0213974		Tea	0	0.228771	0.180583	0.130887	0.0418264	0	0.105174	0.15639	0.166604	0.130895	0.10397	0	0.0865651	0.126229	0	0.0550081
SSs	0	0.226307	0.198313	0.0728087	0	0	0	0	0.0567061	0	0	0	0.10015	0.0522385	0	0	0	0.0915763	0	0	0	0	0	0	0	0	0.11882	0	0	0	0		SSs	0	0.247481	0.191051	0.0711729	0	0	0	0	0	0	0	0	0.0763703	0	0	0
SSp-bfd	0.0911844	0.188325	0.183602	0.0666857	0	0	0	0	0.0436887	0.0256042	0	0	0.109551	0.0671082	0	0.125256	0	0.152809	0.111696	0.127299	0	0	0	0	0	0	0.104576	0	0	0	0		SSp-bfd	0	0.213105	0.177295	0	0.106114	0	0	0	0.0545997	0	0	0	0.0871547	0.0513774	0.0725153	0.122779
SSp-tr	0.0993429	0.149231	0.151216	0.0686373	0.132607	0	0	0	0.0128023	0	0	0	0.149842	0.0910174	0.103945	0.176942	0.115665	0.17581	0.166077	0.165387	0.0561058	0	0	0	0	0	0.108907	0	0	0	0		SSp-tr	0	0.163658	0.143366	0.0617199	0.159204	0	0.0301535	0.0195755	0.0314936	0	0	0	0.14108	0.0781545	0.110915	0.168658
SSp-ll	0.0892409	0.122164	0.136683	0.0490171	0.142437	0.0567061	0.0436887	0.0128023	0	0	0.0266496	0.0695065	0.172385	0.0724181	0.113407	0.185715	0.122513	0.194606	0.174052	0.174629	0.0642656	0.0184951	0	0	0	0	0.0858169	0.05698	0.0488611	0.0722623	0.0890623		SSp-ll	0	0.143577	0.130411	0	0.159818	0	0.0439548	0.0271236	0.0224257	0	0	0	0.163736	0.0648442	0.115862	0.171795
SSp-ul	0.0786595	0.160831	0.173566	0.0444968	0.107552	0	0.0256042	0	0	0	0.00934328	0	0.12307	0.0363838	0.0745961	0.122548	0	0.161713	0.11694	0.13474	0	0	0	0	0	0	0.0978286	0.0539026	0.0395375	0.0637036	0		SSp-ul	0	0.187042	0.168144	0.0499757	0.090566	0.0363467	0.043638	0	0	0	0.0330707	0	0.10883	0.0396877	0	0.0965841
SSp-un	0.0838228	0.185448	0.181849	0	0	0	0	0	0.0266496	0.00934328	0	0	0.13451	0.0486289	0	0.11591	0	0.15195	0.106488	0.128359	0	0	0	0	0	0	0.108587	0	0	0	0		SSp-un	0	0.207789	0.174962	0	0	0	0	0	0	0	0	0	0.119724	0	0	0
SSp-n	0	0.234842	0.210358	0	0	0	0	0	0.0695065	0	0	0	0.0672528	0	0	0	0	0.084313	0	0.0712111	0	0	0	0	0	0	0.127021	0	0	0	0		SSp-n	0	0.252646	0.194477	0	0	0	0	0	0.0710006	0	0	0	0.0617949	0	0	0
SSp-m	0.112047	0.277084	0.24739	0.121141	0.084233	0.10015	0.109551	0.149842	0.172385	0.12307	0.13451	0.0672528	0	0.0524191	0.0628355	0	0	0.075701	0	0.0849544	0	0.119508	0.0964812	0	0	0.102245	0.179077	0.133283	0.121569	0.14811	0.0723706		SSp-m	0.124349	0.291043	0.238319	0.132277	0	0.133399	0.144433	0.156206	0.164906	0.155248	0.18386	0.126734	0.0404563	0.0818987	0	0
Mop	0.0765394	0.153815	0.180743	0.034795	0.134982	0.0522385	0.0671082	0.0910174	0.0724181	0.0363838	0.0486289	0	0.0524191	0	0.102039	0.129886	0.10338	0.157347	0.132163	0.147274	0.075571	0.0911418	0.0754489	0	0	0	0.108201	0.112305	0.0949991	0.10882	0.102991		Mop	0	0.183561	0.172585	0.0477001	0.0877793	0.0508531	0.0825737	0.0956818	0.0783961	0.0540941	0.0670385	0	0.0588205	0.0184327	0	0.0905688
VISal	0.0972355	0.194187	0.180316	0.100423	0.0204515	0	0	0.103945	0.113407	0.0745961	0	0	0.0628355	0.102039	0	0.0336105	0	0	0.0294944	0	0	0.0867415	0.0753963	0	0.0808488	0.116586	0.186093	0.0438155	0	0.0459691	0.0140976		VISal	0	0.211336	0.183064	0.104474	0.0425695	0	0	0.121365	0.132854	0.0916653	0	0	0	0.089132	0	0.053645
VISl	0	0.212657	0.15159	0.129326	0.0250163	0	0.125256	0.176942	0.185715	0.122548	0.11591	0	0	0.129886	0.0336105	0	0.0253567	0	0.0105854	0	0.0771516	0.164908	0.159953	0.10431	0.173562	0.209214	0.250543	0.104198	0.094594	0.0883714	0.062549		VISl	0	0.212201	0.166207	0.135419	0.034054	0	0.136866	0.194931	0.210484	0.152674	0.120731	0	0	0.125921	0	0.0369007
VISp	0	0.160966	0.12851	0.0875504	0.0287734	0	0	0.115665	0.122513	0	0	0	0	0.10338	0	0.0253567	0	0	0.0320339	0	0	0.100838	0.0959603	0.0518622	0.110018	0.144258	0.189109	0.0698876	0	0.0630199	0.0444453		VISp	0	0.168245	0.139063	0.0938249	0.0553262	0	0	0.129474	0.147228	0.107378	0	0	0	0.096632	0	0.0600901
VISpl	0	0.238164	0.154039	0.16007	0	0.0915763	0.152809	0.17581	0.194606	0.161713	0.15195	0.084313	0.075701	0.157347	0	0	0	0	0	0	0.10568	0.153414	0.13988	0.0918488	0.127782	0.171777	0.215446	0.129009	0.117299	0.120373	0.086302		VISpl	0	0.230135	0.17542	0.163978	0	0.108411	0.162481	0.194236	0.213312	0.190836	0.174871	0.0937362	0	0.156307	0	0
VISli	0.0954773	0.215596	0.164385	0.133875	0.0172179	0	0.111696	0.166077	0.174052	0.11694	0.106488	0	0	0.132163	0.0294944	0.0105854	0.0320339	0	0	0	0.0690685	0.15395	0.151769	0.102071	0.172075	0.210074	0.255817	0.0842678	0.0793895	0.0709571	0.046636		VISli	0	0.217088	0.173926	0.137458	0.0366302	0	0.124889	0.18873	0.202001	0.14656	0.11439	0	0	0.126089	0	0.0471019
VISpor	0	0.247016	0.166847	0.14938	0	0	0.127299	0.165387	0.174629	0.13474	0.128359	0.0712111	0.0849544	0.147274	0	0	0	0	0	0	0.0785095	0.150592	0.152751	0.0980019	0.155431	0.200231	0.259844	0.1001	0.0978712	0.0882551	0.0560922		VISpor	0	0.236029	0.180778	0.150954	0	0.0863177	0.144279	0.192168	0.202147	0.167149	0.15072	0.0853558	0.0874662	0.147698	0	0
VISrl	0.0916856	0.165211	0.169832	0.0715637	0.0464119	0	0	0.0561058	0.0642656	0	0	0	0	0.075571	0	0.0771516	0	0.10568	0.0690685	0.0785095	0	0.0387961	0	0	0	0	0.124227	0	0	0	0		VISrl	0	0.188735	0.169258	0.0728102	0.0806219	0	0	0.0697893	0.0810151	0	0	0	0	0	0.0522029	0.0955677
VISa	0.0892501	0.145955	0.152637	0.0685514	0.116132	0	0	0	0.0184951	0	0	0	0.119508	0.0911418	0.0867415	0.164908	0.100838	0.153414	0.15395	0.150592	0.0387961	0	0	0	0	0	0.118528	0	0	0	0.0610981		VISa	0	0.161814	0.150276	0.0595055	0.148101	0	0	0.0192053	0.0338984	0	0	0	0.110648	0.0728779	0.0980085	0.159019
VISam	0	0.117363	0.126332	0	0.114635	0	0	0	0	0	0	0	0.0964812	0.0754489	0.0753963	0.159953	0.0959603	0.13988	0.151769	0.152751	0	0	0	0	0	0.0441109	0.113888	0	0	0	0.0617405		VISam	0	0.136893	0.130978	0	0.141372	0	0	0	0	0	0	0	0.105581	0.0650876	0.0800973	0.157685
VISpm	0	0.0954257	0.0927112	0	0.0702908	0	0	0	0	0	0	0	0	0	0	0.10431	0.0518622	0.0918488	0.102071	0.0980019	0	0	0	0	0.0249042	0.0605552	0.117531	0	0	0	0		VISpm	0	0.111983	0.0983878	0	0.107714	0	0	0	0	0	0	0	0	0	0	0.126626
RSPagl	0	0.062869	0	0	0.133612	0	0	0	0	0	0	0	0	0	0.0808488	0.173562	0.110018	0.127782	0.172075	0.155431	0	0	0	0.0249042	0	0.0208338	0.0744606	0	0	0	0.0752075		RSPagl	0	0.08436	0	0	0.154517	0	0	0	0	0	0	0	0	0	0	0.173119
RSPd	0	0.0584601	0.0992269	0	0.175543	0	0	0	0	0	0	0	0.102245	0	0.116586	0.209214	0.144258	0.171777	0.210074	0.200231	0	0	0.0441109	0.0605552	0.0208338	0	0.0329228	0.0752019	0	0.0756479	0.114697		RSPd	0	0.0926315	0.110143	0	0.172619	0	0	0	0	0	0	0	0.115191	0	0.093903	0.184635
RSPv	0.116559	0.0704797	0.132426	0.0687171	0.242599	0.11882	0.104576	0.108907	0.0858169	0.0978286	0.108587	0.127021	0.179077	0.108201	0.186093	0.250543	0.189109	0.215446	0.255817	0.259844	0.124227	0.118528	0.113888	0.117531	0.0744606	0.0329228	0	0.174415	0.144259	0.178802	0.187766		RSPv	0	0.113874	0.154603	0.0652041	0.207094	0.112934	0.117314	0.103715	0.0897953	0.114132	0.114986	0.126828	0.191776	0.109845	0.150558	0.209943
AUDp	0.111891	0.211263	0.187942	0.100788	0.059031	0	0	0	0.05698	0.0539026	0	0	0.133283	0.112305	0.0438155	0.104198	0.0698876	0.129009	0.0842678	0.1001	0	0	0	0	0	0.0752019	0.174415	0	0	0	0		AUDp	0	0.221947	0.180906	0.0949422	0.0883262	0	0	0.0628999	0.0777591	0.0716205	0	0	0.118336	0.100755	0.0579607	0.103101
AUDd	0.105427	0.204037	0.194145	0.0908718	0	0	0	0	0.0488611	0.0395375	0	0	0.121569	0.0949991	0	0.094594	0	0.117299	0.0793895	0.0978712	0	0	0	0	0	0	0.144259	0	0	0	0		AUDd	0	0.223597	0.187849	0.0882954	0.0801104	0	0	0	0.0607339	0.0481448	0	0	0.0954778	0.0831788	0	0.0916981
AUDv	0.0983163	0.219222	0.17908	0.0968357	0.0552612	0	0	0	0.0722623	0.0637036	0	0	0.14811	0.10882	0.0459691	0.0883714	0.0630199	0.120373	0.0709571	0.0882551	0	0	0	0	0	0.0756479	0.178802	0	0	0	0		AUDv	0	0.225135	0.169909	0.0888452	0.0747927	0	0	0.0740795	0.0861601	0.0756555	0	0	0.129195	0.0935371	0	0.0849252
AUDpo	0.100684	0.193322	0.180652	0.0992579	0.0213974	0	0	0	0.0890623	0	0	0	0.0723706	0.102991	0.0140976	0.062549	0.0444453	0.086302	0.046636	0.0560922	0	0.0610981	0.0617405	0	0.0752075	0.114697	0.187766	0	0	0	0		AUDpo	0	0.206728	0.177743	0.0994964	0.0631018	0	0	0.0982652	0.11403	0.0835088	0	0	0	0.0900891	0	0.0816849
[truncated: 5,000 more columns]

## Sheet: Figure 6
A
x_scatter	0.30189	0.7907	0.84211	0.94118	0.78947	0.52222	0.41008	0.36678	0.34476	0.55914	0.39597	0.28324	0.69892	0.63333	0.63095	0.69388	0.7381	0.69149	0.75	0.56725	0.76923	0.6	0.82353	0.57895	0.81818	1	0.68571	1	0.7	0.84375	0.8
y_scatter	0.94081	0.82685	0.83429	0.84439	0.80494	0.78992	0.92191	0.95881	0.92159	0.96043	0.96449	0.95486	0.86222	0.92157	0.83611	0.76114	0.93817	0.87754	0.85065	0.80881	0.83596	0.93382	0.86912	0.93881	0.87521	0.85852	0.89635	0.58702	0.92508	0.77075	0.88605
x_plot	0	0.020408	0.040816	0.061224	0.081633	0.10204	0.12245	0.14286	0.16327	0.18367	0.20408	0.22449	0.2449	0.26531	0.28571	0.30612	0.32653	0.34694	0.36735	0.38776	0.40816	0.42857	0.44898	0.46939	0.4898	0.5102	0.53061	0.55102	0.57143	0.59184	0.61224	0.63265	0.65306	0.67347	0.69388	0.71429	0.73469	0.7551	0.77551	0.79592	0.81633	0.83673	0.85714	0.87755	0.89796	0.91837	0.93878	0.95918	0.97959
y_plot	1.0332	1.0282	1.0231	1.0181	1.0131	1.008	1.003	0.99797	0.99294	0.98791	0.98288	0.97784	0.97281	0.96778	0.96274	0.95771	0.95268	0.94764	0.94261	0.93758	0.93254	0.92751	0.92248	0.91745	0.91241	0.90738	0.90235	0.89731	0.89228	0.88725	0.88221	0.87718	0.87215	0.86711	0.86208	0.85705	0.85202	0.84698	0.84195	0.83692	0.83188	0.82685	0.82182	0.81678	0.81175	0.80672	0.80168	0.79665	0.79162
B
x_scatter	0.8959	0.26476	0.63531	0.20352	0.24968	0.3535	1.6831	1.8729	0.32392	0.16268	0.33993	0.64662	0.50999	0.38642	1.0914	0.30861	0.19164	0.23148	0.044245	0.71327	0.26022	0.11303	0.079923	0.14647	0.26691	0.074538	0.31777	0.11213	0.091517	0.38242	0.049966
y_scatter	0.94081	0.82685	0.83429	0.84439	0.80494	0.78992	0.92191	0.95881	0.92159	0.96043	0.96449	0.95486	0.86222	0.92157	0.83611	0.76114	0.93817	0.87754	0.85065	0.80881	0.83596	0.93382	0.86912	0.93881	0.87521	0.85852	0.89635	0.58702	0.92508	0.77075	0.88605
x_plot	0	0.020408	0.040816	0.061224	0.081633	0.10204	0.12245	0.14286	0.16327	0.18367	0.20408	0.22449	0.2449	0.26531	0.28571	0.30612	0.32653	0.34694	0.36735	0.38776	0.40816	0.42857	0.44898	0.46939	0.4898	0.5102	0.53061	0.55102	0.57143	0.59184	0.61224	0.63265	0.65306	0.67347	0.69388	0.71429	0.73469	0.7551	0.77551	0.79592	0.81633	0.83673	0.85714	0.87755	0.89796	0.91837	0.93878	0.95918	0.97959
y_plot	0.85319	0.85399	0.85478	0.85558	0.85638	0.85717	0.85797	0.85876	0.85956	0.86036	0.86115	0.86195	0.86274	0.86354	0.86434	0.86513	0.86593	0.86673	0.86752	0.86832	0.86911	0.86991	0.87071	0.8715	0.8723	0.87309	0.87389	0.87469	0.87548	0.87628	0.87707	0.87787	0.87867	0.87946	0.88026	0.88106	0.88185	0.88265	0.88344	0.88424	0.88504	0.88583	0.88663	0.88742	0.88822	0.88902	0.88981	0.89061	0.89141
C
All Connections	FC strength	0.742715	0.777773	0.655526	0.704817	0.694746	0.755704	0.759372	0.721665	0.66475	0.647878	0.745975	0.709822	0.705864	0.711849	0.634775	0.716717	0.72899	0.746139	0.703769	0.770054	0.79379	0.690374	0.728327	0.703246	0.746587	0.767252	0.758765	0.715575	0.695836	0.772431	0.743743	0.747881	0.735171	0.651318	0.740502	0.760546	0.755318	0.739645	0.880698	0.88771	0.851656	0.856611	0.842359	0.825313	0.857935	0.883308	0.875263	0.859963
	type	intra-hete	intra-hete	intra-hete	intra-hete	intra-hete	intra-hete	intra-hete	intra-hete	intra-hete	intra-hete	intra-hete	intra-hete	intra-hete	intra-hete	intra-hete	intra-hete	intra-hete	intra-hete	intra-hete	inter-hete	inter-hete	inter-hete	inter-hete	inter-hete	inter-hete	inter-hete	inter-hete	inter-hete	inter-hete	inter-hete	inter-hete	inter-hete	inter-hete	inter-hete	inter-hete	inter-hete	inter-hete	inter-hete	homo	homo	homo	homo	homo	homo	homo	homo	homo	homo
Paired Connections	FC strength	0.816073	0.841683	0.74451	0.784689	0.774984	0.814682	0.814636	0.795084	0.755845	0.731119	0.811837	0.782768	0.786279	0.78774	0.708227	0.784301	0.798544	0.801543	0.774748	0.770054	0.79379	0.690374	0.728327	0.703246	0.746587	0.767252	0.758765	0.715575	0.695836	0.772431	0.743743	0.747881	0.735171	0.651318	0.740502	0.760546	0.755318	0.739645
	type	intra-hete	intra-hete	intra-hete	intra-hete	intra-hete	intra-hete	intra-hete	intra-hete	intra-hete	intra-hete	intra-hete	intra-hete	intra-hete	intra-hete	intra-hete	intra-hete	intra-hete	intra-hete	intra-hete	inter-hete	inter-hete	inter-hete	inter-hete	inter-hete	inter-hete	inter-hete	inter-hete	inter-hete	inter-hete	inter-hete	inter-hete	inter-hete	inter-hete	inter-hete	inter-hete	inter-hete	inter-hete	inter-hete
D
All connections	condition varibility	0.0205079	0.0201008	0.0202196	0.0200289	0.0203134	0.0200076	0.0198586	0.0201857	0.0204669	0.0196113	0.0198809	0.0204303	0.0203579	0.0205844	0.0204888	0.020498	0.0200057	0.0194734	0.0198303	0.0197456	0.0199609	0.0203752	0.0202959	0.0192482	0.0197328	0.0202623	0.0197365	0.0201148	0.0199323	0.0196919	0.0201902	0.0199812	0.0204476	0.020382	0.0196882	0.0201364	0.0201123	0.0203071	0.0199758	0.0201682	0.0196213	0.0202377	0.0200894	0.0201498	0.0201387	0.0205358	0.0200485	0.0200689
	type	intra-hete	intra-hete	intra-hete	intra-hete	intra-hete	intra-hete	intra-hete	intra-hete	intra-hete	intra-hete	intra-hete	intra-hete	intra-hete	intra-hete	intra-hete	intra-hete	intra-hete	intra-hete	intra-hete	intra-hete	intra-hete	intra-hete	intra-hete	intra-hete	intra-hete	intra-hete	intra-hete	intra-hete	intra-hete	intra-hete	intra-hete	intra-hete	intra-hete	intra-hete	intra-hete	intra-hete	intra-hete	intra-hete	intra-hete	intra-hete	intra-hete	intra-hete	intra-hete	intra-hete	intra-hete	intra-hete	intra-hete	intra-hete
Paired Connections	condition varibility	0.023871	0.0235747	0.0233322	0.024465	0.024094	0.0235888	0.0236608	0.0243301	0.0230124	0.0236931	0.0236601	0.0240625	0.0237405	0.0229313	0.0236215	0.0233446	0.0239495	0.023204	0.0240342	0.0235836	0.0233369	0.0233294	0.0240677	0.0236275	0.0231654	0.0234774	0.0237875	0.0235411	0.0235067	0.0225193	0.0235262	0.0238973	0.0237805	0.0234682	0.0243343	0.0233949	0.0236971	0.023481	0.023834	0.0233512	0.0232337	0.0229467	0.0241239	0.0232368	0.0232766	0.0236058	0.0239116	0.0233568
	type	intra-hete	intra-hete	intra-hete	intra-hete	intra-hete	intra-hete	intra-hete	intra-hete	intra-hete	intra-hete	intra-hete	intra-hete	intra-hete	intra-hete	intra-hete	intra-hete	intra-hete	intra-hete	intra-hete	intra-hete	intra-hete	intra-hete	intra-hete	intra-hete	intra-hete	intra-hete	intra-hete	intra-hete	intra-hete	intra-hete	intra-hete	intra-hete	intra-hete	intra-hete	intra-hete	intra-hete	intra-hete	intra-hete	intra-hete	intra-hete	intra-hete	intra-hete	intra-hete	intra-hete	intra-hete	intra-hete	intra-hete	intra-hete
E
Region	FRP	ACAd	PL	Mos	TEa	SSs	SSp-bfd	SSp-tr	SSp-ll	SSp-ul	SSp-un	SSp-n	SSp-m	Mop	VISal	VISl	VISp	VISpl	VISli	VISpor	VISrl	VISa	VISam	VISpm	RSPagl	RSPd	RSPv	AUDd	AUDp	AUDpo	AUDv
id	1	2	3	4	5	6	7	8	9	10	11	12	13	14	15	16	17	18	19	20	21	22	23	24	25	26	27	28	29	30	31
only intra	source region	1	1	1	1	1	1	1	1	1	2	2	2	2	2	2	2	2	2	2	2	2	3	3	3	3	3	3	3	3	3	3	3	3	3	3	3	4	4	4	4	4	4	4	4	4	4	4	4
	target region	4	6	9	11	17	22	23	25	26	7	10	11	15	16	17	20	21	22	23	24	28	4	6	7	8	9	10	11	17	21	22	23	24	25	26	27	2	3	7	8	9	11	12	18	21	22	23	24
intra-hete>inter-hete	sourece region	1	1	1	1	1	1	2	2	2	2	2	2	2	2	2	2	3	3	3	3	3	3	4	4	4	4	4	4	4	4	4	4	4	4	5	5	5	5	5	5	5	5	5	5	6	6	6	6
	target region	2	3	5	12	13	14	1	5	6	8	9	13	14	25	26	27	1	2	5	12	13	14	5	6	13	15	16	17	19	20	28	29	30	31	6	9	11	12	13	14	28	29	30	31	5	7	8	9
intra-hete<inter-hete	source region	2	2	2	4	5	6	7	7	7	7	8	10	11	13	14	14	15	15	16	16	17	18	18	18	19	19	20	20	20	21	22	22	23	23	23	24	24	25	25	26	27	27	27	28	29	30
	target region	3	4	12	14	4	4	4	24	27	31	27	4	4	2	2	27	24	26	24	26	26	23	24	25	24	26	23	24	25	24	4	27	4	26	27	26	27	2	27	2	2	23	24	24	24	24
F
Region	FRP	ACAd	PL	Mos	TEa	SSs	SSp-bfd	SSp-tr	SSp-ll	SSp-ul	SSp-un	SSp-n	SSp-m	Mop	VISal	VISl	VISp	VISpl	VISli	VISpor	VISrl	VISa	VISam	VISpm	RSPagl	RSPd	RSPv	AUDd	AUDp	AUDpo	AUDv
id	1	2	3	4	5	6	7	8	9	10	11	12	13	14	15	16	17	18	19	20	21	22	23	24	25	26	27	28	29	30	31
only intra	source region	1	1	1	1	1	1	1	1	1	2	2	2	2	2	2	2	2	2	2	2	2	3	3	3	3	3	3	3	3	3	3	3	3	3	3	3	4	4	4	4	4	4	4	4	4	4	4	4
	target region	4	6	9	11	17	22	23	25	26	7	10	11	15	16	17	20	21	22	23	24	28	4	6	7	8	9	10	11	17	21	22	23	24	25	26	27	2	3	7	8	9	11	12	18	21	22	23	24
intra-hete>inter-hete	sourece region	1	1	1	1	2	2	2	3	3	3	3	4	4	4	4	4	4	5	5	6	6	6	6	6	6	6	6	6	6	6	7	7	7	7	7	7	7	8	8	8	8	8	8	9	9	9	9	10
	target region	3	5	13	14	3	4	27	1	5	12	14	14	15	16	17	19	20	6	9	4	5	7	8	9	10	15	28	29	30	31	4	8	9	26	27	28	31	6	7	12	14	25	27	6	7	8	14	4
intra-hete<inter-hete	source region	1	1	2	2	2	2	2	2	2	2	2	2	3	3	4	4	4	4	4	4	4	5	5	5	5	5	5	5	5	5	6	6	6	6	6	6	7	7	7	7	7	7	7	7	7	7	8	8
	target region	2	12	1	5	6	8	9	12	13	14	25	26	2	13	5	6	13	28	29	30	31	4	11	12	13	14	28	29	30	31	11	13	14	17	21	22	5	6	10	13	14	17	22	23	24	25	5	9
G	interhemispheric targets
	FRP	ACAd	PL	Mos	TEa	SSs	SSp-bfd	SSp-tr	SSp-ll	SSp-ul	SSp-un	SSp-n	SSp-m	Mop	VISal	VISl	VISp	VISpl	VISli	VISpor	VISrl	VISa	VISam	VISpm	RSPagl	RSPd	RSPv	AUDd	AUDp	AUDpo	AUDv
FRP	0.789916	0.714837	0.778879	0	0.535379	0	0	0	0	0	0	0.521891	0.713412	0.79866	0	0	0	0	0	0	0	0	0	0	0	0	0	0	0	0	0
ACAd	0.675284	0.940809	0.893333	0.470486	0.466662	0.513413	0	0.67142	0.644875	0	0	0.405126	0.670217	0.831501	0	0	0	0	0	0	0	0	0	0	0.57183	0.617438	0.682799	0	0	0	0
PL	0.741263	0.820961	0.921593	0	0.461451	0	0	0	0	0	0	0.406725	0.650683	0.800259	0	0	0	0	0	0	0	0	0	0	0	0	0	0	0	0	0
Mos	0	0	0	0.835957	0.527353	0.618219	0	0	0	0	0	0	0.530494	0.566344	0.85589	0.869714	0.848866	0	0.860687	0.73002	0	0	0	0	0	0	0	0.651735	0.715343	0.823883	0.672784
TEa	0	0	0	0.563484	0.808809	0.789622	0	0	0.720955	0	0.734316	0.520471	0.70817	0.681192	0	0	0	0	0	0	0	0	0	0	0	0	0	0.755073	0.709784	0.611116	0.745967
SSs	0	0	0	0.664659	0.755163	0.862222	0.841436	0.837273	0.788225	0.825227	0.650636	0	0.702617	0.71698	0.726151	0	0.655299	0	0	0	0.811933	0.836878	0	0	0	0	0	0.824995	0.816235	0.735684	0.800821
SSp-bfd	0	0	0	0.676282	0.642921	0.7881	0.938174	0.904627	0.775903	0.787592	0	0	0.693268	0.757121	0	0	0.70426	0	0	0	0	0.919983	0.868124	0.756504	0.838883	0.826389	0.755813	0.755074	0	0	0.759724
SSp-tr	0	0	0	0	0.647346	0.789696	0.904248	0.921575	0.81955	0.816935	0	0.39004	0.736896	0.784413	0	0	0	0	0	0	0	0	0	0	0.770808	0	0.725729	0	0	0	0
SSp-ll	0	0	0	0	0.696481	0.773032	0.80001	0.85331	0.877537	0.850877	0.684323	0.552767	0.812169	0.802726	0	0	0	0	0	0	0	0	0	0	0	0	0	0	0	0	0
SSp-ul	0	0	0	0.593177	0.707296	0.793916	0.814401	0.846748	0.847562	0.850651	0.667151	0.497578	0.746722	0.748582	0	0	0	0	0	0	0	0	0	0	0	0	0	0	0	0	0
SSp-un	0	0	0	0.475727	0.743545	0.71115	0	0	0.743679	0	0.761141	0.594012	0.719345	0.656564	0	0	0	0	0	0	0	0	0	0	0	0	0	0	0	0	0
SSp-n	0	0	0	0	0.533521	0	0	0	0.613125	0	0.649933	0.836107	0.71622	0.591506	0	0	0	0	0	0	0	0	0	0	0	0	0	0	0	0	0
SSp-m	0.649501	0.724676	0	0	0.727654	0	0	0.742319	0.823158	0	0.745796	0.706048	0.921914	0.886075	0	0	0	0	0	0	0	0	0	0	0	0	0	0	0	0	0
Mop	0.73306	0.875598	0.790617	0	0.687776	0.700981	0	0.788877	0.808062	0	0.653405	0.577475	0.877529	0.958814	0	0	0	0	0	0	0	0	0	0	0	0.722928	0.753684	0	0	0	0
VISal	0	0	0	0.808874	0.581294	0.701332	0	0	0	0	0	0	0	0	0.869124	0.816501	0.826435	0	0.807759	0.66511	0.859683	0.759429	0.771915	0.773702	0.742342	0.703213	0	0.713052	0.755805	0.829619	0.707468
VISl	0	0	0	0.816143	0	0	0	0	0	0	0	0	0	0	0.835415	0.875207	0.866056	0.566436	0.851857	0.714643	0.775424	0	0.730302	0.782802	0.737678	0.685791	0	0.605141	0.672432	0.78777	0
VISp	0	0	0	0	0	0	0	0	0	0	0	0	0	0	0	0.848606	0.896351	0.562698	0	0.710041	0	0	0	0.891589	0.864669	0.806382	0	0	0	0	0
VISpl	0	0	0	0.635237	0	0	0	0	0	0	0	0	0	0	0.608981	0.683496	0.6867	0.587019	0.659116	0.676128	0	0	0.553167	0.598654	0.576401	0.535146	0	0	0	0	0
VISli	0	0	0	0.819998	0.478491	0.573708	0	0	0	0	0	0	0	0	0.842261	0.879137	0.856963	0.561182	0.858517	0.713466	0.774415	0.670172	0.715266	0.767853	0.715163	0.66403	0	0.605344	0.672358	0.793922	0.629121
VISpor	0	0	0	0.774273	0	0	0	0	0	0	0	0	0	0	0.754451	0.82608	0.804125	0.638666	0.809087	0.770753	0	0	0.656106	0.708454	0.664602	0.616142	0	0.560365	0.624492	0.726857	0.605985
VISrl	0	0	0	0.786056	0.627957	0.777976	0	0	0	0	0	0	0	0	0.848098	0.758202	0.805988	0	0	0.633508	0.88605	0.859543	0.857329	0.819362	0.814648	0.774587	0	0.77726	0.815905	0.838952	0
VISa	0	0	0	0.721064	0.626856	0.777149	0.907866	0.847591	0.71704	0	0	0	0.643059	0.710678	0	0	0.757411	0	0	0	0.828841	0.933821	0.919689	0.836693	0.885073	0.849653	0.749823	0	0	0	0
VISam	0	0	0	0.735134	0	0.714879	0.834855	0.761266	0	0	0	0	0	0.654601	0	0.720969	0.804953	0	0	0	0.811111	0.891811	0.938806	0.903479	0.937885	0.902361	0.780555	0	0	0	0
VISpm	0	0	0	0	0	0	0	0	0	0	0	0	0	0	0	0.744269	0.827208	0	0	0	0	0.792728	0.881562	0.925077	0.924242	0.85732	0.713122	0	0	0	0
RSPagl	0	0.633374	0	0	0.545111	0	0.802875	0.74063	0	0	0	0	0.59745	0.674502	0	0.724462	0.816568	0	0	0	0	0.853578	0.913997	0.908104	0.960433	0.947333	0.839924	0	0	0	0
RSPd	0	0.731259	0	0	0	0	0.780664	0.752071	0	0	0	0	0.655176	0.737406	0	0	0.759663	0	0	0	0	0.818651	0.866484	0.83023	0.912216	0.964492	0.926573	0	0	0	0
RSPv	0	0.783126	0	0	0	0	0.708967	0.70235	0	0	0	0	0.652177	0.744711	0	0	0.682413	0	0	0	0	0.734798	0.77537	0.730107	0.818738	0.902351	0.954863	0	0	0	0
AUDd	0	0	0	0.698046	0.745036	0.823403	0.757539	0	0	0	0	0	0	0	0.766613	0.648361	0.677863	0	0	0.575838	0.815976	0.778751	0.740596	0.679885	0	0	0	0.826851	0.808183	0.762424	0.79133
AUDp	0	0	0	0.751936	0.727102	0.801313	0	0	0	0	0	0	0	0	0.809609	0.705392	0.724241	0	0	0.630826	0	0.793097	0.767116	0.715305	0	0	0	0.834245	0.834289	0.812349	0.803994
AUDpo	0	0	0	0.817897	0.586855	0.693293	0	0	0	0	0	0	0	0	0.873833	0.824696	0.81905	0.51908	0.822829	0.683073	0.847627	0.74861	0.762697	0.768413	0.727032	0	0	0.727025	0.768787	0.844394	0.718772
AUDv	0	0	0	0.745831	0.741991	0.786103	0	0	0	0	0	0	0	0.70312	0	0.701499	0.719245	0	0	0.645593	0	0	0	0	0	0	0	0.808804	0.815039	0.790781	0.804935
H
interhemispheric targets
	FRP	ACAd	PL	Mos	TEa	SSs	SSp-bfd	SSp-tr	SSp-ll	SSp-ul	SSp-un	SSp-n	SSp-m	Mop	VISal	VISl	VISp	VISpl	VISli	VISpor	VISrl	VISa	VISam	VISpm	RSPagl	RSPd	RSPv	AUDd	AUDp	AUDpo	AUDv
FRP	277.06	80.9826	116.535	0	51.3498	0	0	0	0	0	0	63.7793	78.7532	93.4396	0	0	0	0	0	0	0	0	0	0	0	0	0	0	0	0	0
ACAd	82.8459	69.3754	47.0416	32.881	64.1095	51.8818	0	36.7762	36.8722	0	0	39.2751	51.747	47.7942	0	0	0	0	0	0	0	0	0	0	44.3394	46.069	49.9192	0	0	0	0
PL	91.2246	59.3928	62.0804	0	49.8878	0	0	0	0	0	0	49.2659	55.746	52.8218	0	0	0	0	0	0	0	0	0	0	0	0	0	0	0	0	0
Mos	0	0	0	126.535	41.0842	36.0656	0	0	0	0	0	0	29.6482	28.1154	109.627	71.8448	51.8794	0	91.2864	200.054	0	0	0	0	0	0	0	47.472	65.0073	133.676	67.9947
TEa	0	0	0	39.9292	217.937	128.985	0	0	50.7693	0	248.526	48.6743	69.7663	69.5172	0	0	0	0	0	0	0	0	0	0	0	0	0	136.447	90.609	52.289	106.458
SSs	0	0	0	32.6449	119.075	201.602	65.0412	50.0177	45.132	61.1901	206.947	0	67.1236	48.2163	36.6835	0	42.556	0	0	0	49.0451	76.1428	0	0	0	0	0	110.1	58.2351	39.2364	63.7421
SSp-bfd	0	0	0	31.6975	167.339	86.9643	51.8038	49.3844	44.6352	55.7472	0	0	55.7078	35.9989	0	0	35.4392	0	0	0	0	53.7275	55.7515	50.7144	57.5064	46.9443	44.3895	56.6971	0	0	54.1676
SSp-tr	0	0	0	0	111.411	54.2104	39.9557	62.1185	47.0852	54.4399	0	36.7915	48.8503	31.9099	0	0	0	0	0	0	0	0	0	0	49.1007	0	39.0629	0	0	0	0
SSp-ll	0	0	0	0	81.6596	49.2427	44.6748	44.6468	45.8	52.214	253.987	54.0118	51.476	34.1273	0	0	0	0	0	0	0	0	0	0	0	0	0	0	0	0	0
SSp-ul	0	0	0	31.9565	262.854	62.0086	47.4849	42.9716	51.1111	62.4286	312.832	52.0954	73.6093	42.4966	0	0	0	0	0	0	0	0	0	0	0	0	0	0	0	0	0
SSp-un	0	0	0	45.5888	253.638	164.561	0	0	156.855	0	131.243	80.0108	160.668	139.517	0	0	0	0	0	0	0	0	0	0	0	0	0	0	0	0	0
SSp-n	0	0	0	0	46.7824	0	0	0	46.0993	0	65.2977	161.364	49.6723	43.733	0	0	0	0	0	0	0	0	0	0	0	0	0	0	0	0	0
SSp-m	101.89	46.7461	0	0	51.3047	0	0	44.1981	48.5215	0	120.965	65.0487	61.2145	54.8759	0	0	0	0	0	0	0	0	0	0	0	0	0	0	0	0	0
Mop	152.155	49.2163	50.0298	0	75.2574	46.8025	0	35.567	39.4097	0	90.9467	47.6169	80.0277	50.4459	0	0	0	0	0	0	0	0	0	0	0	36.1354	33.9901	0	0	0	0
VISal	0	0	0	101.678	63.792	39.3864	0	0	0	0	0	0	0	0	108.321	58.2817	60.6428	0	66.5943	165.574	57.793	37.5003	42.0485	44.5547	39.8801	40.6105	0	58.2418	75.7048	145.818	82.3753
VISl	0	0	0	150.741	0	0	0	0	0	0	0	0	0	0	95.4399	91.3531	38.1972	199.435	125.368	332.852	41.7237	0	28.6573	29.5491	26.9432	27.8566	0	39.1616	47.3658	101.269	0
VISp	0	0	0	0	0	0	0	0	0	0	0	0	0	0	0	46.3328	37.1253	144.683	0	149.021	0	0	0	30.3825	28.6614	32.0679	0	0	0	0	0
VISpl	0	0	0	292.464	0	0	0	0	0	0	0	0	0	0	237.041	325.23	262.829	206.706	323.423	248.435	0	0	108.795	143.461	106.802	92.7988	0	0	0	0	0
VISli	0	0	0	138.639	40.2369	32.0583	0	0	0	0	0	0	0	0	103.259	84.3504	42.4221	187.525	109.415	331.75	46.2264	30.6247	30.1183	30.7204	27.9949	29.3839	0	42.03	53.5796	117.922	51.9258
VISpor	0	0	0	402.716	0	0	0	0	0	0	0	0	0	0	248.126	356.497	227.228	117.499	379.335	150.641	0	0	74.7128	98.4427	66.5937	58.2007	0	72.3801	93.0071	255.256	87.3525
VISrl	0	0	0	45.1806	119.354	50.3472	0	0	0	0	0	0	0	0	54.4857	37.6691	55.4375	0	0	76.7443	64.1164	50.0125	70.0745	64.3156	67.1996	66.1271	0	88.9443	105.593	64.4425	0
VISa	0	0	0	33.5768	196.716	107.589	58.1363	49.3018	44.9139	0	0	0	58.9366	39.1294	0	0	36.3394	0	0	0	57.0099	71.6163	68.0186	57.23	66.6277	55.5924	53.3226	0	0	0	0
VISam	0	0	0	36.2297	0	80.5365	57.1336	49.8093	0	0	0	0	0	40.2552	0	30.5646	33.492	0	0	0	84.8478	69.7137	103.216	59.1869	68.3181	72.9044	67.136	0	0	0	0
VISpm	0	0	0	0	0	0	0	0	0	0	0	0	0	0	0	32.6164	34.1851	0	0	0	0	53.4919	54.171	39.6812	44.6416	56.9359	65.1856	0	0	0	0
RSPagl	0	42.0996	0	0	137.462	0	59.9619	49.4235	0	0	0	0	51.8106	43.6178	0	29.5706	31.136	0	0	0	0	65.9123	60.7493	45.1044	63.7175	71.4059	70.097	0	0	0	0
RSPd	0	44.5428	0	0	0	0	54.858	52.6501	0	0	0	0	43.7481	38.3436	0	0	35.0534	0	0	0	0	65.0804	81.3069	67.6692	193.84	146.895	64.3175	0	0	0	0
RSPv	0	58.3848	0	0	0	0	54.5002	48.3093	0	0	0	0	37.6635	35.4753	0	0	44.043	0	0	0	0	71.8293	87.1939	85.764	148.184	125.355	52.6237	0	0	0	0
AUDd	0	0	0	40.013	313.185	87.6171	52.7434	0	0	0	0	0	0	0	47.5493	36.8012	49.7786	0	0	49.6983	65.3162	74.4163	78.9177	74.6117	0	0	0	138.566	144.024	54.408	122.66
AUDp	0	0	0	41.9833	155.002	74.8751	0	0	0	0	0	0	0	0	50.8272	38.2672	51.2396	0	0	57.4006	0	70.4199	74.495	70.1568	0	0	0	101.839	119.213	58.6001	106.593
AUDpo	0	0	0	64.9202	77.7512	51.4695	0	0	0	0	0	0	0	0	71.6769	45.5347	53.2984	105.582	50.4721	107.413	70.0371	48.079	51.4375	48.7652	44.4554	0	0	76.4609	108.673	95.3378	96.9296
AUDv	0	0	0	41.899	230.87	72.4522	0	0	0	0	0	0	0	40.1338	0	38.3235	49.661	0	0	50.1184	0	0	0	0	0	0	0	104.546	115.405	57.6499	125.858
[truncated: 2,952 more columns]

## Sheet: Figure S1
A			B																																													C
interhemispheric density	intrahemispheric density			FRP	ACAd	ACAv	PL	ILA	ORBl	ORBm	ORBvl	AId	AIv	AIp	GU	VISC	TEa	PERI	ECT	SSs	SSp-bfd	SSp-tr	SSp-ll	SSp-ul	SSp-un	SSp-n	SSp-m	MOp	MOs	VISal	VISl	VISp	VISpl	VISli	VISpor	VISrl	VISa	VISam	VISpm	RSPagl	RSPd	RSPv	AUDd	AUDp	AUDpo	AUDv		intrahemispheric targets
0.0265008	0.156146		FRP	0.780017	0.249234	0.101697	0.324198	0.0902888	0.662228	0.120725	0.385098	0.412261	0.102208	0.0603485	0.0187068	0.133317	0.0578654	0.0323678	0.050303	0.269815	0.0971034	0	0	0.108912	0	0.112479	0.218618	0.836854	2.76162	0	0	0.0642846	0	0	0	0	0.0317092	0.0323099	0	0.0652593	0.0452741	0	0	0	0	0			FRP
0.0270416	0.157807		ACAd	0.0548296	1.90414	0.919333	0.481692	0.101144	0.0907882	0.243631	0.282396	-0.0462957	-0.00425285	0	-0.0750149	-0.0131437	0.0589319	0	-0.0149632	0.236447	0.363139	0.173114	0.235711	0.223641	0.0755785	0.0542157	0.0209754	0.605405	1.59795	0.0720246	0.0658402	0.289186	0	0	0.0541143	0.161852	0.231343	0.252521	0.123483	0.380106	0.699125	0.436342	0.0567494	0	0	0		FRP	0.0928244
0.0281233	0.158361		ACAv	0.0447135	2.1291	1.29187	0.597497	0.212307	0.0733386	0.330617	0.342791	-0.0368956	0.00477128	0	-0.060386	-0.0391075	0.0808959	0	-0.00961805	0.148604	0.271367	0.138753	0.169841	0.147792	0.0445239	0	0.00219007	0.379906	1.13674	0.066449	0.0686932	0.309037	0	0	0.0544984	0.141737	0.214517	0.308309	0.156689	0.484811	0.872326	0.514262	0.0415006	0	0	0		ACAd	0
0.029205	0.159468		PL	0.23493	0.845074	0.438403	0.795623	0.317335	0.252838	0.363769	0.523623	0.0364865	0.0834737	0.0089129	-0.0212411	0.0259144	0.08982	0	0.0418114	0.168233	0.202826	0.0644558	0.0791539	0.139637	0.0470614	0.0589185	0.0648094	0.475843	1.5681	0	0	0.132929	0	0	0	0.045742	0.0955871	0.0919088	0.0675122	0.194739	0.149047	0.0603407	0	0	0	0		ACAv	0
0.0297458	0.16113		ILA	0.111095	0.77139	0.724226	1.04489	0.633887	0.248803	0.467094	0.937746	0.00898191	0.105223	0.0085517	-0.00324066	0	0.132145	0	0.046533	0.124131	0.143324	0.0588576	0.0422134	0.0537954	0	0	0.045253	0.172113	0.809637	0.0484226	0.0558926	0.274506	0	0.040485	0.0432349	0.0546037	0.122047	0.15749	0.140883	0.314661	0.190267	0.0582335	0.0398205	0	0	0		PL	0.0789411
0.0297458	0.163344		ORBl	0.382468	0.325367	0.155972	0.352827	0.111916	0.719617	0.154933	0.813815	0.407688	0.173906	0.111258	0.0424372	0.0923678	0.109333	0	0.0583229	0.190448	0.138285	0.0403583	0.0318089	0.0803129	0	0.0781354	0.175612	0.485672	1.57068	0.0363545	0.0418217	0.206229	0	0.0319436	0	0.0411084	0.0796698	0.0955134	0.100938	0.16799	0.105581	0	0	0	0	0		ILA	0.0829673
0.0302866	0.164452		ORBm	0.202357	0.590848	0.40392	0.844578	0.367025	0.356292	0.46217	0.919161	0.0634344	0.162964	0.0249845	0.00111579	0.053581	0.136293	0	0.0543664	0.1101	0.139338	0.0553937	0.0421006	0.0609377	0	0.0360906	0.0698671	0.242662	1.0555	0.0468717	0.0542889	0.267837	0	0.0409589	0.0405784	0.0505519	0.109571	0.144739	0.142545	0.297228	0.190355	0.0366495	0.0380812	0	0	0		ORBl	0.0835971
0.0302866	0.166667		ORBvl	0.354165	0.502909	0.301017	0.632162	0.224954	0.577539	0.311061	1.02845	0.165944	0.141839	0.0405256	0.0114206	0.0873161	0.141687	0	0.0528287	0.156842	0.165061	0.0575172	0.0436731	0.0790977	0	0.0628318	0.0870843	0.370651	1.5056	0.0510306	0.0591522	0.291444	0	0.0450562	0.0425599	0.055648	0.113775	0.14292	0.147578	0.268886	0.170527	0	0.0411983	0	0	0		ORBm	0.0861976
0.0302866	0.168882		AId	0.160249	0.100225	0	0.121844	0	0.337884	0.0700807	0.174969	0.969063	0.214894	0.220469	0.433069	0.28443	0.0455459	0.035738	0.0841941	0.488874	0.0331064	0	0	0.0466893	0	0.0490802	0.590488	0.850987	1.06828	0	0	0.0354508	0	0	0	0	0	0	0	0	0	0	0	0	0	0		ORBvl	0.0856078
0.0308275	0.169989		AIv	0.0924506	0.0883172	0	0.128072	0	0.288747	0.0470011	0.129895	1.24108	0.294613	0.311428	0.553697	0.358444	0.0517484	0.0449804	0.114186	0.438916	0	0	0	0	0	0	0.369034	0.703088	0.751113	0	0	0	0	0	0	0	0	0	0	0	0	0	0	0	0	0		AId	0.0766407
0.0313683	0.17165		AIp	0.062504	0.0603823	0.0367256	0.0975971	0.040638	0.120541	0.0389845	0.0407628	0.679223	0.150266	0.775461	0.690235	0.931822	0.265451	0.100762	0.358921	1.50504	0.115188	0	0	0.123046	0.0405412	0.152116	0.52191	0.673834	0.610159	0	0	0.0658921	0	0	0	0	0	0	0	0.0331344	0.0481421	0.0353491	0	0	0	0.0589488		AIv	0.0754863
0.0313683	0.173865		GU	0.0548283	0.0513259	0.0319576	0.0854991	0	0.0802583	0	0	0.790879	0.141636	0.347093	0.939429	0.573498	0.0573688	0.0416293	0.116269	1.4713	0	0	0	0.060613	0	0.0824333	1.07681	1.07757	0.743726	0	0	0.0548289	0	0	0	0	0	0	0	0	0.0417629	0	0	0	0	0		AIp	0
0.0313683	0.175526		VISC	0.0688332	0.0472297	0	0.0852502	0.0333257	0.130535	0	0.0356596	0.586223	0.130466	0.727783	0.498745	0.910302	0.333997	0.107273	0.439274	1.72602	0.178082	0	0.0370965	0.190915	0.0729624	0.278521	0.638976	0.802337	0.719737	0	0	0.0519046	0	0	0	0	0	0	0	0	0	0	0.0634263	0.129717	0	0.113586		GU	0
0.0313683	0.177741		TEa	0	0.0831334	0.0343337	0.0530811	0	0.0740077	0.0422665	0.0727665	0.123121	0.070542	0.189285	0.0766894	0.22581	1.07034	0.0961678	0.482079	0.489816	0.174353	0.066675	0.0431692	0.0741509	0	0.0878875	0.121572	0.16211	0.221832	0.200871	0.338957	1.11556	0.17338	0.23314	0.471053	0.122707	0.169154	0.144712	0.196144	0.251632	0.213666	0.0355618	0.434881	1.37302	0.367171	0.693841		VISC	0
0.0319091	0.179402		PERI	0	0.0671995	0.0332429	0.0936901	0.0598564	0.115448	0.0719054	0.0700027	0.17726	0.136288	0.306707	0.134107	0.410658	1.07801	0.180694	0.895084	0.457583	0.0858885	0.0344144	0.037268	0.0821468	0.0323679	0.0541495	0.115044	0.176931	0.233514	0.0765541	0.138402	0.391047	0.0666895	0.098427	0.243262	0.0511968	0.0636033	0.046501	0.069165	0.109295	0.100604	0	0.158865	0.605105	0.154762	0.517605		TEa	0
0.03245	0.179956		ECT	0	0.0612953	0	0.0817398	0.0494393	0.109313	0.0604165	0.0629526	0.178977	0.121598	0.298616	0.139426	0.428825	1.07871	0.15798	0.878933	0.529186	0.101297	0.0349937	0.036518	0.0888881	0.0347492	0.0717818	0.138025	0.204433	0.257642	0.0853218	0.145698	0.411267	0.0667131	0.103906	0.236558	0.0541644	0.06917	0.0507008	0.0742983	0.110743	0.0989921	0	0.207716	0.764615	0.155618	0.549518		PERI	0
0.0329908	0.181063		SSs	0.0498127	0.0508789	0	0.0463852	0	0.100044	0	0.0347951	0.296768	0.0575282	0.203949	0.371199	0.432067	0.251511	0.0532543	0.119711	2.47728	0.84557	0.0884642	0.094873	0.347891	0.143857	0.634997	0.943818	1.14308	1.00358	0.0951328	0.0532831	0.147486	0	0.0355498	0.0432448	0.0739681	0.115882	0.0516299	0.0415864	0.0518309	0.0366579	0	0.328516	0.560101	0.111694	0.240754		ECT	0
0.0329908	0.183278		SSp-bfd	0	0.128114	0	0	0	0.0963677	0	0.0681156	0	0	-0.048558	0	0.066725	0.215802	-0.00774458	0.0118668	1.75632	2.76874	0.287839	0.312602	0.564004	0.299504	0.536203	0.278848	0.772376	1.19454	0.189889	0.142962	0.458283	0	0.0701131	0.0815024	0.219248	0.359314	0.124357	0.091279	0.105234	0.116023	0.0517055	0.374093	0.352013	0.115646	0.18146		SSs	0
0.0329908	0.185493		SSp-tr	0	0.460331	0.162071	0.066871	0	0.0691557	0.0395689	0.17707	0	0	0	0	0	0.109277	0	0	0.573533	0.93334	0.616202	0.922937	0.636601	0.201381	0.0375048	0	0.830433	0.723135	0.181846	0.148901	0.662382	0.0381226	0.0676133	0.065685	0.2018	0.675672	0.431479	0.307832	0.547011	0.573579	0.3928	0.197379	0.0831644	0.0677634	0.077539		SSp-bfd	0
0.0329908	0.1866		SSp-ll	0	0.237995	0.0444498	0.0399919	0	0.0441734	0	0.0521957	0	0	0	0	0.0353837	0.0795268	0	0	0.653915	0.524945	0.401711	1.26527	1.11279	0.193845	0.0805428	0.0242044	1.44408	0.719282	0.0394773	0	0.119933	0	0	0	0.0585009	0.258704	0.0906926	0.0543404	0.161508	0.161648	0.0875165	0.148587	0.0335121	0	0.09782		SSp-tr	0
0.0335316	0.188261		SSp-ul	0.0470297	0.0951882	0.0351576	0	0	0.0422431	0	0	0.0461847	0	-0.0448161	-0.0352526	0.0252849	0.0499416	0	-0.0326765	0.908371	0.550592	0.175485	0.847674	1.34687	0.275218	0.609576	0.739089	2.07066	1.33322	0	0	0.047239	0	0	0	0.0356731	0.126558	0	0	0.0592264	0.0478055	0	0.0790578	0	0	0.0529421		SSp-ll	0
0.0340725	0.189922		SSp-un	0.0534532	0.0898221	0	0	0	0.054948	0	0.0333533	0.0327282	0	-0.0656192	0	0.034797	0.042291	0	-0.0109323	1.10758	1.14314	0.217894	0.690215	1.14351	0.380502	1.15246	0.864161	1.79789	1.49146	0.044204	0	0.100793	0	0	0	0.0814777	0.216224	0.0461056	0	0.0704006	0.0732196	0.0401543	0.10842	0.0366385	0	0.0635389		SSp-ul	0
0.0340725	0.191584		SSp-n	0.10444	0	0	0	0	0.0833584	0	0	0.0754482	0	-0.0881994	0.0513197	0.122215	0.0533291	-0.0479594	-0.0158761	1.82299	0.991756	0.0436385	0.123848	0.528898	0.335826	2.36248	1.82146	1.98138	2.26121	0	0	0	0	0	0	0.0397322	0.0439609	0	0	0	0	0	0.0933974	0.0881325	0	0.0689293		SSp-un	0
0.0346133	0.193245		SSp-m	0.0842067	0	0	0	0	0.0366743	0	0	0.312202	0	-0.00564854	0.268083	0.178311	0	0	0	1.22859	0.0950561	0	0	0.2314	0.11288	0.827853	3.05261	2.42132	1.85127	0	0	0	0	0	0	0	0	0	0	0	0	0	0	0	0	0		SSp-n	0
0.0346133	0.19546		MOp	0.0768182	0.196514	0.0842744	0.0692743	0	0.0578798	0	0.0619786	0.200521	0.0399329	0.0119614	0.0425248	0.0602585	0.0335873	0	0	0.690258	0.186205	0.0974461	0.343549	0.633056	0.139753	0.205712	1.21966	2.01358	1.79041	0	0	0.0403358	0	0	0	0	0.0556905	0	0	0.059464	0.0853786	0.0638408	0.0363007	0	0	0		SSp-m	0
0.035695	0.196567		MOs	0.257022	0.755226	0.285347	0.234581	0.0416558	0.211405	0.119551	0.18666	0.138591	0.0144306	0.0386197	-0.0293517	0.0402427	0.061937	0	-0.00594849	0.389713	0.251885	0.104015	0.184216	0.308191	0.0992328	0.134784	0.36304	1.16675	2.24908	0.0346528	0	0.122441	0	0	0	0.0785296	0.113188	0.0881875	0.0447412	0.145351	0.220822	0.144489	0.0385683	0	0	0		MOp	0.0350162
0.035695	0.198228		VISal	0	0.195327	0.0531913	0	0	0.0358177	0	0.0928661	0	0	0	0	0	0.543461	0	0.0622032	0.508337	0.633462	0.18526	0.0669904	0.0470233	0	0	0	0.0848173	0.282595	0.576017	0.764571	2.51043	0.217587	0.31097	0.41252	0.333058	0.33572	0.270301	0.294114	0.270713	0.311561	0.101744	0.578302	0.900044	0.41049	0.315614		MOs	0.0494747
0.0367766	0.199336		VISl	0	0.152477	0.0568878	0	0	0	0	0.0779526	0	0	0	0	0	0.417354	0	0.0855338	0.131437	0.213389	0.0592652	0	0	0	0	0	0.0326671	0.140391	0.392694	0.914284	3.10007	0.336554	0.388147	0.647097	0.241987	0.196426	0.223093	0.303028	0.353776	0.414188	0.125652	0.179828	0.315414	0.179797	0.16263		VISal	0
0.0373175	0.200997		VISp	0	0.125026	0.0611374	0	0	0	0	0.0508802	0	0	0	0	0	0.123174	0	0	0.0418121	0.137993	0.0316975	0	0	0	0	0	0	0.0949935	0.237544	0.499623	3.02258	0.198445	0.177843	0.251312	0.243564	0.125813	0.186386	0.266424	0.292488	0.376894	0.193639	0.0427991	0.0512689	0.0427128	0		VISl	0
0.0378583	0.202104		VISpl	0	0.10158	0.0464213	0	0	0	0	0.0666341	0	0	0	0	0	0.360475	0	0.102539	0.0623568	0.130222	0	0	0	0	0	0	0	0.0878682	0.264639	0.869762	2.9226	0.455379	0.386171	0.716111	0.18239	0.129652	0.187871	0.281412	0.406465	0.431356	0.108413	0.0826103	0.151298	0.103211	0.0976143		VISp	0
0.0378583	0.204319		VISli	0	0.162855	0.0602911	0	0	0.0341827	0	0.102552	0	0	0	0	0	0.725462	0	0.136773	0.171013	0.223158	0.0881439	0.0350355	0	0	0	0	0.0453619	0.169995	0.450605	0.982156	3.08202	0.385961	0.506581	0.882692	0.233187	0.246695	0.270656	0.368803	0.469138	0.475979	0.112847	0.32463	0.671062	0.33819	0.27204		VISpl	0
0.03894	0.205426		VISpor	0	0.127049	0.0558298	0	0	0.0365731	0	0.102915	0	0	0	0	0	0.973634	0.0396183	0.156413	0.130125	0.169023	0.0590358	0	0	0	0	0	0.0339685	0.128929	0.362767	0.984644	3.21513	0.474317	0.632689	1.28754	0.199785	0.230398	0.254107	0.396883	0.560282	0.532621	0.0943817	0.214343	0.563881	0.280804	0.306727		VISli	0
0.03894	0.207087		VISrl	0	0.208403	0.0596896	0	0	0.0331402	0	0.0768266	0	0	0	0	0	0.188488	0	0	0.45524	0.849948	0.164249	0.0954556	0.118927	0.0753514	0	0	0.146848	0.354062	0.377071	0.464254	2.58351	0.131773	0.183871	0.208594	0.373189	0.306389	0.225282	0.240146	0.198273	0.286831	0.139161	0.219465	0.227156	0.125089	0.115658		VISpor	0
0.03894	0.209302		VISa	0	0.620516	0.247099	0.0796303	0	0.0769855	0.0574657	0.279012	0	0	0	0	0	0.145134	0	0	0.36753	0.817133	0.428251	0.385126	0.281542	0.14529	0	0	0.385433	0.654788	0.340812	0.320598	1.85863	0.0979204	0.139186	0.136574	0.32912	0.907664	0.76071	0.636729	0.832798	0.975523	0.622858	0.217611	0.106143	0.101018	0.0731114		VISrl	0
0.0394808	0.210963		VISam	0	0.795669	0.402128	0.0966223	0	0.0781024	0.0754989	0.374373	0	0	0	0	0	0.168123	0	0	0.180659	0.422549	0.307031	0.182458	0.0991988	0.0460572	0	0	0.221843	0.604736	0.389396	0.388761	2.39101	0.154327	0.172637	0.177077	0.325249	1.00845	1.03898	1.03634	1.30435	1.70105	1.21442	0.185093	0.102409	0.111071	0.047684		VISa	0
0.0400216	0.212071		VISpm	0	0.443211	0.287708	0.0503148	0	0.0363153	0.0410015	0.214824	0	0	0	0	0	0.132364	0	0	0.0658562	0.226674	0.132272	0.0631162	0	0	0	0	0.0850302	0.32228	0.285353	0.361855	2.88609	0.178406	0.148314	0.164475	0.296081	0.496854	0.601371	0.819963	0.936469	1.3197	1.02096	0.076319	0.0466135	0.0545762	0		VISam	0
0.0405625	0.213732		RSPagl	0	0.505457	0.331103	0.0596045	0	0.0449378	0.0446853	0.212239	0	0	0	0	0	0.145943	0	0	0.12129	0.269977	0.265157	0.278961	0.119863	0.0329735	0	0	0.238662	0.45285	0.221392	0.316669	1.95651	0.159281	0.121783	0.15072	0.189855	0.560042	0.585951	0.676549	1.04925	1.51138	1.22136	0.117447	0.0555673	0.0600015	0.0437554		VISpm	0
0.0405625	0.215947		RSPd	0	0.60594	0.462753	0.0548441	0	0.0386324	0.0416324	0.183782	0	0	0	0	0	0.123862	0	0	0.109465	0.257439	0.233841	0.207625	0.0830427	0	0	0	0.190647	0.574481	0.189568	0.297096	1.73506	0.149966	0.0988177	0.129936	0.19005	0.536337	0.551367	0.64494	1.12977	2.14518	1.97405	0.0906199	0.0418063	0.0480095	0		RSPagl	0
0.0405625	0.218162		RSPv	0	0.746828	0.642715	0.060675	0	0.0364074	0.0478432	0.163723	0	0	0	0	0	0.107082	0	0	0.0953532	0.281667	0.231627	0.186674	0.0836643	0	0	0	0.190366	0.748942	0.160863	0.219	1.36708	0.147169	0.072552	0.107144	0.206491	0.538184	0.508766	0.580227	1.11023	2.56573	2.79887	0.0722316	0	0.0369033	0		RSPd	0
0.0411033	0.219269		AUDd	0	0.0961805	0	0	0	0.0439153	0	0.063939	0	0	0	0	0.0821689	0.738133	0	0.0964524	1.13224	0.991846	0.25461	0.116266	0.118091	0.0669218	0.0973215	0.0477009	0.198936	0.385667	0.377632	0.245982	0.651587	0.070154	0.190048	0.165785	0.222844	0.381189	0.190714	0.171938	0.215549	0.117159	0	1.16657	2.22443	0.577823	0.795907		RSPv	0
0.0416441	0.22093		AUDp	0	0.078122	0	0	0	0.0341104	0	0.0603758	0	0	0	0	0.0617827	0.961595	0.0317552	0.147908	0.653098	0.419262	0.190182	0.077707	0.0587566	0.0325295	0.0348041	0	0.108308	0.206617	0.299878	0.23354	0.693205	0.0904451	0.204661	0.234442	0.193732	0.289322	0.16275	0.171327	0.230525	0.130061	0	1.08463	2.72687	0.674868	1.03189		AUDd	0
0.0416441	0.223145		AUDpo	0	0.146088	0.0414135	0	0	0.03948	0	0.100724	0	0	0	0	0	1.01428	0	0.119959	0.518375	0.459702	0.201099	0.072863	0.0429205	0	0	0	0.0848068	0.235521	0.496113	0.566977	1.66537	0.187997	0.342206	0.512869	0.243134	0.373552	0.261359	0.294291	0.344208	0.295059	0.0542828	0.908829	1.98473	0.746948	0.713245		AUDp	0
0.042185	0.224252		AUDv	0	0.0555945	0	0.0389869	0	0.0573459	0.0323062	0.0496314	0.0775481	0.0506287	0.116201	0.0498546	0.149687	0.966094	0.0703893	0.309846	0.720944	0.289839	0.0997252	0.0616106	0.102808	0.0421682	0.133654	0.115417	0.226427	0.236036	0.198765	0.152822	0.505672	0.0657996	0.140096	0.204545	0.11922	0.190096	0.115969	0.129485	0.15707	0.103016	0	0.779454	2.34502	0.457631	1.01147		AUDpo	0
0.0427258	0.225914																																															AUDv	0
0.0438075	0.227021																																															interhemispheric targets
0.0438075	0.228682																																																FRP
0.04543	0.229236																																															FRP	0.101368
0.04543	0.231451																																															ACAd	0
0.04543	0.233666																																															ACAv	0
0.0470525	0.233666																																															PL	0.0821378
0.0481341	0.234773																																															ILA	0.0863133
0.0497566	0.235327																																															ORBl	0.0865911
0.0502975	0.236434																																															ORBm	0.0907527
0.0513791	0.237542																																															ORBvl	0.0897953
0.05192	0.239203																																															AId	0.0771979
0.0524608	0.24031																																															AIv	0.0742977
0.0530016	0.241971																																															AIp	0
0.0535425	0.243632																																															GU	0
0.0535425	0.245847																																															VISC	0
0.0540833	0.246955																																															TEa	0
0.0546241	0.248616																																															PERI	0
0.055165	0.250277																																															ECT	0
0.0557058	0.251384																																															SSs	0
0.0557058	0.253599																																															SSp-bfd	0
0.0567875	0.254707																																															SSp-tr	0
0.0567875	0.256368																																															SSp-ll	0
0.0573283	0.258029																																															SSp-ul	0
0.0578691	0.25969																																															SSp-un	0
0.05841	0.261351																																															SSp-n	0
0.0589508	0.262458																																															SSp-m	0
0.0589508	0.264673																																															MOp	0
0.0594916	0.266334																																															MOs	0.0460943
0.0594916	0.267996																																															VISal	0
0.0611141	0.268549																																															VISl	0
0.0616549	0.27021																																															VISp	0
0.0627366	0.270764																																															VISpl	0
0.0632774	0.272425																																															VISli	0
0.0638183	0.274086																																															VISpor	0
0.0648999	0.27464																																															VISrl	0
0.0659816	0.275748																																															VISa	0
0.0659816	0.277962																																															VISam	0
0.0665224	0.279623																																															VISpm	0
0.0665224	0.281285																																															RSPagl	0
0.0670633	0.282946																																															RSPd	0
0.0676041	0.284607																																															RSPv	0
0.0676041	0.286268																																															AUDd	0
0.0686858	0.287375																																															AUDp	0
0.0692266	0.289037																																															AUDpo	0
0.0703083	0.28959																																															AUDv	0
0.0708491	0.291251
0.0708491	0.293466
0.0724716	0.29402
0.0724716	0.295681
0.0730124	0.297342
0.0746349	0.297896
0.0751758	0.299003
0.0757166	0.300664
0.0762574	0.302326
0.0767983	0.303433
0.0767983	0.305648
0.0773391	0.307309
0.0778799	0.30897
0.0778799	0.310631
0.0795024	0.311185
0.0795024	0.3134
0.0811249	0.3134
0.0811249	0.315615
0.0822066	0.316722
0.0827474	0.317829
0.0838291	0.318937
0.0838291	0.321152
0.0849108	0.322259
0.0854516	0.323367
0.0870741	0.32392
0.0886966	0.324474
0.0892374	0.325581
0.0897783	0.327243
0.0903191	0.328904
0.0908599	0.330011
0.0924824	0.330565
0.0930233	0.332226
0.0941049	0.333333
0.0946458	0.334441
0.0946458	0.336656
0.0946458	0.33887
0.0951866	0.339978
0.0968091	0.340532
0.0978908	0.341639
0.0984316	0.342746
0.0989724	0.343854
0.100595	0.344408
0.101136	0.345515
0.102217	0.346622
0.102758	0.348283
0.104381	0.348837
0.104922	0.349945
0.106003	0.351052
0.107626	0.351606
0.109248	0.351606
0.109789	0.353267
0.110871	0.354374
0.111952	0.354928
0.111952	0.357143
0.113034	0.35825
0.114116	0.359358
0.115197	0.359911
0.115197	0.362126
0.115738	0.363787
0.116279	0.364895
0.117902	0.365449
0.119524	0.366002
0.120606	0.366556
0.120606	0.368771
0.121687	0.369878
0.122228	0.371539
0.122769	0.372647
0.122769	0.374862
0.123851	0.375969
0.123851	0.37763
0.123851	0.379845
0.124392	0.381506
0.124392	0.383167
0.124932	0.384828
0.125473	0.386489
0.125473	0.388704
0.125473	0.390365
0.125473	0.39258
0.126014	0.394241
0.126014	0.395903
0.128177	0.395903
0.129259	0.39701
0.130341	0.397564
0.131963	0.398117
0.132504	0.399779
0.132504	0.401993
0.133045	0.403101
0.133045	0.405316
0.134127	0.406423
0.134667	0.40753
0.135749	0.408638
0.13629	0.410299
0.137912	0.410299
0.138994	0.411406
0.140076	0.412514
0.141157	0.413068
0.141698	0.414729
0.142239	0.41639
0.14278	0.418051
0.143862	0.418605
0.143862	0.420819
0.144402	0.422481
0.146025	0.422481
0.147107	0.423588
0.147647	0.425249
0.148188	0.426357
0.148729	0.428018
0.14927	0.429679
0.149811	0.43134
0.150352	0.432447
0.150892	0.434109
0.152515	0.434662
0.153597	0.435216
0.155219	0.43577
0.156301	0.436877
0.156842	0.437984
0.158464	0.438538
0.159005	0.440199
0.159005	0.442414
0.159005	0.444075
0.161168	0.444075
0.161709	0.445736
0.163332	0.445736
0.163332	0.447951
0.164413	0.449059
0.165495	0.449612
0.165495	0.451827
0.166036	0.453488
0.166577	0.45515
0.166577	0.456811
0.166577	0.459025
0.167658	0.460133
0.16874	0.460687
0.170362	0.46124
0.170362	0.463455
0.171444	0.464009
0.172526	0.465116
0.172526	0.467331
0.173067	0.468439
0.173607	0.4701
0.174148	0.471761
0.174148	0.473976
0.174689	0.475083
0.174689	0.477298
0.175771	0.478405
0.175771	0.480066
0.176852	0.481174
0.178475	0.481728
0.179557	0.482281
0.180097	0.483942
0.18172	0.484496
0.182261	0.486157
0.182802	0.487265
0.182802	0.48948
0.184424	0.490033
0.185506	0.490587
0.186047	0.492248
0.186587	0.493909
0.186587	0.49557
0.187669	0.496678
0.188751	0.497785
0.189292	0.499446
0.190373	0.5
0.190914	0.501661
0.191455	0.503322
0.191996	0.50443
0.193077	0.505537
0.194159	0.506645
0.195241	0.507198
0.195782	0.508859
0.195782	0.511074
0.196863	0.512182
0.196863	0.513843
0.197945	0.51495
0.199567	0.515504
0.200108	0.516611
0.200649	0.518272
0.202271	0.518826
0.202812	0.519934
0.203894	0.521041
0.205516	0.521595
0.206057	0.523256
0.20768	0.523256
0.208221	0.524917
0.208761	0.526578
0.209302	0.527685
0.210384	0.528793
0.212547	0.528793
0.213629	0.529347
0.214711	0.530454
0.215251	0.532115
0.215792	0.533223
0.216874	0.53433
0.217415	0.535991
0.218496	0.537099
0.219578	0.537652
0.221201	0.538206
0.221741	0.539867
0.222282	0.540975
0.222282	0.543189
0.222282	0.545404
0.223905	0.545404
0.223905	0.547619
0.225527	0.548173
0.22715	0.548726
0.228231	0.54928
0.229313	0.550388
0.229854	0.552049
0.230936	0.552602
0.230936	0.554817
0.231476	0.556478
0.231476	0.55814
0.232558	0.559247
0.234181	0.559801
0.235262	0.560908
0.235803	0.562016
0.236885	0.563123
0.237966	0.56423
0.239048	0.564784
0.24013	0.565891
0.241211	0.566999
0.241211	0.56866
0.242834	0.569214
0.243375	0.570875
0.243916	0.572536
0.244456	0.573643
0.246079	0.574197
0.247161	0.575305
0.248242	0.575858
0.248242	0.578073
0.248783	0.579734
0.249865	0.580288
0.250946	0.581395
0.250946	0.58361
0.251487	0.585271
0.252569	0.585825
0.25311	0.587486
0.253651	0.589147
0.254191	0.590255
0.254191	0.59247
0.255273	0.593577
0.256355	0.594131
0.256896	0.595792
0.257977	0.596899
0.258518	0.598007
0.260681	0.598007
0.261763	0.599114
0.262304	0.600775
0.262304	0.602436
0.262845	0.604097
0.263386	0.605759
0.263926	0.606866
0.265008	0.607973
0.26609	0.609081
0.267171	0.609635
0.268253	0.610742
0.269876	0.611296
0.272039	0.611296
0.273121	0.611849
0.274202	0.612957
0.275825	0.613511
0.276366	0.614618
0.276366	0.616833
0.277447	0.61794
0.277447	0.619601
0.27907	0.620155
0.279611	0.621816
0.281233	0.62237
0.281774	0.623477
0.283396	0.624031
0.284478	0.625138
0.28556	0.625692
0.286641	0.6268
0.287182	0.628461
0.287723	0.629568
0.288264	0.631229
0.289346	0.632337
0.290427	0.633444
0.291509	0.633998
0.292591	0.635105
0.293672	0.636213
0.294213	0.63732
0.295295	0.638427
0.296376	0.639535
0.296376	0.641196
0.297999	0.64175
0.297999	0.643965
0.29854	0.645072
0.299081	0.646733
0.300162	0.647841
0.300703	0.649502
0.301785	0.650055
0.303407	0.650609
0.304489	0.651717
0.305571	0.65227
0.305571	0.654485
0.306652	0.655592
0.307734	0.656146
0.308816	0.657254
0.308816	0.659468
0.310979	0.659468
0.31152	0.660576
0.312601	0.661683
0.314224	0.662237
0.315306	0.662791
0.316387	0.663898
0.317469	0.665006
0.319091	0.665006
0.320173	0.666113
0.321255	0.66722
0.321796	0.668882
0.321796	0.670543
0.322336	0.672204
0.323418	0.673311
0.323959	0.674419
0.3245	0.67608
0.325581	0.677187
0.326663	0.677741
0.328826	0.677741
0.329367	0.679402
0.33099	0.679956
0.33099	0.681617
0.332071	0.682724
0.333153	0.683832
0.334235	0.684385
0.335316	0.685493
0.335857	0.687154
0.336939	0.687708
0.33748	0.689369
0.338561	0.690476
0.339643	0.691584
0.340725	0.692137
0.340725	0.694352
0.341806	0.69546
0.343429	0.69546
0.34397	0.697121
0.34397	0.699336
0.345592	0.699336
0.347756	0.699336
0.349378	0.699889
0.35046	0.700443
0.351541	0.70155
0.352082	0.703212
0.353705	0.703765
0.353705	0.705426
0.354246	0.707087
0.356409	0.707087
0.358031	0.707087
0.359113	0.708195
0.359654	0.709856
0.360195	0.710963
0.360736	0.712625
0.362358	0.713178
0.362899	0.714839
0.363981	0.715393
0.365062	0.716501
0.366685	0.717054
0.367226	0.718162
0.367766	0.719823
0.36993	0.719823
0.370471	0.72093
0.371011	0.722591
0.372093	0.723699
0.373716	0.724252
0.373716	0.725914
0.375879	0.725914
0.377501	0.726467
0.378042	0.727575
0.378583	0.729236
0.379124	0.730897
0.380206	0.731451
0.381287	0.732558
0.381828	0.734219
0.38291	0.735327
0.383991	0.73588
0.385073	0.736988
0.386155	0.738095
0.387236	0.738649
0.388859	0.739203
0.389941	0.74031
0.391563	0.74031
0.392104	0.741971
0.393726	0.742525
0.394808	0.743632
0.39589	0.744186
0.397512	0.74474
0.398594	0.745847
0.400216	0.745847
0.401839	0.746401
0.403461	0.746955
0.405084	0.746955
0.407247	0.746955
0.407788	0.748616
0.40941	0.748616
0.409951	0.750277
0.410492	0.751938
0.411574	0.753045
0.412655	0.753599
0.413196	0.75526
0.414278	0.756368
0.414819	0.757475
0.416441	0.758029
0.416982	0.75969
0.418605	0.75969
0.419686	0.760797
0.420768	0.761905
0.42185	0.763012
0.422931	0.763566
0.423472	0.765227
0.424554	0.766334
0.425095	0.767442
0.426176	0.768549
0.427799	0.769103
0.429421	0.769103
0.429421	0.771318
0.431044	0.771872
0.432125	0.772979
0.433207	0.773533
0.434289	0.77464
0.435911	0.775194
0.436993	0.775748
0.438075	0.776855
0.438615	0.778516
0.439697	0.77907
0.440238	0.780731
0.44186	0.781285
0.442401	0.782946
0.443483	0.783499
0.445105	0.784053
0.446728	0.784607
0.447269	0.785714
0.44835	0.786822
0.449973	0.787375
0.451595	0.787375
0.452677	0.788483
0.45484	0.788483
0.455381	0.790144
0.457004	0.790144
0.458626	0.790698
0.46079	0.790698
0.46079	0.792359
0.461871	0.793466
0.461871	0.795681
0.463494	0.795681
0.464575	0.796788
0.465657	0.797896
0.466198	0.799003
0.46782	0.799557
0.468902	0.800664
0.469984	0.801772
0.470525	0.802879
0.471065	0.80454
0.471606	0.806202
0.471606	0.807863
0.472688	0.80897
0.47431	0.809524
0.474851	0.810631
0.475933	0.811739
0.478096	0.811739
0.479178	0.812846
0.48026	0.8134
0.482423	0.8134
0.484586	0.8134
0.485668	0.813953
0.487831	0.813953
0.489454	0.814507
0.490535	0.815061
0.492158	0.815615
0.49324	0.816722
0.49378	0.818383
0.49378	0.820044
0.494862	0.821152
0.496485	0.821705
0.497566	0.822259
0.499189	0.822813
0.500811	0.823367
0.501893	0.82392
0.502975	0.825028
0.504597	0.825581
0.50622	0.826135
0.507301	0.826689
0.507842	0.82835
0.508924	0.829457
0.510546	0.829457
0.512169	0.830011
0.513791	0.830565
0.515414	0.830565
0.516495	0.831672
0.517577	0.83278
0.518659	0.833333
0.51974	0.834441
0.520281	0.836102
0.521363	0.837209
0.522985	0.837209
0.525149	0.837209
0.526771	0.837763
0.526771	0.839424
0.527853	0.840532
0.528394	0.842193
0.528935	0.8433
0.531098	0.8433
0.531639	0.844961
0.533261	0.845515
0.533802	0.846622
0.535965	0.846622
0.537588	0.847176
0.53867	0.84773
0.540833	0.84773
0.541915	0.848837
0.542996	0.849391
0.544619	0.849945
0.546241	0.850498
0.547323	0.851606
0.547864	0.852713
0.548945	0.853821
0.548945	0.856035
0.550027	0.856589
0.551109	0.857697
0.552731	0.85825
0.553813	0.858804
0.555976	0.858804
0.557058	0.859911
0.55868	0.860465
0.560303	0.860465
0.561385	0.861573
0.562466	0.86268
0.563548	0.863234
0.56463	0.864341
0.566252	0.864895
0.566793	0.866002
0.568415	0.866556
0.570038	0.86711
0.57166	0.867663
0.572201	0.868771
0.573824	0.869324
0.575446	0.869878
0.575987	0.870986
0.57815	0.870986
0.579773	0.871539
0.580855	0.872093
0.581936	0.8732
0.582477	0.874862
0.583018	0.875969
0.5841	0.877076
0.585722	0.87763
0.586804	0.878738
0.588426	0.878738
0.590049	0.879291
0.591671	0.879845
0.592753	0.880399
0.592753	0.882614
0.594916	0.882614
0.596539	0.882614
0.598702	0.882614
0.599784	0.883721
0.601947	0.883721
0.603029	0.884275
0.603569	0.885936
0.605733	0.885936
0.606814	0.886489
0.608978	0.886489
0.6106	0.887043
0.611682	0.887597
0.613304	0.888151
0.614386	0.889258
0.616009	0.889812
0.617631	0.889812
0.618172	0.891473
0.620335	0.891473
0.621958	0.891473
0.623039	0.89258
0.624662	0.893134
0.626284	0.893134
0.627907	0.893688
0.628989	0.894795
0.629529	0.896456
0.63007	0.897564
0.630611	0.899225
0.632234	0.899779
0.633315	0.900332
0.634938	0.900886
0.63656	0.90144
0.637642	0.901993
0.639805	0.901993
0.641428	0.902547
0.64305	0.903101
0.644132	0.903654
0.645754	0.904208
0.647377	0.904762
0.648459	0.905316
0.648999	0.906977
0.650622	0.90753
0.651704	0.908084
0.653326	0.908638
0.654408	0.909745
0.65603	0.909745
0.657112	0.910853
0.659275	0.910853
0.660898	0.911406
0.66252	0.911406
0.664143	0.91196
0.666306	0.91196
0.666847	0.913068
0.668469	0.913621
0.669551	0.914729
0.670633	0.915282
0.671714	0.91639
0.672255	0.918051
0.673878	0.918605
0.674419	0.919712
0.674959	0.921373
0.677123	0.921373
[truncated: 90 more columns]

## Sheet: Figure S2
A				B																																								C
branch number of axon				branch number of dendrite																																								Mean
subtypes	mean	sem		subtypes	mean	sem																																							IB	BC	B	IC	IBC
IB	153.797	3.4882		IB	43.5693	0.78525																																						si	5.87329	0	0	4.62459	6.27205
BC	121.802	3.50813		BC	44.5882	1.04038																																						bi	4.90521	3.63394	3.39761	0	5.44896
B	89.6864	6.37198		B	42.4286	2.16845																																						bc	6.67254	8.50164	6.86706	0	8.67458
IC	85.6628	8.69559		IC	41.9	2.53388																																						sc	0	8.8604	0	8.43078	8.86295
IBC	172.817	3.23234		IBC	45.0238	0.716978
																																												SEM
total length of axon				total length of dendrite																																									IB	BC	B	IC	IBC
subtypes	mean	sem		subtypes	mean	sem																																						si	0.094877	0	0	0.386638	0.08309
IB	64.1931	1.50209		IB	6.56602	0.110093																																						bi	0.0828686	0.116753	0.229288	0	0.0787821
BC	56.8084	1.46565		BC	6.93895	0.170432																																						bc	0.0913032	0.0914341	0.195243	0	0.0682519
BC	36.7033	2.70428		B	6.01801	0.315328																																						sc	0	0.104989	0	0.336137	0.070311
IC	37.6907	3.21363		IC	6.6752	0.311853
IBC	84.7765	1.33636		IBC	7.44587	0.100046
max length of axon				the dendritic subtypes of neurons
max axonal length	subtypes	projection types		dendrite types	1	2	3	4	5	6	7	8	9	10	11	12	13	14	15	16	17	18	19	20	21	22	23	24	25	26	27	28	29	30	31	32	33	34	35	36	37	38
6.88641	IB	intrahemispheric		IB	0.00749064	0.00749064	0.00374532	0	0.00749064	0.00374532	0	0	0	0	0	0	0.0374532	0.0524345	0.0786517	0.116105	0.0337079	0.0411985	0.0449438	0.0449438	0.0674157	0.0149813	0.0674157	0.0299625	0.0524345	0.0262172	0.00749064	0.0674157	0.0187266	0.00374532	0.0187266	0.0187266	0.0449438	0.00749064	0	0.0337079	0.0411985	0
5.73801	IB	intrahemispheric		BC	0	0.0168067	0	0	0	0	0	0	0	0	0	0	0.0336134	0.0672269	0.00840336	0.0840336	0.0756303	0.0672269	0.0420168	0.0420168	0.117647	0	0.10084	0.092437	0.0420168	0.00840336	0.0252101	0.0420168	0.0420168	0	0.0420168	0.0168067	0.00840336	0	0	0	0.00840336	0.0168067
6.57157	IB	intrahemispheric		B	0	0	0	0	0	0	0	0	0	0	0	0	0.0357143	0.0714286	0.142857	0.214286	0	0.0714286	0.0357143	0	0	0	0.0357143	0.107143	0.0714286	0	0	0.0714286	0	0	0.107143	0	0	0	0	0	0	0.0357143
7.3004	IB	intrahemispheric		IC	0	0	0.05	0	0	0	0	0	0	0	0	0	0.05	0	0.1	0.05	0	0.1	0.1	0	0.05	0	0.05	0	0.15	0	0.05	0.1	0	0	0	0	0	0	0	0.05	0.05	0.05
9.22527	IB	intrahemispheric		IBC	0	0.0142518	0.00712589	0	0.00712589	0	0	0.00475059	0	0.00712589	0	0.0023753	0.0190024	0.0332542	0.0213777	0.0712589	0.109264	0.0617577	0.0736342	0.0688836	0.137767	0.0118765	0.0427553	0.0593824	0.0142518	0.0023753	0	0.0166271	0.0166271	0.0023753	0.0166271	0.00950119	0.0855107	0.00950119	0.0023753	0.0213777	0.0166271	0.0332542
6.56495	IB	intrahemispheric
6.01803	IB	intrahemispheric
4.3501	IB	intrahemispheric
6.01239	IB	intrahemispheric
4.38939	IB	intrahemispheric
3.22161	IB	intrahemispheric
8.76621	IB	intrahemispheric
3.30155	IB	intrahemispheric
4.50359	IB	intrahemispheric
4.63895	IB	intrahemispheric
6.43764	IB	intrahemispheric
7.31789	IB	intrahemispheric
3.93835	IB	intrahemispheric
4.03975	IB	intrahemispheric
5.95967	IB	intrahemispheric
6.20543	IB	intrahemispheric
5.96407	IB	intrahemispheric
6.05697	IB	intrahemispheric
5.86134	IB	intrahemispheric
4.67748	IB	intrahemispheric
4.91778	IB	intrahemispheric
5.37258	IB	intrahemispheric
6.48117	IB	intrahemispheric
3.23168	IB	intrahemispheric
4.6196	IB	intrahemispheric
4.94749	IB	intrahemispheric
5.28047	IB	intrahemispheric
5.81984	IB	intrahemispheric
8.27273	IB	intrahemispheric
4.91906	IB	intrahemispheric
2.4174	IB	intrahemispheric
8.39575	IB	intrahemispheric
1.4186	IB	intrahemispheric
5.40615	IB	intrahemispheric
4.97362	IB	intrahemispheric
1.34922	IB	intrahemispheric
6.43317	IB	intrahemispheric
6.24258	IB	intrahemispheric
4.44353	IB	intrahemispheric
7.65532	IB	intrahemispheric
5.62571	IB	intrahemispheric
5.6679	IB	intrahemispheric
4.77757	IB	intrahemispheric
5.8916	IB	intrahemispheric
5.64534	IB	intrahemispheric
5.60441	IB	intrahemispheric
5.76678	IB	intrahemispheric
5.56675	IB	intrahemispheric
5.2029	IB	intrahemispheric
4.96214	IB	intrahemispheric
6.35845	IB	intrahemispheric
7.40173	IB	intrahemispheric
5.3871	IB	intrahemispheric
6.21357	IB	intrahemispheric
3.9671	IB	intrahemispheric
6.18818	IB	intrahemispheric
6.13971	IB	intrahemispheric
6.08844	IB	intrahemispheric
6.30332	IB	intrahemispheric
5.798	IB	intrahemispheric
5.1367	IB	intrahemispheric
5.59928	IB	intrahemispheric
7.15935	IB	intrahemispheric
6.4594	IB	intrahemispheric
5.02883	IB	intrahemispheric
6.20604	IB	intrahemispheric
5.27453	IB	intrahemispheric
6.05649	IB	intrahemispheric
6.90606	IB	intrahemispheric
5.48247	IB	intrahemispheric
6.38501	IB	intrahemispheric
6.43954	IB	intrahemispheric
6.36347	IB	intrahemispheric
6.30073	IB	intrahemispheric
5.91207	IB	intrahemispheric
5.98247	IB	intrahemispheric
5.45118	IB	intrahemispheric
5.7208	IB	intrahemispheric
5.6778	IB	intrahemispheric
5.23598	IB	intrahemispheric
6.74746	IB	intrahemispheric
6.66383	IB	intrahemispheric
3.94799	IB	intrahemispheric
4.1572	IB	intrahemispheric
5.95613	IB	intrahemispheric
6.67387	IB	intrahemispheric
2.95301	IB	intrahemispheric
5.1518	IB	intrahemispheric
5.66201	IB	intrahemispheric
2.93594	IB	intrahemispheric
7.36502	IB	intrahemispheric
3.14898	IB	intrahemispheric
2.0037	IB	intrahemispheric
4.39151	IB	intrahemispheric
3.54455	IB	intrahemispheric
5.05552	IB	intrahemispheric
5.60564	IB	intrahemispheric
6.60831	IB	intrahemispheric
5.75513	IB	intrahemispheric
1.48875	IB	intrahemispheric
1.62235	IB	intrahemispheric
2.43121	IB	intrahemispheric
12.0398	IB	intrahemispheric
9.42709	IB	intrahemispheric
11.5939	IB	intrahemispheric
9.71649	IB	intrahemispheric
8.47538	IB	intrahemispheric
11.0031	IB	intrahemispheric
10.9459	IB	intrahemispheric
9.53884	IB	intrahemispheric
11.1179	IB	intrahemispheric
9.379	IB	intrahemispheric
9.43471	IB	intrahemispheric
8.86235	IB	intrahemispheric
9.02252	IB	intrahemispheric
8.31528	IB	intrahemispheric
12.4775	IB	intrahemispheric
10.9186	IB	intrahemispheric
7.56139	IB	intrahemispheric
10.8237	IB	intrahemispheric
9.322	IB	intrahemispheric
8.32584	IB	intrahemispheric
9.84914	IB	intrahemispheric
8.71732	IB	intrahemispheric
11.7912	IB	intrahemispheric
7.96561	IB	intrahemispheric
5.64063	IB	intrahemispheric
11.2738	IB	intrahemispheric
9.80838	IB	intrahemispheric
8.14739	IB	intrahemispheric
11.2504	IB	intrahemispheric
9.65076	IB	intrahemispheric
7.40242	IB	intrahemispheric
10.6811	IB	intrahemispheric
8.82131	IB	intrahemispheric
10.5418	IB	intrahemispheric
11.0853	IB	intrahemispheric
9.68215	IB	intrahemispheric
4.67797	IB	intrahemispheric
5.3256	IB	intrahemispheric
5.33573	IB	intrahemispheric
6.52641	IB	intrahemispheric
6.34885	IB	intrahemispheric
5.43286	IB	intrahemispheric
7.11776	IB	intrahemispheric
5.13285	IB	intrahemispheric
5.1402	IB	intrahemispheric
5.26349	IB	intrahemispheric
4.38828	IB	intrahemispheric
4.96559	IB	intrahemispheric
4.74604	IB	intrahemispheric
5.54732	IB	intrahemispheric
5.47542	IB	intrahemispheric
5.38318	IB	intrahemispheric
5.34673	IB	intrahemispheric
7.16501	IB	intrahemispheric
4.3025	IB	intrahemispheric
3.29447	IB	intrahemispheric
5.03436	IB	intrahemispheric
5.80674	IB	intrahemispheric
5.37912	IB	intrahemispheric
5.28109	IB	intrahemispheric
6.60892	IB	intrahemispheric
4.92664	IB	intrahemispheric
7.05378	IB	intrahemispheric
3.55757	IB	intrahemispheric
5.13523	IB	intrahemispheric
4.76389	IB	intrahemispheric
5.97056	IB	intrahemispheric
5.18227	IB	intrahemispheric
5.46467	IB	intrahemispheric
5.4277	IB	intrahemispheric
4.97014	IB	intrahemispheric
4.87068	IB	intrahemispheric
5.09437	IB	intrahemispheric
3.89715	IB	intrahemispheric
4.6028	IB	intrahemispheric
6.48089	IB	intrahemispheric
5.48991	IB	intrahemispheric
2.92432	IB	intrahemispheric
4.28788	IB	intrahemispheric
5.04456	IB	intrahemispheric
4.99651	IB	intrahemispheric
5.1397	IB	intrahemispheric
5.38277	IB	intrahemispheric
7.94474	IB	intrahemispheric
7.329	IB	intrahemispheric
5.38788	IB	intrahemispheric
5.33128	IB	intrahemispheric
5.67595	IB	intrahemispheric
4.62595	IB	intrahemispheric
4.13976	IB	intrahemispheric
4.38716	IB	intrahemispheric
4.69678	IB	intrahemispheric
4.88802	IB	intrahemispheric
3.26442	IB	intrahemispheric
6.04872	IB	intrahemispheric
6.12468	IB	intrahemispheric
5.58487	IB	intrahemispheric
4.43942	IB	intrahemispheric
3.39539	IB	intrahemispheric
6.0492	IB	intrahemispheric
5.80214	IB	intrahemispheric
9.03358	IB	intrahemispheric
6.21717	IB	intrahemispheric
6.26877	IB	intrahemispheric
5.15897	IB	intrahemispheric
6.35371	IB	intrahemispheric
5.90603	IB	intrahemispheric
3.45193	IB	intrahemispheric
8.85902	IB	intrahemispheric
5.09702	IB	intrahemispheric
3.8002	IB	intrahemispheric
5.17966	IB	intrahemispheric
7.81965	IB	intrahemispheric
4.60453	IB	intrahemispheric
6.90729	IB	intrahemispheric
7.09299	IB	intrahemispheric
6.10967	IB	intrahemispheric
2.84634	IB	intrahemispheric
8.37833	IB	intrahemispheric
8.09664	IB	intrahemispheric
1.35139	IB	intrahemispheric
6.4053	IB	intrahemispheric
6.85681	IB	intrahemispheric
7.16885	IB	intrahemispheric
6.27307	IB	intrahemispheric
8.11844	IB	intrahemispheric
5.79838	IB	intrahemispheric
6.24896	IB	intrahemispheric
10.1965	IB	intrahemispheric
5.88796	IB	intrahemispheric
5.03858	IB	intrahemispheric
6.63992	IB	intrahemispheric
4.91844	IB	intrahemispheric
9.14018	IB	intrahemispheric
8.30397	IB	intrahemispheric
6.95988	IB	intrahemispheric
8.10101	IB	intrahemispheric
7.68845	IB	intrahemispheric
8.59707	IB	intrahemispheric
8.86972	IB	intrahemispheric
7.94154	IB	intrahemispheric
7.3481	IB	intrahemispheric
4.70664	IB	intrahemispheric
5.89316	IB	intrahemispheric
6.65945	IB	intrahemispheric
6.95409	IB	intrahemispheric
6.71023	IB	intrahemispheric
6.73975	IB	intrahemispheric
11.4196	IB	intrahemispheric
9.9234	IB	intrahemispheric
6.12183	IB	intrahemispheric
12.3956	IB	intrahemispheric
6.51395	IB	intrahemispheric
7.69311	IB	intrahemispheric
5.78973	IB	intrahemispheric
8.89843	IB	intrahemispheric
4.62881	IB	intrahemispheric
8.42155	IB	intrahemispheric
8.40188	IB	intrahemispheric
3.99298	IB	intrahemispheric
6.23197	IB	intrahemispheric
8.09123	IB	intrahemispheric
5.2206	IB	intrahemispheric
4.31942	IB	intrahemispheric
9.13908	IB	intrahemispheric
5.995	IB	intrahemispheric
5.78179	IB	intrahemispheric
4.57361	IB	intrahemispheric
6.50416	IB	intrahemispheric
5.32956	IB	intrahemispheric
6.5026	IB	intrahemispheric
8.13581	IB	intrahemispheric
5.52125	IB	intrahemispheric
5.6731	IB	intrahemispheric
9.63604	IB	intrahemispheric
6.84194	IB	intrahemispheric
6.89445	IB	intrahemispheric
7.04235	IB	intrahemispheric
7.26902	IB	intrahemispheric
8.42809	IB	intrahemispheric
6.15939	IB	intrahemispheric
10.5194	IB	intrahemispheric
7.56475	IB	intrahemispheric
8.36718	IB	intrahemispheric
7.28286	IB	intrahemispheric
8.54297	IB	intrahemispheric
6.69211	IB	intrahemispheric
10.8321	IB	intrahemispheric
7.68641	IB	intrahemispheric
7.47766	IB	intrahemispheric
5.2889	IB	intrahemispheric
8.78377	IB	intrahemispheric
8.65903	IB	intrahemispheric
8.20031	IB	intrahemispheric
8.84038	IB	intrahemispheric
6.75371	IB	intrahemispheric
5.88654	IB	intrahemispheric
6.1545	IB	intrahemispheric
7.78564	IB	intrahemispheric
6.11912	IB	intrahemispheric
9.76983	IB	intrahemispheric
6.39638	IB	intrahemispheric
9.6734	IB	intrahemispheric
5.35741	IB	intrahemispheric
7.28157	IB	intrahemispheric
7.68852	IB	intrahemispheric
9.3513	IB	intrahemispheric
7.5986	IB	intrahemispheric
5.50362	IB	intrahemispheric
7.2855	IB	intrahemispheric
6.65445	IB	intrahemispheric
6.94007	IB	intrahemispheric
10.6968	IB	intrahemispheric
5.43688	IB	intrahemispheric
6.72805	IB	intrahemispheric
7.65463	IB	intrahemispheric
6.52368	IB	intrahemispheric
4.21644	IB	intrahemispheric
4.9445	IB	intrahemispheric
5.86526	IB	intrahemispheric
8.22945	IB	intrahemispheric
5.46224	IB	intrahemispheric
7.95709	IB	intrahemispheric
5.94287	IB	intrahemispheric
6.33544	IB	intrahemispheric
6.45279	IB	intrahemispheric
6.88869	IB	intrahemispheric
5.16111	IB	intrahemispheric
6.27255	IB	intrahemispheric
5.16291	IB	intrahemispheric
5.19169	IB	intrahemispheric
4.42376	IB	intrahemispheric
10.2188	IB	intrahemispheric
5.90079	IB	intrahemispheric
7.13929	IB	intrahemispheric
6.17448	IB	intrahemispheric
7.83161	IB	intrahemispheric
5.96316	IB	intrahemispheric
5.95592	IB	intrahemispheric
10.0325	IB	intrahemispheric
5.89439	IB	intrahemispheric
9.15257	IB	intrahemispheric
9.60781	IB	intrahemispheric
10.0809	IB	intrahemispheric
5.96998	IB	intrahemispheric
6.86628	IB	intrahemispheric
9.59697	IB	intrahemispheric
3.37832	IB	intrahemispheric
2.67835	IB	intrahemispheric
1.95968	IB	intrahemispheric
2.00076	IB	intrahemispheric
2.78933	IB	intrahemispheric
4.8576	IB	intrahemispheric
3.33064	IB	intrahemispheric
3.24462	IB	intrahemispheric
10.0003	IB	intrahemispheric
5.78169	IB	intrahemispheric
7.05594	IB	intrahemispheric
8.86226	IB	intrahemispheric
3.18299	IB	intrahemispheric
2.9398	IB	intrahemispheric
9.52657	IB	intrahemispheric
5.58954	IB	intrahemispheric
6.02186	IB	intrahemispheric
7.47916	IB	intrahemispheric
5.9164	IB	intrahemispheric
5.99169	IB	intrahemispheric
6.47207	IB	intrahemispheric
6.67188	IB	intrahemispheric
2.28454	IB	intrahemispheric
8.59246	IB	intrahemispheric
6.4756	IB	intrahemispheric
6.22908	IB	intrahemispheric
4.32353	IB	intrahemispheric
6.32959	IB	intrahemispheric
6.56016	IB	intrahemispheric
8.97842	IB	intrahemispheric
7.12144	IB	intrahemispheric
6.3762	IB	intrahemispheric
7.23148	IB	intrahemispheric
9.73953	IB	intrahemispheric
4.95816	IB	intrahemispheric
5.29134	IB	intrahemispheric
5.22824	IB	intrahemispheric
5.32936	IB	intrahemispheric
7.29491	IB	intrahemispheric
4.68663	IB	intrahemispheric
10.597	IB	intrahemispheric
11.6918	IB	intrahemispheric
8.59343	IB	intrahemispheric
1.33069	IB	intrahemispheric
2.04806	IB	intrahemispheric
12.275	IB	intrahemispheric
7.00764	IB	intrahemispheric
1.55883	IB	intrahemispheric
12.2634	IB	intrahemispheric
4.5965	IB	intrahemispheric
10.2798	IB	intrahemispheric
2.50649	IB	intrahemispheric
3.97308	IB	intrahemispheric
1.32781	IB	intrahemispheric
9.64196	IB	intrahemispheric
9.02656	IB	intrahemispheric
9.09062	IB	intrahemispheric
7.87043	IB	intrahemispheric
8.38752	IB	intrahemispheric
13.8856	IB	intrahemispheric
11.0783	IB	intrahemispheric
11.6882	IB	intrahemispheric
7.10818	IB	intrahemispheric
9.78163	IB	intrahemispheric
10.9148	IB	intrahemispheric
10.5984	IB	intrahemispheric
9.10393	IB	intrahemispheric
10.9895	IB	intrahemispheric
0.975599	IB	intrahemispheric
9.53206	IB	intrahemispheric
6.85183	IB	intrahemispheric
6.28843	IB	intrahemispheric
10.8138	IB	intrahemispheric
8.82093	IB	intrahemispheric
10.0348	IB	intrahemispheric
11.7502	IB	intrahemispheric
11.9753	IB	intrahemispheric
11.2432	IB	intrahemispheric
7.64475	IB	intrahemispheric
4.42698	IB	intrahemispheric
6.66609	IB	intrahemispheric
13.1187	IB	intrahemispheric
4.66699	IB	intrahemispheric
11.0509	IB	intrahemispheric
11.7001	IB	intrahemispheric
7.1809	IB	intrahemispheric
12.437	IB	intrahemispheric
6.951	IB	intrahemispheric
3.17646	IB	intrahemispheric
3.91591	IB	intrahemispheric
6.90944	IB	intrahemispheric
2.55009	IB	intrahemispheric
3.98257	IB	intrahemispheric
4.0928	IB	intrahemispheric
4.42553	IB	intrahemispheric
3.72054	IB	intrahemispheric
5.60632	IB	intrahemispheric
4.39492	IB	intrahemispheric
5.80762	IB	intrahemispheric
4.45151	IB	intrahemispheric
3.81866	IB	intrahemispheric
4.25617	IB	intrahemispheric
7.53783	IB	intrahemispheric
6.087	IB	intrahemispheric
9.99323	IB	intrahemispheric
9.49715	IB	intrahemispheric
7.30146	IB	intrahemispheric
5.56076	IB	intrahemispheric
6.56091	IB	intrahemispheric
5.57539	IB	intrahemispheric
7.65339	IB	intrahemispheric
4.9283	IB	intrahemispheric
5.72724	IB	intrahemispheric
8.62717	IB	intrahemispheric
6.67176	IB	intrahemispheric
4.88031	IB	intrahemispheric
5.81259	IB	intrahemispheric
6.6958	IB	intrahemispheric
6.88202	IB	intrahemispheric
8.81959	IB	intrahemispheric
5.88298	IB	intrahemispheric
9.95667	IB	intrahemispheric
7.61478	IB	intrahemispheric
6.76083	IB	intrahemispheric
9.56992	IB	intrahemispheric
8.64215	IB	intrahemispheric
7.72507	IB	intrahemispheric
5.10677	IB	intrahemispheric
11.3332	IB	intrahemispheric
7.68542	IB	intrahemispheric
5.1044	IB	intrahemispheric
8.44724	IB	intrahemispheric
5.54923	IB	intrahemispheric
10.1226	IB	intrahemispheric
8.32448	IB	intrahemispheric
8.04725	IB	intrahemispheric
7.61935	IB	intrahemispheric
5.68908	IB	intrahemispheric
1.61217	IB	intrahemispheric
6.84528	IB	intrahemispheric
7.7217	IB	intrahemispheric
6.50161	IB	intrahemispheric
9.86326	IB	intrahemispheric
7.91506	IB	intrahemispheric
11.7599	IB	intrahemispheric
7.34697	IB	intrahemispheric
8.50161	IB	intrahemispheric
6.91259	IB	intrahemispheric
6.26555	IB	intrahemispheric
10.0262	IB	intrahemispheric
11.9313	IB	intrahemispheric
5.45715	IB	intrahemispheric
5.93106	IB	intrahemispheric
7.1891	IB	intrahemispheric
12.3786	IB	intrahemispheric
8.59698	IB	intrahemispheric
7.08324	IB	intrahemispheric
7.20086	IB	intrahemispheric
6.20787	IB	intrahemispheric
12.1871	IB	intrahemispheric
6.73343	IB	intrahemispheric
6.58077	IB	intrahemispheric
9.66998	IB	intrahemispheric
8.14824	IB	intrahemispheric
9.63169	IB	intrahemispheric
11.1582	IB	intrahemispheric
8.14276	IB	intrahemispheric
6.02746	IB	intrahemispheric
11.1927	IB	intrahemispheric
9.12356	IB	intrahemispheric
10.3276	IB	intrahemispheric
7.05179	IB	intrahemispheric
10.6505	IB	intrahemispheric
11.7339	IB	intrahemispheric
6.11314	IB	intrahemispheric
8.9187	IB	intrahemispheric
7.86631	IB	intrahemispheric
6.11606	IB	intrahemispheric
4.42649	IB	intrahemispheric
4.31156	IB	intrahemispheric
7.86706	IB	intrahemispheric
7.89871	IB	intrahemispheric
8.9983	IB	intrahemispheric
7.48571	IB	intrahemispheric
6.71994	IB	intrahemispheric
7.00671	IB	intrahemispheric
4.96127	IB	intrahemispheric
5.37491	IB	intrahemispheric
8.73141	IB	intrahemispheric
5.56175	IB	intrahemispheric
3.89377	IB	intrahemispheric
8.41726	IB	intrahemispheric
8.11076	IB	intrahemispheric
7.20453	IB	intrahemispheric
3.26373	IB	intrahemispheric
7.00334	IB	intrahemispheric
7.6141	IB	intrahemispheric
6.07003	IB	intrahemispheric
5.21035	IB	intrahemispheric
8.95083	IB	intrahemispheric
6.75551	IB	intrahemispheric
5.69566	IB	intrahemispheric
6.48358	IB	intrahemispheric
6.85718	IB	intrahemispheric
6.03442	IB	intrahemispheric
8.52368	IB	intrahemispheric
5.40869	IB	intrahemispheric
5.41448	IB	intrahemispheric
4.46963	IB	intrahemispheric
4.91849	IB	intrahemispheric
7.14751	IB	intrahemispheric
5.83602	IB	intrahemispheric
5.55064	IB	intrahemispheric
6.34941	IB	intrahemispheric
9.53701	IB	intrahemispheric
6.59952	IB	intrahemispheric
7.83314	IB	intrahemispheric
3.92964	IB	intrahemispheric
7.14078	IB	intrahemispheric
10.6125	IB	intrahemispheric
8.21908	IB	intrahemispheric
6.0878	IB	intrahemispheric
5.80481	IB	intrahemispheric
5.85672	IB	intrahemispheric
6.93583	IB	intrahemispheric
7.28417	IB	intrahemispheric
6.42286	IB	intrahemispheric
7.29211	IB	intrahemispheric
8.57326	IB	intrahemispheric
6.94554	IB	intrahemispheric
6.55818	IB	intrahemispheric
10.6563	IB	intrahemispheric
6.89465	IB	intrahemispheric
5.3622	IB	intrahemispheric
6.5004	IB	intrahemispheric
5.66082	IB	intrahemispheric
6.87919	IB	intrahemispheric
11.0057	IB	intrahemispheric
7.16974	IB	intrahemispheric
9.68347	IB	intrahemispheric
9.9755	IB	intrahemispheric
8.50344	IB	intrahemispheric
8.06128	IB	intrahemispheric
7.20256	IB	intrahemispheric
7.89446	IB	intrahemispheric
13.0413	IB	intrahemispheric
7.27474	IB	intrahemispheric
7.87639	IB	intrahemispheric
8.64171	IB	intrahemispheric
10.3762	IB	intrahemispheric
0.731568	IB	intrahemispheric
4.92412	IB	intrahemispheric
1.0604	IB	intrahemispheric
2.9251	IB	intrahemispheric
4.43772	IB	intrahemispheric
3.52028	IB	intrahemispheric
3.4226	IB	intrahemispheric
5.49346	IB	intrahemispheric
4.32798	IB	intrahemispheric
6.55582	IB	intrahemispheric
8.42568	IB	intrahemispheric
1.73043	IB	intrahemispheric
3.20007	IB	intrahemispheric
3.1143	IB	intrahemispheric
4.43694	IB	intrahemispheric
4.27661	IB	intrahemispheric
3.82096	IB	intrahemispheric
6.02058	IB	intrahemispheric
4.42209	IB	intrahemispheric
3.93279	IB	intrahemispheric
1.53898	IB	intrahemispheric
4.02113	IB	intrahemispheric
6.46046	IB	intrahemispheric
6.88581	IB	intrahemispheric
1.78628	IB	intrahemispheric
2.93807	IB	intrahemispheric
4.5053	IB	intrahemispheric
4.45129	IB	intrahemispheric
5.13128	IB	intrahemispheric
7.92268	IB	intrahemispheric
4.63453	IB	intrahemispheric
6.08525	IB	intrahemispheric
3.77062	IB	intrahemispheric
3.26137	IB	intrahemispheric
5.50551	IB	intrahemispheric
3.04426	IB	intrahemispheric
3.83604	IB	intrahemispheric
4.90104	IB	intrahemispheric
7.63647	IB	intrahemispheric
5.48343	IB	intrahemispheric
4.05295	IB	intrahemispheric
3.65922	IB	intrahemispheric
4.81994	IB	intrahemispheric
3.63056	IB	intrahemispheric
4.6401	IB	intrahemispheric
4.00119	IB	intrahemispheric
3.57793	IB	intrahemispheric
5.49016	IB	intrahemispheric
3.76591	IB	intrahemispheric
2.71817	IB	intrahemispheric
4.422	IB	intrahemispheric
4.19473	IB	intrahemispheric
4.88057	IB	intrahemispheric
4.41068	IB	intrahemispheric
4.85771	IB	intrahemispheric
3.539	IB	intrahemispheric
5.37164	IB	intrahemispheric
4.40616	IB	intrahemispheric
5.36192	IB	intrahemispheric
3.12484	IB	intrahemispheric
7.17662	IB	intrahemispheric
5.91478	IB	intrahemispheric
4.49856	IB	intrahemispheric
6.52053	IB	intrahemispheric
4.94007	IB	intrahemispheric
7.19685	IB	intrahemispheric
7.01988	IB	intrahemispheric
4.9019	IB	intrahemispheric
5.44932	IB	intrahemispheric
4.51115	IB	intrahemispheric
0.913228	IB	intrahemispheric
6.84279	IB	intrahemispheric
7.20523	IB	intrahemispheric
2.95089	IB	intrahemispheric
5.11749	IB	intrahemispheric
4.54864	IB	intrahemispheric
11.1852	IB	intrahemispheric
4.79263	IB	intrahemispheric
7.65408	IB	intrahemispheric
10.9054	IB	intrahemispheric
11.0963	IB	intrahemispheric
10.0714	IB	intrahemispheric
6.72995	IB	intrahemispheric
8.40974	IB	intrahemispheric
9.79338	IB	intrahemispheric
8.71302	IB	intrahemispheric
9.50052	IB	intrahemispheric
5.69484	IB	intrahemispheric
8.96198	IB	intrahemispheric
4.7984	IB	intrahemispheric
9.82986	IB	intrahemispheric
8.58643	IB	intrahemispheric
11.3574	IB	intrahemispheric
5.99697	IB	intrahemispheric
7.31025	IB	intrahemispheric
7.44935	IB	intrahemispheric
6.05387	IB	intrahemispheric
6.57893	IB	intrahemispheric
6.91848	IB	intrahemispheric
6.04388	IB	intrahemispheric
9.70842	IB	intrahemispheric
4.82305	IB	intrahemispheric
10.0317	IB	intrahemispheric
6.74266	IB	intrahemispheric
3.74824	IB	intrahemispheric
6.28029	IB	intrahemispheric
1.056	IB	intrahemispheric
7.27104	IB	intrahemispheric
9.69607	IB	intrahemispheric
2.86079	IB	intrahemispheric
2.96494	IB	intrahemispheric
7.13347	IB	intrahemispheric
7.01899	IB	intrahemispheric
6.6138	IB	intrahemispheric
3.89264	IB	intrahemispheric
4.77139	IB	intrahemispheric
6.61644	IB	intrahemispheric
6.04252	IB	intrahemispheric
4.1594	IB	intrahemispheric
5.6547	IB	intrahemispheric
7.9176	IB	intrahemispheric
8.38837	IB	intrahemispheric
6.40711	IB	intrahemispheric
5.75468	IB	intrahemispheric
7.33033	IB	intrahemispheric
5.14567	IB	intrahemispheric
7.17276	IB	intrahemispheric
5.20069	IB	intrahemispheric
4.23598	IB	intrahemispheric
5.53577	IB	intrahemispheric
6.00783	IB	intrahemispheric
5.11511	IB	intrahemispheric
7.74727	IB	intrahemispheric
5.91462	IB	intrahemispheric
5.98365	IB	intrahemispheric
3.35024	IB	intrahemispheric
5.90503	IB	intrahemispheric
5.92469	IB	intrahemispheric
4.88732	IB	intrahemispheric
6.02714	IB	intrahemispheric
6.99183	IB	intrahemispheric
6.61748	IB	intrahemispheric
6.13517	IB	intrahemispheric
6.57772	IB	intrahemispheric
5.52651	IB	intrahemispheric
8.43142	IB	intrahemispheric
7.93346	IB	intrahemispheric
7.3961	IB	intrahemispheric
5.33398	IB	intrahemispheric
4.72058	IB	intrahemispheric
6.56627	IB	intrahemispheric
6.33552	IB	intrahemispheric
8.53455	IB	intrahemispheric
6.04567	IB	intrahemispheric
6.59345	IB	intrahemispheric
5.24973	IB	intrahemispheric
8.05386	IB	intrahemispheric
8.73852	IB	intrahemispheric
8.693	IB	intrahemispheric
7.89195	IB	intrahemispheric
7.54898	IB	intrahemispheric
6.27023	IB	intrahemispheric
6.41256	IB	intrahemispheric
8.13257	IB	intrahemispheric
8.30173	IB	intrahemispheric
7.48782	IB	intrahemispheric
5.6924	IB	intrahemispheric
5.28571	IB	intrahemispheric
5.46598	IB	intrahemispheric
6.66156	IB	intrahemispheric
6.62294	IB	intrahemispheric
8.8807	IB	intrahemispheric
2.94015	IB	intrahemispheric
1.8987	IB	intrahemispheric
1.76118	IB	intrahemispheric
6.22178	IB	intrahemispheric
7.84541	IB	intrahemispheric
6.0008	IB	intrahemispheric
4.5146	IB	intrahemispheric
5.36692	IB	intrahemispheric
3.67827	IB	intrahemispheric
4.63333	IB	intrahemispheric
1.61696	IB	intrahemispheric
3.65356	IB	intrahemispheric
1.77931	IB	intrahemispheric
5.51485	IB	intrahemispheric
6.45458	IB	intrahemispheric
1.78777	IB	intrahemispheric
4.72602	IB	intrahemispheric
5.3652	IB	intrahemispheric
1.78192	BC	intrahemispheric
3.07068	BC	intrahemispheric
11.0012	BC	intrahemispheric
6.45716	BC	intrahemispheric
1.69321	BC	intrahemispheric
1.32898	BC	intrahemispheric
0.412363	BC	intrahemispheric
0.976555	BC	intrahemispheric
0.674064	BC	intrahemispheric
0.471371	BC	intrahemispheric
1.68152	BC	intrahemispheric
2.18695	BC	intrahemispheric
6.30525	BC	intrahemispheric
2.67002	BC	intrahemispheric
6.09311	BC	intrahemispheric
6.77083	BC	intrahemispheric
5.52538	BC	intrahemispheric
0.397185	BC	intrahemispheric
3.52434	BC	intrahemispheric
2.21469	BC	intrahemispheric
0.34805	BC	intrahemispheric
1.5783	BC	intrahemispheric
1.09555	BC	intrahemispheric
0.763509	BC	intrahemispheric
1.41434	BC	intrahemispheric
0.673503	BC	intrahemispheric
1.00713	BC	intrahemispheric
3.16738	BC	intrahemispheric
5.22265	BC	intrahemispheric
14.4802	BC	intrahemispheric
12.7439	BC	intrahemispheric
6.20715	BC	intrahemispheric
0.562753	BC	intrahemispheric
0.269117	BC	intrahemispheric
1.42117	BC	intrahemispheric
0.439689	BC	intrahemispheric
1.01093	BC	intrahemispheric
0.906701	BC	intrahemispheric
5.07637	BC	intrahemispheric
5.3116	BC	intrahemispheric
0.294436	BC	intrahemispheric
0.615236	BC	intrahemispheric
0.438011	BC	intrahemispheric
1.76898	BC	intrahemispheric
0.934546	BC	intrahemispheric
0.307023	BC	intrahemispheric
0.502558	BC	intrahemispheric
1.50913	BC	intrahemispheric
2.05362	BC	intrahemispheric
2.55321	BC	intrahemispheric
2.82726	BC	intrahemispheric
3.21034	BC	intrahemispheric
0.446722	BC	intrahemispheric
1.63003	BC	intrahemispheric
6.47858	BC	intrahemispheric
2.10304	BC	intrahemispheric
2.71905	BC	intrahemispheric
4.54898	BC	intrahemispheric
6.05221	BC	intrahemispheric
0.288142	BC	intrahemispheric
1.5037	BC	intrahemispheric
4.47748	BC	intrahemispheric
1.49942	BC	intrahemispheric
0.137445	BC	intrahemispheric
4.55812	BC	intrahemispheric
4.43856	BC	intrahemispheric
5.75923	BC	intrahemispheric
1.38875	BC	intrahemispheric
4.00179	BC	intrahemispheric
4.67959	BC	intrahemispheric
3.89111	BC	intrahemispheric
3.4973	BC	intrahemispheric
8.08351	BC	intrahemispheric
3.36231	BC	intrahemispheric
3.43635	BC	intrahemispheric
3.79083	BC	intrahemispheric
1.65157	BC	intrahemispheric
3.44144	BC	intrahemispheric
4.53533	BC	intrahemispheric
2.15973	BC	intrahemispheric
0.747553	BC	intrahemispheric
4.15121	BC	intrahemispheric
0.410001	BC	intrahemispheric
1.18213	BC	intrahemispheric
2.97625	BC	intrahemispheric
0.770423	BC	intrahemispheric
1.98908	BC	intrahemispheric
0.628533	BC	intrahemispheric
3.42355	BC	intrahemispheric
0.407209	BC	intrahemispheric
0.736071	BC	intrahemispheric
1.68471	BC	intrahemispheric
2.31955	BC	intrahemispheric
1.38293	BC	intrahemispheric
0.245575	BC	intrahemispheric
0.367623	BC	intrahemispheric
0.572327	BC	intrahemispheric
3.4947	BC	intrahemispheric
2.82216	BC	intrahemispheric
6.70863	BC	intrahemispheric
0.670392	BC	intrahemispheric
0.771957	BC	intrahemispheric
0.266123	BC	intrahemispheric
1.03535	BC	intrahemispheric
0.308795	BC	intrahemispheric
0.488756	BC	intrahemispheric
0.45825	BC	intrahemispheric
0.830564	BC	intrahemispheric
1.13109	BC	intrahemispheric
7.52197	BC	intrahemispheric
0.429248	BC	intrahemispheric
0.606037	BC	intrahemispheric
0.197977	BC	intrahemispheric
0.799471	BC	intrahemispheric
0.430766	BC	intrahemispheric
0.177828	BC	intrahemispheric
6.74479	BC	intrahemispheric
1.36511	BC	intrahemispheric
0.959726	BC	intrahemispheric
5.06456	BC	intrahemispheric
3.39066	BC	intrahemispheric
0.457856	BC	intrahemispheric
1.05746	BC	intrahemispheric
2.20683	BC	intrahemispheric
0.691109	BC	intrahemispheric
3.40702	BC	intrahemispheric
0.280012	BC	intrahemispheric
3.10088	BC	intrahemispheric
1.74509	BC	intrahemispheric
1.375	BC	intrahemispheric
0.551843	BC	intrahemispheric
1.03823	BC	intrahemispheric
3.0376	BC	intrahemispheric
0.693361	BC	intrahemispheric
2.9271	BC	intrahemispheric
0.853236	BC	intrahemispheric
4.56503	BC	intrahemispheric
3.07188	BC	intrahemispheric
1.43384	BC	intrahemispheric
0.0906016	BC	intrahemispheric
0.918721	BC	intrahemispheric
0.340725	BC	intrahemispheric
0.603656	BC	intrahemispheric
2.84868	BC	intrahemispheric
0.649386	BC	intrahemispheric
1.26957	BC	intrahemispheric
0.619685	BC	intrahemispheric
0.867028	BC	intrahemispheric
2.19054	BC	intrahemispheric
6.45494	BC	intrahemispheric
4.61979	BC	intrahemispheric
1.58106	BC	intrahemispheric
2.64943	BC	intrahemispheric
0.85828	BC	intrahemispheric
2.92796	BC	intrahemispheric
6.44752	BC	intrahemispheric
4.80722	BC	intrahemispheric
6.93298	BC	intrahemispheric
11.9805	BC	intrahemispheric
3.3761	BC	intrahemispheric
6.25359	BC	intrahemispheric
8.83517	BC	intrahemispheric
5.74433	BC	intrahemispheric
6.86647	BC	intrahemispheric
4.20044	BC	intrahemispheric
9.76087	BC	intrahemispheric
4.15057	BC	intrahemispheric
5.27504	BC	intrahemispheric
5.18505	BC	intrahemispheric
5.31543	BC	intrahemispheric
3.48066	BC	intrahemispheric
2.70301	BC	intrahemispheric
8.50159	BC	intrahemispheric
4.08666	BC	intrahemispheric
5.32184	BC	intrahemispheric
3.45929	BC	intrahemispheric
3.188	BC	intrahemispheric
0.690372	BC	intrahemispheric
7.78458	BC	intrahemispheric
10.59	BC	intrahemispheric
9.60873	BC	intrahemispheric
12.6339	BC	intrahemispheric
6.13607	BC	intrahemispheric
4.69052	BC	intrahemispheric
8.95565	BC	intrahemispheric
5.8256	BC	intrahemispheric
15.5176	BC	intrahemispheric
8.19418	BC	intrahemispheric
6.70137	BC	intrahemispheric
9.77352	BC	intrahemispheric
7.80865	BC	intrahemispheric
6.81593	BC	intrahemispheric
0.792053	BC	intrahemispheric
3.38057	BC	intrahemispheric
6.37337	BC	intrahemispheric
5.70973	BC	intrahemispheric
0.555138	BC	intrahemispheric
6.8282	BC	intrahemispheric
3.4985	BC	intrahemispheric
4.70444	BC	intrahemispheric
1.00309	BC	intrahemispheric
1.55909	BC	intrahemispheric
1.27366	BC	intrahemispheric
0.268959	BC	intrahemispheric
1.35109	BC	intrahemispheric
8.25488	BC	intrahemispheric
5.72008	BC	intrahemispheric
6.77117	BC	intrahemispheric
2.18721	BC	intrahemispheric
6.1986	BC	intrahemispheric
7.77756	BC	intrahemispheric
2.70745	BC	intrahemispheric
7.01952	BC	intrahemispheric
7.07259	BC	intrahemispheric
1.0726	BC	intrahemispheric
7.59061	BC	intrahemispheric
10.5021	BC	intrahemispheric
0.99529	BC	intrahemispheric
1.12049	BC	intrahemispheric
4.87511	BC	intrahemispheric
2.43451	BC	intrahemispheric
5.36599	BC	intrahemispheric
9.63197	BC	intrahemispheric
1.41667	BC	intrahemispheric
1.54676	BC	intrahemispheric
9.11684	BC	intrahemispheric
3.10833	BC	intrahemispheric
7.38471	BC	intrahemispheric
1.83842	BC	intrahemispheric
2.21326	BC	intrahemispheric
8.24587	BC	intrahemispheric
9.25845	BC	intrahemispheric
3.52931	BC	intrahemispheric
3.25111	BC	intrahemispheric
5.02355	BC	intrahemispheric
5.19831	BC	intrahemispheric
5.98216	BC	intrahemispheric
7.70359	BC	intrahemispheric
5.14541	BC	intrahemispheric
4.27011	BC	intrahemispheric
0.510024	BC	intrahemispheric
2.16539	BC	intrahemispheric
6.03787	BC	intrahemispheric
3.85267	BC	intrahemispheric
0.989476	BC	intrahemispheric
7.52983	BC	intrahemispheric
6.27035	BC	intrahemispheric
7.24727	BC	intrahemispheric
8.04828	BC	intrahemispheric
3.47629	BC	intrahemispheric
6.59501	BC	intrahemispheric
4.82792	BC	intrahemispheric
3.18426	BC	intrahemispheric
1.39276	BC	intrahemispheric
2.1349	BC	intrahemispheric
5.17897	BC	intrahemispheric
7.25228	BC	intrahemispheric
1.48629	BC	intrahemispheric
3.26953	BC	intrahemispheric
0.430629	BC	intrahemispheric
0.196322	BC	intrahemispheric
0.195446	BC	intrahemispheric
3.39469	BC	intrahemispheric
0.330137	BC	intrahemispheric
4.17045	BC	intrahemispheric
1.28164	BC	intrahemispheric
1.29647	BC	intrahemispheric
1.29609	BC	intrahemispheric
0.827571	BC	intrahemispheric
5.57893	BC	intrahemispheric
3.40918	BC	intrahemispheric
1.58657	BC	intrahemispheric
2.23146	BC	intrahemispheric
0.549004	BC	intrahemispheric
0.700814	BC	intrahemispheric
0.645336	BC	intrahemispheric
3.21873	BC	intrahemispheric
0.641628	BC	intrahemispheric
0.569515	BC	intrahemispheric
1.76681	BC	intrahemispheric
2.0476	BC	intrahemispheric
2.82459	BC	intrahemispheric
1.24725	BC	intrahemispheric
2.79308	BC	intrahemispheric
2.07691	BC	intrahemispheric
0.690164	BC	intrahemispheric
0.964462	BC	intrahemispheric
1.41306	BC	intrahemispheric
0.181053	BC	intrahemispheric
4.40916	BC	intrahemispheric
4.3271	BC	intrahemispheric
4.46024	BC	intrahemispheric
1.07536	BC	intrahemispheric
1.06773	BC	intrahemispheric
3.33883	BC	intrahemispheric
3.42253	BC	intrahemispheric
4.56243	BC	intrahemispheric
5.34806	BC	intrahemispheric
1.58805	BC	intrahemispheric
4.57546	BC	intrahemispheric
4.8297	BC	intrahemispheric
3.96886	BC	intrahemispheric
0.651407	BC	intrahemispheric
1.80512	BC	intrahemispheric
0.864135	BC	intrahemispheric
1.57122	BC	intrahemispheric
3.64203	BC	intrahemispheric
4.41389	BC	intrahemispheric
1.98569	BC	intrahemispheric
6.67867	BC	intrahemispheric
0.27781	BC	intrahemispheric
0.906094	BC	intrahemispheric
4.61784	BC	intrahemispheric
1.68567	BC	intrahemispheric
1.77048	BC	intrahemispheric
1.40798	BC	intrahemispheric
1.58003	BC	intrahemispheric
2.14775	BC	intrahemispheric
1.42675	BC	intrahemispheric
1.47541	BC	intrahemispheric
0.649655	BC	intrahemispheric
0.295307	BC	intrahemispheric
0.528989	BC	intrahemispheric
3.96184	BC	intrahemispheric
2.29039	BC	intrahemispheric
1.17854	BC	intrahemispheric
2.42645	BC	intrahemispheric
1.28965	BC	intrahemispheric
1.00064	BC	intrahemispheric
2.8908	BC	intrahemispheric
2.75112	BC	intrahemispheric
6.64521	BC	intrahemispheric
4.72898	BC	intrahemispheric
1.13727	BC	intrahemispheric
0.967632	BC	intrahemispheric
0.719182	BC	intrahemispheric
1.59764	BC	intrahemispheric
3.97352	BC	intrahemispheric
2.93337	BC	intrahemispheric
0.358176	BC	intrahemispheric
5.25688	BC	intrahemispheric
2.84599	BC	intrahemispheric
0.890342	BC	intrahemispheric
2.75518	BC	intrahemispheric
0.341306	BC	intrahemispheric
2.33348	BC	intrahemispheric
5.81321	BC	intrahemispheric
1.17416	BC	intrahemispheric
5.94673	BC	intrahemispheric
1.28832	BC	intrahemispheric
0.801793	BC	intrahemispheric
5.35522	BC	intrahemispheric
0.526579	BC	intrahemispheric
5.588	BC	intrahemispheric
0.644657	BC	intrahemispheric
1.23081	BC	intrahemispheric
1.98283	BC	intrahemispheric
6.42594	BC	intrahemispheric
6.47047	BC	intrahemispheric
5.75717	BC	intrahemispheric
3.31304	BC	intrahemispheric
6.21154	BC	intrahemispheric
4.15738	BC	intrahemispheric
4.02999	BC	intrahemispheric
1.71384	BC	intrahemispheric
5.50488	BC	intrahemispheric
8.7908	BC	intrahemispheric
8.18378	BC	intrahemispheric
3.25149	BC	intrahemispheric
0.223277	BC	intrahemispheric
3.64512	BC	intrahemispheric
6.29594	BC	intrahemispheric
2.03707	BC	intrahemispheric
1.36922	BC	intrahemispheric
3.18838	BC	intrahemispheric
1.52076	BC	intrahemispheric
1.51397	BC	intrahemispheric
1.18927	BC	intrahemispheric
0.646807	BC	intrahemispheric
5.20506	BC	intrahemispheric
3.69503	BC	intrahemispheric
3.12576	BC	intrahemispheric
1.35688	BC	intrahemispheric
3.49836	BC	intrahemispheric
2.42082	BC	intrahemispheric
0.705966	BC	intrahemispheric
3.25349	BC	intrahemispheric
0.428062	BC	intrahemispheric
2.72279	BC	intrahemispheric
2.18239	BC	intrahemispheric
1.85915	BC	intrahemispheric
1.88153	BC	intrahemispheric
2.39287	BC	intrahemispheric
1.22162	BC	intrahemispheric
1.10673	BC	intrahemispheric
3.72211	BC	intrahemispheric
0.161313	BC	intrahemispheric
5.41733	BC	intrahemispheric
3.97767	BC	intrahemispheric
6.35136	BC	intrahemispheric
0.803879	BC	intrahemispheric
3.33721	BC	intrahemispheric
4.0025	BC	intrahemispheric
4.63817	BC	intrahemispheric
6.57252	BC	intrahemispheric
4.24045	BC	intrahemispheric
10.1009	BC	intrahemispheric
4.72787	BC	intrahemispheric
4.13676	BC	intrahemispheric
0.179443	BC	intrahemispheric
3.4985	BC	intrahemispheric
4.74277	BC	intrahemispheric
1.70643	BC	intrahemispheric
5.58855	BC	intrahemispheric
4.04093	BC	intrahemispheric
7.67959	BC	intrahemispheric
5.0125	BC	intrahemispheric
5.49722	BC	intrahemispheric
4.76644	BC	intrahemispheric
5.18382	BC	intrahemispheric
0.274201	BC	intrahemispheric
2.56079	BC	intrahemispheric
0.52013	BC	intrahemispheric
1.25959	BC	intrahemispheric
5.60177	BC	intrahemispheric
7.94848	BC	intrahemispheric
1.826	BC	intrahemispheric
1.42727	BC	intrahemispheric
5.66363	BC	intrahemispheric
9.35925	BC	intrahemispheric
5.83115	BC	intrahemispheric
1.90329	BC	intrahemispheric
0.443314	BC	intrahemispheric
0.634182	BC	intrahemispheric
0.90337	BC	intrahemispheric
1.40967	BC	intrahemispheric
6.88592	BC	intrahemispheric
2.45521	BC	intrahemispheric
5.50336	BC	intrahemispheric
4.33285	BC	intrahemispheric
10.2449	BC	intrahemispheric
5.52741	BC	intrahemispheric
11.0076	BC	intrahemispheric
7.8594	BC	intrahemispheric
7.78192	BC	intrahemispheric
8.64901	BC	intrahemispheric
7.49088	BC	intrahemispheric
1.65993	BC	intrahemispheric
4.30813	BC	intrahemispheric
0.714135	BC	intrahemispheric
9.64831	BC	intrahemispheric
6.82187	BC	intrahemispheric
5.15418	BC	intrahemispheric
6.15503	BC	intrahemispheric
6.92167	BC	intrahemispheric
6.70136	BC	intrahemispheric
1.37661	BC	intrahemispheric
9.50575	BC	intrahemispheric
2.59831	BC	intrahemispheric
7.25149	BC	intrahemispheric
1.50738	BC	intrahemispheric
7.51905	BC	intrahemispheric
10.9027	BC	intrahemispheric
6.07131	BC	intrahemispheric
0.0740114	BC	intrahemispheric
5.65157	BC	intrahemispheric
1.05794	BC	intrahemispheric
5.8841	BC	intrahemispheric
0.668184	BC	intrahemispheric
0.908314	BC	intrahemispheric
2.23408	BC	intrahemispheric
1.69803	BC	intrahemispheric
2.44808	BC	intrahemispheric
0.53234	BC	intrahemispheric
4.6899	BC	intrahemispheric
0.945746	BC	intrahemispheric
6.34524	BC	intrahemispheric
7.28748	BC	intrahemispheric
6.892	BC	intrahemispheric
1.80377	BC	intrahemispheric
4.55234	BC	intrahemispheric
2.68841	BC	intrahemispheric
6.8203	BC	intrahemispheric
7.02478	BC	intrahemispheric
5.12761	BC	intrahemispheric
1.69607	BC	intrahemispheric
1.65914	BC	intrahemispheric
2.23383	BC	intrahemispheric
0.554116	BC	intrahemispheric
7.08529	BC	intrahemispheric
0.707063	BC	intrahemispheric
5.67567	BC	intrahemispheric
6.14897	BC	intrahemispheric
7.52893	BC	intrahemispheric
4.76478	BC	intrahemispheric
5.68194	BC	intrahemispheric
0.855437	BC	intrahemispheric
6.16515	BC	intrahemispheric
12.4196	BC	intrahemispheric
6.00053	BC	intrahemispheric
8.62777	BC	intrahemispheric
11.9651	BC	intrahemispheric
8.36181	BC	intrahemispheric
3.2315	BC	intrahemispheric
8.17568	BC	intrahemispheric
2.1404	BC	intrahemispheric
1.80932	BC	intrahemispheric
8.17581	BC	intrahemispheric
8.17091	BC	intrahemispheric
9.02793	BC	intrahemispheric
8.07743	BC	intrahemispheric
1.96632	BC	intrahemispheric
7.28348	BC	intrahemispheric
8.44411	BC	intrahemispheric
7.74338	BC	intrahemispheric
1.50203	BC	intrahemispheric
2.70633	BC	intrahemispheric
6.92743	BC	intrahemispheric
2.95277	BC	intrahemispheric
9.7732	BC	intrahemispheric
8.41701	BC	intrahemispheric
4.08724	BC	intrahemispheric
4.26265	BC	intrahemispheric
1.33423	BC	intrahemispheric
7.83157	BC	intrahemispheric
0.687001	BC	intrahemispheric
7.11063	BC	intrahemispheric
2.33912	BC	intrahemispheric
1.34187	BC	intrahemispheric
4.92485	BC	intrahemispheric
5.13095	BC	intrahemispheric
3.93511	BC	intrahemispheric
0.422027	BC	intrahemispheric
1.04643	BC	intrahemispheric
4.35468	BC	intrahemispheric
4.56232	BC	intrahemispheric
7.54504	BC	intrahemispheric
7.08033	BC	intrahemispheric
2.13737	BC	intrahemispheric
6.5288	BC	intrahemispheric
2.74009	BC	intrahemispheric
6.07781	BC	intrahemispheric
2.31558	BC	intrahemispheric
1.97889	BC	intrahemispheric
1.96284	BC	intrahemispheric
1.06406	BC	intrahemispheric
4.83131	BC	intrahemispheric
5.91038	BC	intrahemispheric
0.506219	BC	intrahemispheric
11.649	BC	intrahemispheric
1.4251	BC	intrahemispheric
1.2817	BC	intrahemispheric
4.6371	BC	intrahemispheric
0.541304	BC	intrahemispheric
3.80851	BC	intrahemispheric
8.6185	BC	intrahemispheric
0.833166	BC	intrahemispheric
1.81703	BC	intrahemispheric
7.19765	BC	intrahemispheric
1.42683	BC	intrahemispheric
5.52825	BC	intrahemispheric
8.37268	BC	intrahemispheric
6.63877	BC	intrahemispheric
2.88828	BC	intrahemispheric
4.01819	BC	intrahemispheric
0.875336	BC	intrahemispheric
0.843477	BC	intrahemispheric
6.94996	BC	intrahemispheric
6.23395	BC	intrahemispheric
6.65608	BC	intrahemispheric
0.119326	BC	intrahemispheric
3.80308	BC	intrahemispheric
0.327723	BC	intrahemispheric
3.61571	BC	intrahemispheric
5.47995	BC	intrahemispheric
1.95142	BC	intrahemispheric
5.11182	BC	intrahemispheric
5.5515	BC	intrahemispheric
5.4611	BC	intrahemispheric
6.38608	BC	intrahemispheric
1.78178	BC	intrahemispheric
1.74961	BC	intrahemispheric
0.668829	BC	intrahemispheric
3.42973	BC	intrahemispheric
4.9132	BC	intrahemispheric
7.00182	BC	intrahemispheric
0.425771	BC	intrahemispheric
5.40701	BC	intrahemispheric
0.98092	BC	intrahemispheric
0.501467	BC	intrahemispheric
8.25459	BC	intrahemispheric
0.153973	BC	intrahemispheric
1.78583	BC	intrahemispheric
5.44847	BC	intrahemispheric
5.18618	BC	intrahemispheric
7.01571	BC	intrahemispheric
7.81699	BC	intrahemispheric
4.44813	BC	intrahemispheric
2.59747	BC	intrahemispheric
1.42305	BC	intrahemispheric
0.456408	B	intrahemispheric
3.34212	B	intrahemispheric
2.3981	B	intrahemispheric
5.36188	B	intrahemispheric
2.53988	B	intrahemispheric
4.32941	B	intrahemispheric
5.65541	B	intrahemispheric
5.48479	B	intrahemispheric
3.51336	B	intrahemispheric
1.8837	B	intrahemispheric
0.389673	B	intrahemispheric
0.110697	B	intrahemispheric
2.62764	B	intrahemispheric
5.46151	B	intrahemispheric
1.48282	B	intrahemispheric
1.16818	B	intrahemispheric
0.463112	B	intrahemispheric
1.44232	B	intrahemispheric
0.189668	B	intrahemispheric
0.761454	B	intrahemispheric
1.73477	B	intrahemispheric
0.213364	B	intrahemispheric
1.70928	B	intrahemispheric
1.3928	B	intrahemispheric
0.132848	B	intrahemispheric
10.6466	B	intrahemispheric
0.932647	B	intrahemispheric
0.149804	B	intrahemispheric
0.291431	B	intrahemispheric
0.46285	B	intrahemispheric
1.60322	B	intrahemispheric
0.614128	B	intrahemispheric
1.24228	B	intrahemispheric
3.14744	B	intrahemispheric
4.66451	B	intrahemispheric
4.93294	B	intrahemispheric
1.52915	B	intrahemispheric
4.2285	B	intrahemispheric
2.87894	B	intrahemispheric
3.03374	B	intrahemispheric
5.51226	B	intrahemispheric
2.96002	B	intrahemispheric
0.814826	B	intrahemispheric
6.35399	B	intrahemispheric
6.29977	B	intrahemispheric
1.97638	B	intrahemispheric
4.33021	B	intrahemispheric
0.348509	B	intrahemispheric
3.89743	B	intrahemispheric
5.55276	B	intrahemispheric
6.27116	B	intrahemispheric
5.28409	B	intrahemispheric
2.79122	B	intrahemispheric
2.48698	B	intrahemispheric
3.79768	B	intrahemispheric
1.42973	B	intrahemispheric
2.0035	B	intrahemispheric
5.85563	B	intrahemispheric
6.39411	B	intrahemispheric
5.66701	B	intrahemispheric
6.56436	B	intrahemispheric
1.66658	B	intrahemispheric
6.28165	B	intrahemispheric
7.34207	B	intrahemispheric
6.53002	B	intrahemispheric
0.975349	B	intrahemispheric
0.0686847	B	intrahemispheric
4.35582	B	intrahemispheric
2.31753	B	intrahemispheric
5.77627	B	intrahemispheric
0.695324	B	intrahemispheric
0.872552	B	intrahemispheric
3.00774	B	intrahemispheric
1.52325	B	intrahemispheric
5.61684	B	intrahemispheric
0.374524	B	intrahemispheric
2.50368	B	intrahemispheric
1.58126	B	intrahemispheric
1.19865	B	intrahemispheric
9.10266	B	intrahemispheric
4.95761	B	intrahemispheric
6.11451	B	intrahemispheric
0.942316	B	intrahemispheric
3.23553	B	intrahemispheric
5.69823	B	intrahemispheric
5.70644	B	intrahemispheric
7.76511	B	intrahemispheric
0.617768	B	intrahemispheric
2.83173	B	intrahemispheric
0.471821	B	intrahemispheric
1.5984	B	intrahemispheric
1.69728	B	intrahemispheric
3.14585	B	intrahemispheric
3.24648	B	intrahemispheric
7.22545	B	intrahemispheric
6.73013	B	intrahemispheric
3.44143	B	intrahemispheric
6.51798	B	intrahemispheric
5.64815	B	intrahemispheric
2.33317	B	intrahemispheric
2.10331	B	intrahemispheric
6.49619	B	intrahemispheric
0.593431	B	intrahemispheric
0.582571	B	intrahemispheric
1.97821	B	intrahemispheric
6.43982	B	intrahemispheric
1.53937	B	intrahemispheric
5.89217	B	intrahemispheric
4.42756	B	intrahemispheric
5.34789	B	intrahemispheric
5.32229	B	intrahemispheric
5.96192	B	intrahemispheric
7.16163	B	intrahemispheric
2.8858	B	intrahemispheric
2.40595	B	intrahemispheric
5.06116	B	intrahemispheric
1.96402	B	intrahemispheric
11.8438	B	intrahemispheric
0.995247	IC	intrahemispheric
0.470792	IC	intrahemispheric
5.34167	IC	intrahemispheric
0.997763	IC	intrahemispheric
0.871902	IC	intrahemispheric
1.14188	IC	intrahemispheric
9.86435	IC	intrahemispheric
12.5677	IC	intrahemispheric
8.55958	IC	intrahemispheric
13.9006	IC	intrahemispheric
11.6256	IC	intrahemispheric
4.74495	IC	intrahemispheric
5.56409	IC	intrahemispheric
6.28656	IC	intrahemispheric
0.589101	IC	intrahemispheric
6.10695	IC	intrahemispheric
1.46277	IC	intrahemispheric
3.16916	IC	intrahemispheric
6.01186	IC	intrahemispheric
9.92215	IC	intrahemispheric
6.81318	IC	intrahemispheric
9.18752	IC	intrahemispheric
10.3642	IC	intrahemispheric
4.60017	IC	intrahemispheric
0.264209	IC	intrahemispheric
4.04078	IC	intrahemispheric
0.400457	IC	intrahemispheric
8.95011	IC	intrahemispheric
2.62589	IC	intrahemispheric
11.872	IC	intrahemispheric
0.539133	IC	intrahemispheric
3.42737	IC	intrahemispheric
1.41719	IC	intrahemispheric
2.88532	IC	intrahemispheric
3.64362	IC	intrahemispheric
8.23637	IC	intrahemispheric
2.09898	IC	intrahemispheric
4.8646	IC	intrahemispheric
5.08224	IC	intrahemispheric
6.62205	IC	intrahemispheric
6.36695	IC	intrahemispheric
0.388833	IC	intrahemispheric
4.30137	IC	intrahemispheric
1.14358	IC	intrahemispheric
3.54543	IC	intrahemispheric
4.35042	IC	intrahemispheric
2.40393	IC	intrahemispheric
2.41478	IC	intrahemispheric
0.529616	IC	intrahemispheric
6.64795	IC	intrahemispheric
0.661765	IC	intrahemispheric
2.2082	IC	intrahemispheric
5.92636	IC	intrahemispheric
0.771915	IC	intrahemispheric
3.58026	IC	intrahemispheric
7.7767	IC	intrahemispheric
6.44542	IC	intrahemispheric
1.20286	IC	intrahemispheric
4.32301	IC	intrahemispheric
7.55582	IC	intrahemispheric
9.59279	IC	intrahemispheric
10.9657	IC	intrahemispheric
12.0064	IC	intrahemispheric
12.994	IC	intrahemispheric
5.06622	IC	intrahemispheric
1.55083	IC	intrahemispheric
7.21362	IC	intrahemispheric
2.88364	IC	intrahemispheric
1.3013	IC	intrahemispheric
6.19589	IC	intrahemispheric
0.861068	IC	intrahemispheric
2.25292	IC	intrahemispheric
0.73677	IC	intrahemispheric
4.80538	IC	intrahemispheric
5.6115	IC	intrahemispheric
2.56926	IC	intrahemispheric
7.11715	IC	intrahemispheric
1.863	IC	intrahemispheric
0.527265	IC	intrahemispheric
1.95554	IC	intrahemispheric
1.9683	IC	intrahemispheric
1.75782	IC	intrahemispheric
1.42848	IC	intrahemispheric
2.71942	IC	intrahemispheric
2.29913	IC	intrahemispheric
8.79597	IC	intrahemispheric
7.944	IBC	intrahemispheric
5.76791	IBC	intrahemispheric
4.46821	IBC	intrahemispheric
2.10018	IBC	intrahemispheric
6.34813	IBC	intrahemispheric
7.14506	IBC	intrahemispheric
5.33558	IBC	intrahemispheric
4.85045	IBC	intrahemispheric
4.88339	IBC	intrahemispheric
4.87582	IBC	intrahemispheric
5.46524	IBC	intrahemispheric
5.87229	IBC	intrahemispheric
6.23763	IBC	intrahemispheric
7.04694	IBC	intrahemispheric
7.40344	IBC	intrahemispheric
5.23943	IBC	intrahemispheric
8.22693	IBC	intrahemispheric
5.14696	IBC	intrahemispheric
8.15203	IBC	intrahemispheric
4.83637	IBC	intrahemispheric
5.75042	IBC	intrahemispheric
2.69603	IBC	intrahemispheric
3.87065	IBC	intrahemispheric
6.00963	IBC	intrahemispheric
4.95501	IBC	intrahemispheric
5.31215	IBC	intrahemispheric
5.5084	IBC	intrahemispheric
8.2222	IBC	intrahemispheric
4.6796	IBC	intrahemispheric
3.84392	IBC	intrahemispheric
5.85828	IBC	intrahemispheric
10.986	IBC	intrahemispheric
6.16815	IBC	intrahemispheric
6.17264	IBC	intrahemispheric
5.97984	IBC	intrahemispheric
2.93785	IBC	intrahemispheric
8.8893	IBC	intrahemispheric
10.6773	IBC	intrahemispheric
7.1002	IBC	intrahemispheric
6.01139	IBC	intrahemispheric
5.51358	IBC	intrahemispheric
4.59384	IBC	intrahemispheric
5.88401	IBC	intrahemispheric
5.98929	IBC	intrahemispheric
11.0124	IBC	intrahemispheric
4.99158	IBC	intrahemispheric
4.61197	IBC	intrahemispheric
8.31262	IBC	intrahemispheric
4.26941	IBC	intrahemispheric
4.5771	IBC	intrahemispheric
3.99583	IBC	intrahemispheric
5.63374	IBC	intrahemispheric
1.5398	IBC	intrahemispheric
5.89435	IBC	intrahemispheric
4.5081	IBC	intrahemispheric
4.81753	IBC	intrahemispheric
3.17699	IBC	intrahemispheric
2.18124	IBC	intrahemispheric
5.29659	IBC	intrahemispheric
2.74863	IBC	intrahemispheric
3.50845	IBC	intrahemispheric
3.07667	IBC	intrahemispheric
2.28735	IBC	intrahemispheric
4.21549	IBC	intrahemispheric
4.97884	IBC	intrahemispheric
6.57646	IBC	intrahemispheric
5.64069	IBC	intrahemispheric
5.47795	IBC	intrahemispheric
9.22931	IBC	intrahemispheric
11.1245	IBC	intrahemispheric
12.8536	IBC	intrahemispheric
7.95761	IBC	intrahemispheric
16.0719	IBC	intrahemispheric
8.94228	IBC	intrahemispheric
10.7638	IBC	intrahemispheric
9.95745	IBC	intrahemispheric
8.97394	IBC	intrahemispheric
10.5529	IBC	intrahemispheric
9.43108	IBC	intrahemispheric
8.46278	IBC	intrahemispheric
10.2087	IBC	intrahemispheric
10.0319	IBC	intrahemispheric
11.0584	IBC	intrahemispheric
9.461	IBC	intrahemispheric
11.1912	IBC	intrahemispheric
14.0059	IBC	intrahemispheric
9.30578	IBC	intrahemispheric
8.69163	IBC	intrahemispheric
11.342	IBC	intrahemispheric
8.98375	IBC	intrahemispheric
10.1669	IBC	intrahemispheric
8.93375	IBC	intrahemispheric
8.63653	IBC	intrahemispheric
10.0607	IBC	intrahemispheric
8.62405	IBC	intrahemispheric
9.63991	IBC	intrahemispheric
8.82726	IBC	intrahemispheric
15.9087	IBC	intrahemispheric
9.04806	IBC	intrahemispheric
8.96813	IBC	intrahemispheric
9.52458	IBC	intrahemispheric
10.9022	IBC	intrahemispheric
14.9044	IBC	intrahemispheric
11.0011	IBC	intrahemispheric
10.8288	IBC	intrahemispheric
8.73668	IBC	intrahemispheric
11.7428	IBC	intrahemispheric
11.3144	IBC	intrahemispheric
12.6318	IBC	intrahemispheric
13.6682	IBC	intrahemispheric
9.70727	IBC	intrahemispheric
13.2548	IBC	intrahemispheric
4.97834	IBC	intrahemispheric
4.96465	IBC	intrahemispheric
6.22918	IBC	intrahemispheric
6.53996	IBC	intrahemispheric
6.76821	IBC	intrahemispheric
4.56506	IBC	intrahemispheric
6.44737	IBC	intrahemispheric
3.82758	IBC	intrahemispheric
6.92131	IBC	intrahemispheric
6.79223	IBC	intrahemispheric
3.92768	IBC	intrahemispheric
4.57094	IBC	intrahemispheric
4.57861	IBC	intrahemispheric
4.62097	IBC	intrahemispheric
5.39683	IBC	intrahemispheric
4.98154	IBC	intrahemispheric
7.73431	IBC	intrahemispheric
5.50963	IBC	intrahemispheric
4.89716	IBC	intrahemispheric
5.18826	IBC	intrahemispheric
5.7658	IBC	intrahemispheric
3.78519	IBC	intrahemispheric
5.19864	IBC	intrahemispheric
6.70419	IBC	intrahemispheric
3.71954	IBC	intrahemispheric
5.81382	IBC	intrahemispheric
6.03007	IBC	intrahemispheric
4.31309	IBC	intrahemispheric
4.76189	IBC	intrahemispheric
9.39472	IBC	intrahemispheric
10.7263	IBC	intrahemispheric
8.26625	IBC	intrahemispheric
7.35659	IBC	intrahemispheric
1.38587	IBC	intrahemispheric
7.2887	IBC	intrahemispheric
7.09673	IBC	intrahemispheric
4.83528	IBC	intrahemispheric
5.97838	IBC	intrahemispheric
5.72005	IBC	intrahemispheric
9.32822	IBC	intrahemispheric
6.63873	IBC	intrahemispheric
7.26116	IBC	intrahemispheric
8.76255	IBC	intrahemispheric
4.95788	IBC	intrahemispheric
5.29361	IBC	intrahemispheric
8.88229	IBC	intrahemispheric
4.18456	IBC	intrahemispheric
4.48948	IBC	intrahemispheric
5.82217	IBC	intrahemispheric
8.80397	IBC	intrahemispheric
3.95405	IBC	intrahemispheric
9.85547	IBC	intrahemispheric
6.01483	IBC	intrahemispheric
8.23639	IBC	intrahemispheric
5.45952	IBC	intrahemispheric
6.95139	IBC	intrahemispheric
3.67648	IBC	intrahemispheric
7.35099	IBC	intrahemispheric
5.76816	IBC	intrahemispheric
5.71366	IBC	intrahemispheric
8.13647	IBC	intrahemispheric
5.40123	IBC	intrahemispheric
7.01176	IBC	intrahemispheric
7.41423	IBC	intrahemispheric
10.9748	IBC	intrahemispheric
4.96833	IBC	intrahemispheric
7.08982	IBC	intrahemispheric
7.82554	IBC	intrahemispheric
6.47211	IBC	intrahemispheric
9.30048	IBC	intrahemispheric
7.2999	IBC	intrahemispheric
7.2978	IBC	intrahemispheric
6.29767	IBC	intrahemispheric
6.05455	IBC	intrahemispheric
5.77954	IBC	intrahemispheric
7.53469	IBC	intrahemispheric
5.92159	IBC	intrahemispheric
7.97021	IBC	intrahemispheric
5.44717	IBC	intrahemispheric
9.12165	IBC	intrahemispheric
6.28931	IBC	intrahemispheric
7.85351	IBC	intrahemispheric
8.9107	IBC	intrahemispheric
6.71686	IBC	intrahemispheric
7.75933	IBC	intrahemispheric
6.67418	IBC	intrahemispheric
6.72741	IBC	intrahemispheric
9.70092	IBC	intrahemispheric
7.22346	IBC	intrahemispheric
6.18326	IBC	intrahemispheric
5.3044	IBC	intrahemispheric
10.8128	IBC	intrahemispheric
6.49473	IBC	intrahemispheric
7.25111	IBC	intrahemispheric
7.49783	IBC	intrahemispheric
6.18762	IBC	intrahemispheric
8.10703	IBC	intrahemispheric
6.77675	IBC	intrahemispheric
7.39262	IBC	intrahemispheric
8.23804	IBC	intrahemispheric
7.33932	IBC	intrahemispheric
8.81168	IBC	intrahemispheric
11.8102	IBC	intrahemispheric
6.40674	IBC	intrahemispheric
4.31203	IBC	intrahemispheric
8.13273	IBC	intrahemispheric
8.58951	IBC	intrahemispheric
10.7339	IBC	intrahemispheric
9.19399	IBC	intrahemispheric
6.52005	IBC	intrahemispheric
6.87116	IBC	intrahemispheric
9.39753	IBC	intrahemispheric
10.2492	IBC	intrahemispheric
6.8537	IBC	intrahemispheric
6.72503	IBC	intrahemispheric
6.70379	IBC	intrahemispheric
8.03029	IBC	intrahemispheric
9.24356	IBC	intrahemispheric
9.33921	IBC	intrahemispheric
13.2515	IBC	intrahemispheric
6.58073	IBC	intrahemispheric
9.84317	IBC	intrahemispheric
8.02132	IBC	intrahemispheric
7.50449	IBC	intrahemispheric
8.31266	IBC	intrahemispheric
7.82691	IBC	intrahemispheric
13.0641	IBC	intrahemispheric
7.73727	IBC	intrahemispheric
6.80904	IBC	intrahemispheric
8.75992	IBC	intrahemispheric
7.24408	IBC	intrahemispheric
7.65613	IBC	intrahemispheric
7.73499	IBC	intrahemispheric
6.62375	IBC	intrahemispheric
6.55744	IBC	intrahemispheric
6.13505	IBC	intrahemispheric
2.49847	IBC	intrahemispheric
8.46056	IBC	intrahemispheric
4.269	IBC	intrahemispheric
7.96616	IBC	intrahemispheric
9.99717	IBC	intrahemispheric
12.9376	IBC	intrahemispheric
10.4242	IBC	intrahemispheric
5.663	IBC	intrahemispheric
9.91785	IBC	intrahemispheric
10.2657	IBC	intrahemispheric
11.1772	IBC	intrahemispheric
12.6989	IBC	intrahemispheric
3.0749	IBC	intrahemispheric
10.3234	IBC	intrahemispheric
13.642	IBC	intrahemispheric
1.58612	IBC	intrahemispheric
3.67604	IBC	intrahemispheric
3.75303	IBC	intrahemispheric
6.69966	IBC	intrahemispheric
1.83945	IBC	intrahemispheric
3.85792	IBC	intrahemispheric
6.20146	IBC	intrahemispheric
3.84435	IBC	intrahemispheric
4.6455	IBC	intrahemispheric
3.03146	IBC	intrahemispheric
5.27895	IBC	intrahemispheric
4.75521	IBC	intrahemispheric
4.45038	IBC	intrahemispheric
4.24573	IBC	intrahemispheric
10.1062	IBC	intrahemispheric
1.27088	IBC	intrahemispheric
8.00562	IBC	intrahemispheric
6.69648	IBC	intrahemispheric
5.34284	IBC	intrahemispheric
4.54196	IBC	intrahemispheric
4.79104	IBC	intrahemispheric
4.55114	IBC	intrahemispheric
4.31482	IBC	intrahemispheric
1.42436	IBC	intrahemispheric
4.32784	IBC	intrahemispheric
6.41695	IBC	intrahemispheric
4.51376	IBC	intrahemispheric
4.36323	IBC	intrahemispheric
1.33029	IBC	intrahemispheric
4.97947	IBC	intrahemispheric
3.96612	IBC	intrahemispheric
4.58176	IBC	intrahemispheric
4.87022	IBC	intrahemispheric
5.30061	IBC	intrahemispheric
6.94403	IBC	intrahemispheric
8.6642	IBC	intrahemispheric
5.57853	IBC	intrahemispheric
3.9809	IBC	intrahemispheric
3.89323	IBC	intrahemispheric
1.08486	IBC	intrahemispheric
3.27971	IBC	intrahemispheric
3.81883	IBC	intrahemispheric
1.0418	IBC	intrahemispheric
6.79431	IBC	intrahemispheric
7.48513	IBC	intrahemispheric
5.90585	IBC	intrahemispheric
4.72325	IBC	intrahemispheric
8.49594	IBC	intrahemispheric
8.90855	IBC	intrahemispheric
11.5688	IBC	intrahemispheric
4.29574	IBC	intrahemispheric
7.61733	IBC	intrahemispheric
8.28665	IBC	intrahemispheric
2.12992	IBC	intrahemispheric
7.13565	IBC	intrahemispheric
7.52332	IBC	intrahemispheric
7.56803	IBC	intrahemispheric
7.73522	IBC	intrahemispheric
6.18958	IBC	intrahemispheric
5.01419	IBC	intrahemispheric
5.83339	IBC	intrahemispheric
5.53178	IBC	intrahemispheric
8.00717	IBC	intrahemispheric
6.31226	IBC	intrahemispheric
3.68007	IBC	intrahemispheric
4.25895	IBC	intrahemispheric
6.47812	IBC	intrahemispheric
7.18632	IBC	intrahemispheric
12.2757	IBC	intrahemispheric
3.47164	IBC	intrahemispheric
6.69011	IBC	intrahemispheric
6.27183	IBC	intrahemispheric
3.71967	IBC	intrahemispheric
4.37085	IBC	intrahemispheric
2.36886	IBC	intrahemispheric
5.6435	IBC	intrahemispheric
9.57349	IBC	intrahemispheric
6.06106	IBC	intrahemispheric
8.1333	IBC	intrahemispheric
6.79686	IBC	intrahemispheric
9.21275	IBC	intrahemispheric
6.13353	IBC	intrahemispheric
6.48002	IBC	intrahemispheric
5.76522	IBC	intrahemispheric
10.7582	IBC	intrahemispheric
7.14203	IBC	intrahemispheric
6.73021	IBC	intrahemispheric
6.10904	IBC	intrahemispheric
5.96405	IBC	intrahemispheric
5.15719	IBC	intrahemispheric
7.76794	IBC	intrahemispheric
9.01957	IBC	intrahemispheric
6.49207	IBC	intrahemispheric
4.81989	IBC	intrahemispheric
5.33709	IBC	intrahemispheric
4.33723	IBC	intrahemispheric
5.91692	IBC	intrahemispheric
4.09975	IBC	intrahemispheric
4.38142	IBC	intrahemispheric
9.56716	IBC	intrahemispheric
7.37819	IBC	intrahemispheric
7.91791	IBC	intrahemispheric
6.26935	IBC	intrahemispheric
2.57054	IBC	intrahemispheric
7.42093	IBC	intrahemispheric
1.63454	IBC	intrahemispheric
6.6725	IBC	intrahemispheric
8.36153	IBC	intrahemispheric
8.91407	IBC	intrahemispheric
9.0613	IBC	intrahemispheric
6.99745	IBC	intrahemispheric
11.747	IBC	intrahemispheric
11.1577	IBC	intrahemispheric
10.0458	IBC	intrahemispheric
9.1824	IBC	intrahemispheric
9.06828	IBC	intrahemispheric
10.0039	IBC	intrahemispheric
7.33924	IBC	intrahemispheric
9.53325	IBC	intrahemispheric
8.08738	IBC	intrahemispheric
7.51557	IBC	intrahemispheric
[truncated: 4,026 more rows]

## Sheet: Figure S3
ACAv	ipsilateral	0.16722	0.22408	0.18729	0.14047	0.080268	0.033445	0.046823	0.033445	0.013378	0.006689	0.016722	0.020067	0.006689	0.006689	0	0.010033	0	0	0.006689	0	0	0	0	0	0	0	0	0	0	0	0	0	0	0	0	0	0	0	0	0	0	0
	contralateral	0.35484	0.27419	0.14516	0.092742	0.040323	0.012097	0.028226	0.032258	0.0080645	0.0040323	0	0.0040323	0	0.0040323	0	0	0	0	0	0	0	0	0	0	0	0	0	0	0	0	0	0	0	0	0	0	0	0	0	0	0	0
ACAd	ipsilateral	0.078891	0.098081	0.11727	0.10661	0.091684	0.081023	0.072495	0.057569	0.040512	0.042644	0.034115	0.036247	0.021322	0.012793	0.025586	0.010661	0.014925	0.012793	0.0021322	0.010661	0.0042644	0.010661	0.0021322	0.0021322	0	0.0063966	0	0.0021322	0	0.0021322	0	0	0	0.0021322	0	0	0	0	0	0	0	0
	contralateral	0.1706	0.27034	0.1601	0.10236	0.073491	0.062992	0.03937	0.036745	0.028871	0.023622	0.013123	0.0052493	0.0026247	0.0026247	0.0026247	0	0	0.0026247	0.0026247	0	0	0	0	0	0	0	0	0	0	0	0	0	0	0	0	0	0	0	0	0	0	0
MOs	ipsilateral	0.071429	0.078818	0.086207	0.12808	0.11576	0.081281	0.059113	0.041872	0.059113	0.044335	0.039409	0.046798	0.024631	0.022167	0.027094	0.012315	0.012315	0.0098522	0.0098522	0.017241	0.0024631	0	0	0.0024631	0.0024631	0.0024631	0	0.0024631	0	0	0	0	0	0	0	0	0	0	0	0	0	0
	contralateral	0.14773	0.20455	0.14205	0.12784	0.088068	0.076705	0.048295	0.045455	0.025568	0.028409	0.022727	0.011364	0.011364	0.0028409	0.0085227	0	0.0028409	0.0028409	0	0	0.0028409	0	0	0	0	0	0	0	0	0	0	0	0	0	0	0	0	0	0	0	0	0
ORBvl	ipsilateral	0.1	0.076667	0.11	0.10333	0.1	0.09	0.073333	0.1	0.05	0.043333	0.033333	0.016667	0.023333	0.016667	0.016667	0.0066667	0.0066667	0.01	0.0066667	0.0033333	0.0033333	0.0033333	0	0.0033333	0	0	0.0033333	0	0	0	0	0	0	0	0	0	0	0	0	0	0	0
	contralateral	0.136	0.188	0.188	0.116	0.124	0.072	0.064	0.048	0.028	0.016	0.004	0.004	0.004	0	0	0	0	0.004	0	0	0	0	0.004	0	0	0	0	0	0	0	0	0	0	0	0	0	0	0	0	0	0	0
Ald	ipsilateral	0.13616	0.14286	0.14062	0.14286	0.084821	0.078125	0.053571	0.044643	0.049107	0.029018	0.015625	0.024554	0.011161	0.013393	0.013393	0.013393	0.0022321	0	0	0	0	0.0022321	0	0	0	0	0	0	0	0	0.0022321	0	0	0	0	0	0	0	0	0	0	0
	contralateral	0.088384	0.15909	0.15909	0.14141	0.088384	0.10354	0.075758	0.083333	0.037879	0.025253	0.025253	0	0.010101	0	0	0.0025253	0	0	0	0	0	0	0	0	0	0	0	0	0	0	0	0	0	0	0	0	0	0	0	0	0	0
Alv	ipsilateral	0.14724	0.15951	0.04908	0.09816	0.067485	0.12883	0.04908	0.092025	0.06135	0.055215	0.018405	0.006135	0.02454	0.018405	0	0.01227	0	0	0	0	0.006135	0	0	0	0.006135	0	0	0	0	0	0	0	0	0	0	0	0	0	0	0	0	0
	contralateral	0.10769	0.13077	0.061538	0.076923	0.12308	0.13077	0.076923	0.10769	0.076923	0.053846	0.015385	0.023077	0.0076923	0.0076923	0	0	0	0	0	0	0	0	0	0	0	0	0	0	0	0	0	0	0	0	0	0	0	0	0	0	0	0
FRP	ipsilateral	0.057143	0.028571	0.042857	0.12857	0.14286	0.21429	0.11429	0.071429	0.042857	0.042857	0.014286	0.042857	0.014286	0.014286	0	0	0.014286	0	0.014286	0	0	0	0	0	0	0	0	0	0	0	0	0	0	0	0	0	0	0	0	0	0	0
	contralateral	0.078431	0.078431	0.078431	0.098039	0.21569	0.17647	0.039216	0.15686	0.019608	0.039216	0	0.019608	0	0	0	0	0	0	0	0	0	0	0	0	0	0	0	0	0	0	0	0	0	0	0	0	0	0	0	0	0	0
ILA	ipsilateral	0.09375	0.34375	0.10938	0.20312	0.078125	0.015625	0.03125	0.046875	0	0.015625	0.015625	0.015625	0	0.015625	0.015625	0	0	0	0	0	0	0	0	0	0	0	0	0	0	0	0	0	0	0	0	0	0	0	0	0	0	0
	contralateral	0.13725	0.23529	0.21569	0.15686	0.17647	0.058824	0.019608	0	0	0	0	0	0	0	0	0	0	0	0	0	0	0	0	0	0	0	0	0	0	0	0	0	0	0	0	0	0	0	0	0	0	0
ORBl	ipsilateral	0.14241	0.13924	0.13608	0.10127	0.12342	0.079114	0.075949	0.044304	0.037975	0.0094937	0.03481	0.03481	0	0.0031646	0.012658	0.0063291	0.0031646	0.0063291	0.0063291	0	0.0031646	0	0	0	0	0	0	0	0	0	0	0	0	0	0	0	0	0	0	0	0	0
	contralateral	0.091873	0.11661	0.16254	0.15901	0.11307	0.070671	0.074205	0.063604	0.04947	0.028269	0.017668	0.010601	0.010601	0	0.010601	0.0035336	0.0035336	0	0.0070671	0	0	0.0035336	0	0.0035336	0	0	0	0	0	0	0	0	0	0	0	0	0	0	0	0	0	0
ORBm	ipsilateral	0.13396	0.17757	0.14019	0.12461	0.12461	0.090343	0.056075	0.040498	0.037383	0.024922	0.0093458	0.0062305	0.0062305	0.0031153	0.012461	0	0.0031153	0.0031153	0.0031153	0.0031153	0	0	0	0	0	0	0	0	0	0	0	0	0	0	0	0	0	0	0	0	0	0
	contralateral	0.16471	0.18431	0.17255	0.1098	0.082353	0.090196	0.066667	0.047059	0.039216	0.015686	0.011765	0.0039216	0.0078431	0	0	0	0.0039216	0	0	0	0	0	0	0	0	0	0	0	0	0	0	0	0	0	0	0	0	0	0	0	0	0
PL	ipsilateral	0.078498	0.16724	0.18089	0.12969	0.1058	0.076792	0.056314	0.042662	0.040956	0.022184	0.022184	0.011945	0.023891	0.010239	0.0051195	0.0085324	0.0017065	0	0.0068259	0.0051195	0.0017065	0.0017065	0	0	0	0	0	0	0	0	0	0	0	0	0	0	0	0	0	0	0	0
	contralateral	0.088583	0.17126	0.14961	0.12205	0.1063	0.11417	0.096457	0.059055	0.043307	0.0098425	0.017717	0.003937	0.003937	0.0019685	0.003937	0.003937	0	0	0	0	0	0	0	0	0.0019685	0	0	0.0019685	0	0	0	0	0	0	0	0	0	0	0	0	0	0

## Sheet: Figure S4
A
yaxis-P(r)	h=0	0.0087437	0.0065829	0.0058794	0.0054271	0.0064322	0.0053266	0.0069849	0.0077387	0.0089447	0.0065829	0.0074874	0.008392	0.0096482	0.0090955	0.008392	0.0098492	0.010352	0.010352	0.010603	0.011206	0.012261	0.012563	0.01206	0.013367	0.012814	0.01593	0.01392	0.015628	0.014322	0.015578	0.016834	0.019447	0.016935	0.019296	0.019397	0.021357	0.021005	0.023719	0.027889	0.028794	0.025528	0.028945	0.031256	0.032663	0.037889	0.037035	0.037688	0.03608
	h=0.5	0.032563	0.03402	0.032965	0.033015	0.031357	0.030905	0.033518	0.028392	0.018442	0.021055	0.020854	0.024221	0.019447	0.021357	0.025678	0.023518	0.019447	0.019648	0.018794	0.020151	0.019698	0.023869	0.021508	0.020603	0.02402	0.021709	0.017487	0.018744	0.020402	0.017839	0.017638	0.018392	0.020452	0.019849	0.02196	0.019648	0.022111	0.017487	0.016633	0.015075	0.014171	0.013116	0.010603	0.008995	0.0085427	0.0056281	0.0037186	0.0035678
	h=1	0.072864	0.067236	0.068945	0.065628	0.06402	0.059799	0.061106	0.050905	0.04593	0.035226	0.028693	0.023719	0.018643	0.019397	0.024523	0.019296	0.018191	0.019146	0.016181	0.013668	0.013015	0.012965	0.010955	0.010603	0.0087437	0.0092462	0.0072864	0.0063317	0.0067839	0.0059799	0.0062312	0.0063819	0.0070352	0.0074874	0.0050251	0.0067337	0.0047236	0.0036181	0.0042211	0.0045226	0.0045226	0.0037688	0.0033668	0.0042714	0.0028643	0.0015578	0.0015075	0.0013568
	xaxis-r	0.01	0.03	0.05	0.07	0.09	0.11	0.13	0.15	0.17	0.19	0.21	0.23	0.25	0.27	0.29	0.31	0.33	0.35	0.37	0.39	0.41	0.43	0.45	0.47	0.49	0.51	0.53	0.55	0.57	0.59	0.61	0.63	0.65	0.67	0.69	0.71	0.73	0.75	0.77	0.79	0.81	0.83	0.85	0.87	0.89	0.91	0.93	0.95
B
neuronal activities	-0.097313	-0.12363	-0.14737	-0.16872	-0.18792	-0.20518	-0.22072	-0.23473	-0.24738	-0.25879	-0.2691	-0.27842	-0.28688	-0.29462	-0.30174	-0.30837	-0.31459	-0.32047	-0.32605	-0.33136	-0.33638	-0.34111	-0.34553	-0.34963	-0.35341	-0.35688	-0.36006	-0.36296	-0.36562	-0.36806	-0.37029	-0.37228	-0.37392	-0.37494	-0.37494	-0.37362	-0.37098	-0.36732	-0.36291	-0.35798	-0.3528	-0.34764	-0.34272	-0.33819	-0.3341	-0.33046	-0.32724	-0.32438	-0.32183
	-0.32867	-0.34224	-0.35471	-0.36602	-0.37614	-0.38504	-0.39273	-0.39928	-0.40476	-0.40936	-0.41326	-0.41667	-0.41971	-0.42245	-0.42497	-0.42729	-0.42944	-0.43137	-0.43303	-0.43433	-0.43521	-0.43563	-0.43562	-0.43523	-0.4345	-0.43344	-0.43193	-0.42968	-0.42623	-0.421	-0.41337	-0.40287	-0.3892	-0.37234	-0.35259	-0.33058	-0.30735	-0.2841	-0.26193	-0.24151	-0.22321	-0.20733	-0.19427	-0.18434	-0.17745	-0.17364	-0.17391	-0.18003	-0.19323
	-0.37774	-0.37875	-0.37968	-0.38056	-0.38136	-0.38202	-0.3824	-0.38227	-0.38148	-0.38005	-0.3782	-0.37618	-0.3741	-0.37193	-0.36956	-0.36686	-0.36373	-0.36007	-0.35586	-0.35115	-0.34613	-0.3411	-0.33643	-0.3325	-0.32952	-0.32746	-0.32604	-0.32479	-0.32325	-0.32099	-0.31769	-0.31301	-0.30656	-0.29787	-0.28647	-0.27208	-0.255	-0.23623	-0.21724	-0.19932	-0.18316	-0.16881	-0.15598	-0.14435	-0.1336	-0.12349	-0.11382	-0.10446	-0.095289
	-0.49675	-0.53299	-0.56567	-0.59491	-0.62083	-0.64346	-0.6627	-0.67837	-0.69032	-0.69872	-0.70415	-0.70745	-0.7094	-0.71051	-0.71106	-0.7112	-0.71096	-0.71037	-0.7094	-0.70802	-0.70618	-0.70385	-0.70099	-0.69765	-0.69393	-0.69001	-0.68613	-0.68251	-0.6794	-0.67698	-0.6753	-0.67417	-0.67307	-0.67108	-0.66703	-0.6601	-0.65057	-0.63957	-0.62828	-0.61726	-0.60659	-0.59621	-0.58607	-0.57619	-0.56673	-0.55791	-0.54997	-0.54318	-0.53771
	-0.2421	-0.23148	-0.2217	-0.21274	-0.20453	-0.19706	-0.19026	-0.18411	-0.17855	-0.17354	-0.16902	-0.16494	-0.16123	-0.15785	-0.15474	-0.15183	-0.14907	-0.14642	-0.14385	-0.14134	-0.13889	-0.13653	-0.13431	-0.13226	-0.13046	-0.12896	-0.12781	-0.12708	-0.12682	-0.12708	-0.12787	-0.12913	-0.13077	-0.13267	-0.13476	-0.13695	-0.13921	-0.14149	-0.14375	-0.14591	-0.1478	-0.14918	-0.1499	-0.15028	-0.1509	-0.1522	-0.15431	-0.1571	-0.16029
	-0.25358	-0.25923	-0.26323	-0.2657	-0.26673	-0.26644	-0.26495	-0.26246	-0.25923	-0.25556	-0.25171	-0.24788	-0.24417	-0.24059	-0.23706	-0.23353	-0.2299	-0.2261	-0.22205	-0.21768	-0.21294	-0.20775	-0.20203	-0.19571	-0.18875	-0.18128	-0.17346	-0.16555	-0.15774	-0.15017	-0.14289	-0.13583	-0.12875	-0.12115	-0.11226	-0.10142	-0.088507	-0.074344	-0.061396	-0.054016	-0.055742	-0.064624	-0.073846	-0.077685	-0.075297	-0.069342	-0.062643	-0.056803	-0.052554
	-0.086738	-0.087113	-0.086899	-0.086214	-0.08522	-0.08412	-0.083109	-0.082306	-0.081715	-0.081221	-0.080621	-0.079655	-0.078032	-0.07545	-0.071626	-0.066318	-0.059342	-0.050567	-0.03993	-0.027469	-0.013356	0.002098	0.018475	0.035292	0.052049	0.068309	0.083772	0.098329	0.11204	0.12507	0.13761	0.14976	0.16152	0.17264	0.18271	0.19111	0.19729	0.20111	0.20296	0.20377	0.20469	0.20689	0.21132	0.2185	0.22842	0.24066	0.2546	0.26957	0.28497
	-0.11193	-0.12813	-0.14295	-0.15621	-0.16772	-0.17718	-0.18407	-0.18763	-0.18679	-0.1805	-0.16838	-0.15115	-0.13032	-0.1075	-0.083943	-0.060559	-0.037984	-0.016633	0.0032529	0.021547	0.038186	0.05314	0.066407	0.07804	0.088186	0.097098	0.1051	0.11252	0.11959	0.12642	0.133	0.1393	0.14529	0.15097	0.15633	0.16131	0.1659	0.17007	0.17382	0.17724	0.18041	0.18329	0.18557	0.18657	0.1854	0.1814	0.17434	0.1642	0.15097
	0.33026	0.32115	0.31328	0.30644	0.30025	0.29428	0.28829	0.28236	0.27686	0.27222	0.26882	0.26688	0.26647	0.26753	0.26993	0.27349	0.278	0.28327	0.2891	0.29535	0.30191	0.30872	0.31578	0.32297	0.32988	0.33587	0.34037	0.34312	0.34411	0.34345	0.34133	0.33799	0.33376	0.32899	0.32396	0.31892	0.31401	0.30901	0.30259	0.29165	0.27264	0.24478	0.21104	0.17563	0.14141	0.10908	0.077829	0.046546	0.014709
	-0.11273	-0.11408	-0.11509	-0.11577	-0.11609	-0.11609	-0.11576	-0.11516	-0.11432	-0.11328	-0.11209	-0.11076	-0.10933	-0.10781	-0.10619	-0.10448	-0.10264	-0.10065	-0.098468	-0.096078	-0.0935	-0.090783	-0.087979	-0.085113	-0.082166	-0.079076	-0.075762	-0.072161	-0.068265	-0.064124	-0.059834	-0.055518	-0.051307	-0.04733	-0.043702	-0.040515	-0.037815	-0.035592	-0.033793	-0.03235	-0.031213	-0.030374	-0.029853	-0.029672	-0.029835	-0.030315	-0.031079	-0.032103	-0.033383
	-0.17425	-0.19862	-0.22049	-0.23735	-0.24762	-0.25053	-0.246	-0.23444	-0.21663	-0.19357	-0.16641	-0.13636	-0.10463	-0.072322	-0.040453	-0.009959	0.01817	0.042805	0.062729	0.076905	0.084827	0.08672	0.083512	0.076661	0.067945	0.05921	0.052092	0.047797	0.047028	0.050059	0.056862	0.067178	0.080504	0.096168	0.11354	0.13221	0.15192	0.17218	0.1919	0.20947	0.22314	0.2316	0.2346	0.23292	0.22777	0.22035	0.21163	0.20234	0.19305
	-0.00042314	-0.00087842	0.0020972	0.0091249	0.020615	0.036559	0.056456	0.079432	0.10444	0.13048	0.15665	0.18226	0.20675	0.22972	0.25091	0.27016	0.28733	0.30223	0.31452	0.32385	0.33006	0.33333	0.33408	0.33292	0.33054	0.32764	0.32484	0.32264	0.32142	0.32136	0.32258	0.32503	0.32862	0.33319	0.33858	0.34476	0.35193	0.36053	0.37088	0.38264	0.39469	0.4056	0.41421	0.42016	0.42387	0.42599	0.42694	0.42662	0.42463
	0.022015	0.02332	0.024465	0.025487	0.026409	0.027242	0.027995	0.028672	0.029279	0.029823	0.030309	0.030746	0.031142	0.031508	0.031855	0.032196	0.032547	0.032922	0.033327	0.03375	0.034152	0.034478	0.034683	0.034744	0.034665	0.034462	0.03414	0.03368	0.033018	0.032015	0.030396	0.027645	0.022923	0.015163	0.0034307	-0.012681	-0.032906	-0.05642	-0.082076	-0.10865	-0.13507	-0.16055	-0.1846	-0.20699	-0.22763	-0.24652	-0.26369	-0.27924	-0.29332
	-0.27492	-0.2917	-0.30886	-0.32567	-0.34192	-0.35762	-0.37279	-0.3874	-0.40138	-0.41464	-0.42712	-0.43874	-0.44948	-0.45932	-0.46824	-0.47624	-0.48333	-0.48952	-0.49483	-0.49929	-0.50293	-0.50579	-0.50788	-0.50926	-0.50995	-0.50998	-0.50938	-0.50811	-0.50604	-0.50294	-0.49847	-0.49215	-0.48347	-0.47188	-0.45691	-0.43837	-0.41646	-0.39175	-0.36504	-0.33725	-0.30949	-0.28314	-0.25952	-0.23941	-0.22289	-0.20963	-0.19926	-0.19152	-0.18619
	-0.38676	-0.41205	-0.43175	-0.44654	-0.45712	-0.46411	-0.46802	-0.46937	-0.46883	-0.46709	-0.46475	-0.46226	-0.45985	-0.4576	-0.45542	-0.45311	-0.45032	-0.44662	-0.44158	-0.43492	-0.42657	-0.41678	-0.40604	-0.39487	-0.38368	-0.37266	-0.36173	-0.35069	-0.33922	-0.32689	-0.31311	-0.29713	-0.27823	-0.25579	-0.2295	-0.19948	-0.16645	-0.13158	-0.096258	-0.061666	-0.02862	0.0024553	0.031393	0.058137	0.082654	0.10493	0.12499	0.14293	0.15882
	0.079235	0.072246	0.06574	0.059746	0.054248	0.049256	0.044812	0.040994	0.037906	0.035681	0.034478	0.034442	0.035676	0.038244	0.042185	0.047496	0.054099	0.061807	0.07036	0.079497	0.089028	0.098831	0.10879	0.11874	0.12846	0.1377	0.14627	0.15399	0.1608	0.1667	0.17172	0.17596	0.17951	0.18252	0.18517	0.18778	0.19092	0.19539	0.20189	0.21041	0.22025	0.23043	0.24021	0.2491	0.25683	0.26324	0.26834	0.27226	0.27517
	0.050481	0.063643	0.077209	0.090562	0.10331	0.11525	0.1263	0.13645	0.14576	0.15429	0.16216	0.16953	0.17663	0.18376	0.19126	0.19942	0.20843	0.21828	0.22881	0.23969	0.25054	0.26097	0.27067	0.27944	0.28717	0.2938	0.29933	0.30377	0.3072	0.30974	0.31154	0.31276	0.31353	0.31397	0.31413	0.31392	0.31324	0.31199	0.31018	0.30805	0.30645	0.30663	0.30879	0.31166	0.31434	0.31692	0.31976	0.32309	0.32685
	-0.077735	-0.08265	-0.08744	-0.091967	-0.096171	-0.10006	-0.10372	-0.10732	-0.11114	-0.11558	-0.12117	-0.12847	-0.13789	-0.14957	-0.16336	-0.17884	-0.19541	-0.21241	-0.22905	-0.24443	-0.25732	-0.26647	-0.27123	-0.27194	-0.26955	-0.2651	-0.25938	-0.25294	-0.24611	-0.23906	-0.2318	-0.22421	-0.21605	-0.20703	-0.19676	-0.18488	-0.17101	-0.15483	-0.13592	-0.11395	-0.088905	-0.061255	-0.031925	-0.0021211	0.026797	0.053275	0.075421	0.091141	0.09894
	-0.25707	-0.26651	-0.27534	-0.28392	-0.29242	-0.30086	-0.30916	-0.31723	-0.325	-0.33237	-0.3392	-0.34521	-0.34997	-0.35283	-0.35307	-0.35012	-0.34379	-0.33429	-0.32205	-0.30745	-0.29073	-0.27206	-0.25157	-0.22944	-0.20591	-0.18123	-0.15564	-0.1293	-0.10228	-0.074406	-0.045343	-0.014672	0.01781	0.051777	0.08629	0.11997	0.15135	0.17931	0.20351	0.2243	0.24228	0.25776	0.27075	0.28104	0.28828	0.29188	0.29096	0.28424	0.27005
	-0.50001	-0.51868	-0.53614	-0.55193	-0.56577	-0.57761	-0.58758	-0.59585	-0.60261	-0.60804	-0.61226	-0.61535	-0.61732	-0.61817	-0.61789	-0.61652	-0.61408	-0.61062	-0.60625	-0.60122	-0.59595	-0.59102	-0.58687	-0.58374	-0.58158	-0.58005	-0.57876	-0.57731	-0.57544	-0.57305	-0.57021	-0.56713	-0.56407	-0.56134	-0.5594	-0.5588	-0.56016	-0.56398	-0.57048	-0.57942	-0.58974	-0.59923	-0.60484	-0.60445	-0.59856	-0.58962	-0.58006	-0.57124	-0.56363
	-0.36652	-0.36308	-0.35779	-0.34967	-0.33764	-0.32098	-0.29958	-0.27404	-0.24549	-0.21523	-0.18449	-0.15421	-0.12506	-0.09756	-0.072083	-0.049013	-0.028857	-0.012373	-0.00054642	0.0057018	0.0059483	0.00051393	-0.0096351	-0.023209	-0.038933	-0.055763	-0.072972	-0.090133	-0.10705	-0.12367	-0.13999	-0.15596	-0.17148	-0.1864	-0.20066	-0.21435	-0.22771	-0.24096	-0.25407	-0.26679	-0.27877	-0.28966	-0.29921	-0.30736	-0.31427	-0.32024	-0.3256	-0.33057	-0.33518
	0.31916	0.31717	0.31512	0.31289	0.31042	0.30772	0.30495	0.3023	0.29998	0.29811	0.29677	0.29594	0.29552	0.2954	0.29538	0.29512	0.29405	0.29129	0.28584	0.27723	0.26603	0.25361	0.24155	0.23121	0.22361	0.21939	0.21881	0.22174	0.22774	0.2361	0.2459	0.25619	0.26609	0.27498	0.28253	0.28865	0.29338	0.29682	0.29911	0.30046	0.30116	0.30163	0.30235	0.30377	0.30613	0.3096	0.31431	0.32052	0.3285
	0.34592	0.33416	0.32516	0.31952	0.3178	0.32048	0.32775	0.33945	0.35506	0.37384	0.39509	0.41832	0.44323	0.46968	0.49761	0.52678	0.55633	0.58457	0.60931	0.6289	0.64291	0.65191	0.65681	0.65831	0.65687	0.65276	0.64631	0.6381	0.62906	0.62039	0.61316	0.60757	0.60293	0.59854	0.59431	0.59057	0.58702	0.58263	0.57636	0.56779	0.55695	0.54426	0.5305	0.51663	0.50336	0.4911	0.48018	0.47094	0.46384
	0.033427	0.033584	0.034326	0.035746	0.037956	0.041115	0.045474	0.051376	0.059148	0.068938	0.080656	0.094117	0.10919	0.12573	0.14342	0.1617	0.17992	0.19751	0.2141	0.22946	0.24347	0.25606	0.2672	0.2768	0.28476	0.29105	0.2957	0.29893	0.30095	0.30197	0.30204	0.30115	0.29923	0.29637	0.29277	0.28861	0.28385	0.27814	0.27089	0.26173	0.25074	0.23846	0.22551	0.21223	0.19872	0.18505	0.17145	0.15821	0.1456
	-0.44172	-0.44123	-0.44052	-0.43958	-0.43843	-0.43708	-0.43559	-0.43399	-0.43234	-0.43068	-0.42904	-0.42745	-0.42592	-0.42447	-0.42311	-0.42185	-0.42071	-0.41971	-0.4189	-0.4183	-0.41795	-0.41787	-0.41808	-0.41857	-0.41936	-0.42041	-0.4217	-0.42321	-0.42494	-0.42694	-0.42926	-0.43194	-0.43498	-0.43833	-0.44191	-0.44561	-0.44933	-0.45297	-0.45646	-0.45974	-0.4628	-0.46558	-0.46791	-0.46923	-0.46828	-0.46349	-0.45372	-0.43876	-0.41934
regional activities	-0.15502	-0.15796	-0.16071	-0.16326	-0.16562	-0.16783	-0.16988	-0.17174	-0.1733	-0.17448	-0.17528	-0.1758	-0.17612	-0.17627	-0.17623	-0.17597	-0.17543	-0.17453	-0.17316	-0.17124	-0.16872	-0.16562	-0.16202	-0.15805	-0.15387	-0.14962	-0.14545	-0.14147	-0.13781	-0.13461	-0.13193	-0.12976	-0.12807	-0.12678	-0.1257	-0.12458	-0.1233	-0.12192	-0.12067	-0.11979	-0.1193	-0.11897	-0.11861	-0.11829	-0.11818	-0.11851	-0.1195	-0.1214	-0.12435
	-0.19728	-0.19752	-0.19742	-0.19702	-0.19638	-0.19557	-0.1946	-0.19343	-0.19195	-0.19001	-0.18748	-0.18429	-0.18047	-0.17609	-0.1713	-0.1663	-0.16126	-0.15631	-0.15154	-0.14697	-0.14261	-0.13845	-0.1345	-0.13074	-0.12718	-0.12382	-0.12063	-0.1176	-0.11463	-0.1116	-0.10837	-0.10483	-0.10101	-0.096955	-0.092738	-0.088443	-0.084209	-0.080256	-0.076925	-0.074681	-0.073882	-0.074381	-0.075569	-0.07688	-0.078179	-0.079728	-0.081887	-0.084873	-0.088714
	-0.10935	-0.11345	-0.11697	-0.11974	-0.12165	-0.12275	-0.12317	-0.12303	-0.12248	-0.12167	-0.1207	-0.11963	-0.11848	-0.11718	-0.11563	-0.11364	-0.11108	-0.10801	-0.10467	-0.10135	-0.098282	-0.095617	-0.093433	-0.091752	-0.090566	-0.089866	-0.089663	-0.089975	-0.090791	-0.092031	-0.093538	-0.095116	-0.096582	-0.097791	-0.098606	-0.098885	-0.098513	-0.097466	-0.095861	-0.093952	-0.092074	-0.090518	-0.08942	-0.088734	-0.088317	-0.087998	-0.08763	-0.087127	-0.086516
	-0.21765	-0.21893	-0.21929	-0.21876	-0.21735	-0.21513	-0.21218	-0.20862	-0.20457	-0.20015	-0.19547	-0.1906	-0.18557	-0.18031	-0.17473	-0.16876	-0.16241	-0.15585	-0.14933	-0.14309	-0.13725	-0.13185	-0.12685	-0.12224	-0.11799	-0.11403	-0.11022	-0.10635	-0.10222	-0.097634	-0.092513	-0.086995	-0.081454	-0.076353	-0.072044	-0.068677	-0.066223	-0.064548	-0.06352	-0.063117	-0.063287	-0.063682	-0.063839	-0.063601	-0.063147	-0.062807	-0.062953	-0.063967	-0.066163
	-0.17167	-0.16958	-0.16727	-0.1645	-0.16099	-0.15657	-0.15114	-0.14477	-0.13761	-0.1299	-0.12193	-0.11393	-0.10601	-0.098189	-0.090446	-0.082798	-0.075331	-0.068296	-0.06208	-0.057033	-0.053309	-0.050884	-0.049628	-0.049371	-0.049935	-0.051166	-0.05296	-0.055279	-0.058118	-0.061444	-0.065188	-0.069287	-0.073693	-0.078312	-0.082985	-0.087593	-0.092172	-0.096917	-0.10204	-0.10763	-0.11357	-0.11965	-0.12562	-0.13129	-0.13646	-0.14095	-0.1447	-0.14776	-0.15023
mean activity	-0.17019	-0.17149	-0.17234	-0.17266	-0.1724	-0.17157	-0.17019	-0.16832	-0.16598	-0.16324	-0.16017	-0.15685	-0.15333	-0.14961	-0.14567	-0.14149	-0.1371	-0.1326	-0.12816	-0.12394	-0.12003	-0.11648	-0.11329	-0.11043	-0.10791	-0.1057	-0.10378	-0.10213	-0.10071	-0.099465	-0.098308	-0.097199	-0.096162	-0.095238	-0.094414	-0.093636	-0.092883	-0.092221	-0.091804	-0.091834	-0.092422	-0.09344	-0.094613	-0.095759	-0.096857	-0.097999	-0.099335	-0.10103	-0.1032
mean external input	0.039345	0.039156	0.03896	0.038757	0.038547	0.038334	0.038117	0.037898	0.03768	0.037461	0.037245	0.037032	0.036822	0.036614	0.036404	0.036193	0.03598	0.035765	0.035547	0.035327	0.035104	0.034876	0.034645	0.034409	0.034168	0.033922	0.033671	0.033417	0.033158	0.032892	0.032618	0.032333	0.032037	0.031729	0.031405	0.031063	0.0307	0.030313	0.0299	0.02946	0.028993	0.028502	0.02799	0.027461	0.026918	0.026361	0.025793	0.025214	0.024625
C
yaxis-P(r)	h=0	0.011398	0.0085812	0.0076641	0.0070745	0.0083846	0.0069435	0.0091052	0.010088	0.01166	0.0085812	0.0097603	0.010939	0.012577	0.011856	0.010939	0.012839	0.013494	0.013494	0.013822	0.014608	0.015983	0.016376	0.015721	0.017424	0.016704	0.020765	0.018145	0.020372	0.018669	0.020307	0.021944	0.02535	0.022075	0.025154	0.025285	0.02784	0.027381	0.030918	0.036355	0.037534	0.033277	0.037731	0.040744	0.042578	0.049391	0.048277	0.049129	0.024761
	h=0.5	0.033542	0.035043	0.033956	0.034008	0.0323	0.031834	0.034526	0.029246	0.018997	0.021688	0.021481	0.02495	0.020032	0.021999	0.026451	0.024225	0.020032	0.020239	0.019359	0.020757	0.020291	0.024587	0.022154	0.021223	0.024742	0.022361	0.018013	0.019307	0.021016	0.018376	0.018169	0.018945	0.021067	0.020446	0.02262	0.020239	0.022776	0.018013	0.017133	0.015529	0.014597	0.01351	0.010922	0.0092655	0.0087996	0.0057974	0.0038304	0.0016046
	h=1	0.075627	0.069786	0.071559	0.068117	0.066448	0.062066	0.063423	0.052835	0.047671	0.036562	0.029781	0.024618	0.01935	0.020132	0.025452	0.020028	0.018881	0.019872	0.016794	0.014187	0.013509	0.013456	0.01137	0.011005	0.0090753	0.0095968	0.0075627	0.0065717	0.0070412	0.0062066	0.0064674	0.0066239	0.0073019	0.0077713	0.0052157	0.006989	0.0049027	0.0037553	0.0043812	0.0046941	0.0046941	0.0039118	0.0034945	0.0044333	0.0029729	0.0016169	0.0015647	0.00062588
	xaxis-r	0.01	0.03	0.05	0.07	0.09	0.11	0.13	0.15	0.17	0.19	0.21	0.23	0.25	0.27	0.29	0.31	0.33	0.35	0.37	0.39	0.41	0.43	0.45	0.47	0.49	0.51	0.53	0.55	0.57	0.59	0.61	0.63	0.65	0.67	0.69	0.71	0.73	0.75	0.77	0.79	0.81	0.83	0.85	0.87	0.89	0.91	0.93	0.95
[truncated: 4,952 more columns]

[truncated: 5 more sheets: Figure S5, Figure S6, Figure S7, Figure S8, Figure S9]
